# Supplementary material for: Learning a genome-wide score of human–mouse conservation at the functional genomics level
Source: Nat Commun. 2021 May 3;12:2495. doi: 10.1038/s41467-021-22653-8 (PMC8093196; doi:10.1038/s41467-021-22653-8)
Supplement: Supplementary file 4 — Supplementary Data 1 [file 41467_2021_22653_MOESM4_ESM.xlsx]

## Sheet: 1a. Summary
Data type	Number of human features	Number of mouse features	Source for human	Source for mouse
DNase-seq peak calls	328	78	ENCODE, Roadmap Epigenomics Project	Mouse ENCODE/ENCODE
Histone mark ChIP-seq peak calls	1623	707
Transcription factor ChIP-seq peak calls	1693	156	ENCODE
Cap Analysis Gene Expression (CAGE) peak calls	1829	1073	FANTOM5
ChromHMM chromatin state annotations (one-hot encoded)	3175 (127 epigenomes, 25 states)	990 (66 epigenomes, 15 states)	Roadmap Epigenomics Project	Mouse ENCODE/ENCODE
RNA-seq signal	176	109	ENCODE
All	8824	3113
Supplementary Data 1a. Summary of input features provded to LECIF. The first column contains the data type of features. The second and third columns contain the number of features generated from human and mouse experiments, respectively, of the data type specified in the first column. For ChromHMM chromatin state annotations, the total number of features generated from all chromatin state annotat…
Legends for the following sheets:
Supplementary Data 1b. Metadata for human DNase-seq and ChIP-seq experiments. The first column contains the index in the human feature vector Xh corresponding to each experiment. The second column contains the name of the bed file we downloaded which reports the peak calls from each experiment. The third and fourth columns contain the name of the epigenome and tissue group, respectively, in which…
Supplementary Data 1c. Metadata for human ChromHMM chromatin state annotations. The first and second columns contain the first and last indices of the 25 consecutive indices in the human feature vector Xh corresponding to the 25 states in each chromatin state annotation. The third column contains the name of the bed file containing each annotation. The last column contains the link to the bed fil…
Supplementary Data 1d. Metadata for human Cap Analysis Gene Expression (CAGE) experiments. A file containing a matrix of read counts in called peaks from all human CAGE experiments was downloaded from: http://fantom.gsc.riken.jp/5/datafiles/latest/extra/CAGE_peaks/hg19.cage_peak_phase1and2combined_counts.osc.txt.gz. In this matrix, each row corresponds to a genomic interval and each column corres…
Supplementary Data 1e. Metadata for human RNA-seq experiments. The first column contains the index in the human feature vector Xh corresponding to each experiment. The second column contains the name of the bigWig file we downloaded which reports the genome-wide signal from each experiment. The third column contains the name of the epigenome in which each experiment was performed. The last column…
Supplementary Data 1f. Metadata for mouse DNase-seq and ChIP-seq experiments. Similar to b, except for mouse.
Supplementary Data 1g. Metadata for mouse ChromHMM chromatin state annotations. Similar to c, except for mouse.
Supplementary Data 1h. Metadata for mouse CAGE experiments. Similar to d, except for mouse. The peak call read count matrix for mouse was downloaded from: http://fantom.gsc.riken.jp/5/datafiles/reprocessed/mm10_latest/extra/CAGE_peaks_expression/mm10_fair+new_CAGE_peaks_phase1and2_counts.osc.txt.gz
Supplementary Data 1i. Metadata for mouse RNA-seq experiments. Similar to e, except for mouse.

## Sheet: 1b. Human DNase-seq, ChIP-seq
feature index	filename	epigenome name	tissue group	assay	target	source	link
0	E001-H3K27me3.narrowPeak.gz	ES-I3 Cells	embryo	ChIP-seq	H3K27me3	Roadmap Epigenomics Project	http://egg2.wustl.edu/roadmap/data/byFileType/peaks/consolidated/narrowPeak/E001-H3K27me3.narrowPeak.gz
1	E001-H3K36me3.narrowPeak.gz	ES-I3 Cells	embryo	ChIP-seq	H3K36me3	Roadmap Epigenomics Project	http://egg2.wustl.edu/roadmap/data/byFileType/peaks/consolidated/narrowPeak/E001-H3K36me3.narrowPeak.gz
2	E002-H3K27me3.narrowPeak.gz	ES-WA7 Cells	embryo	ChIP-seq	H3K27me3	Roadmap Epigenomics Project	http://egg2.wustl.edu/roadmap/data/byFileType/peaks/consolidated/narrowPeak/E002-H3K27me3.narrowPeak.gz
3	E002-H3K36me3.narrowPeak.gz	ES-WA7 Cells	embryo	ChIP-seq	H3K36me3	Roadmap Epigenomics Project	http://egg2.wustl.edu/roadmap/data/byFileType/peaks/consolidated/narrowPeak/E002-H3K36me3.narrowPeak.gz
4	E002-H3K4me1.narrowPeak.gz	ES-WA7 Cells	embryo	ChIP-seq	H3K4me1	Roadmap Epigenomics Project	http://egg2.wustl.edu/roadmap/data/byFileType/peaks/consolidated/narrowPeak/E002-H3K4me1.narrowPeak.gz
5	E002-H3K4me3.narrowPeak.gz	ES-WA7 Cells	embryo	ChIP-seq	H3K4me3	Roadmap Epigenomics Project	http://egg2.wustl.edu/roadmap/data/byFileType/peaks/consolidated/narrowPeak/E002-H3K4me3.narrowPeak.gz
6	E002-H3K9ac.narrowPeak.gz	ES-WA7 Cells	embryo	ChIP-seq	H3K9ac	Roadmap Epigenomics Project	http://egg2.wustl.edu/roadmap/data/byFileType/peaks/consolidated/narrowPeak/E002-H3K9ac.narrowPeak.gz
7	E002-H3K9me3.narrowPeak.gz	ES-WA7 Cells	embryo	ChIP-seq	H3K9me3	Roadmap Epigenomics Project	http://egg2.wustl.edu/roadmap/data/byFileType/peaks/consolidated/narrowPeak/E002-H3K9me3.narrowPeak.gz
8	E003-DNase.macs2.narrowPeak.gz	H1 Cells	embryo	DNase-seq		Roadmap Epigenomics Project	http://egg2.wustl.edu/roadmap/data/byFileType/peaks/consolidated/narrowPeak/E003-DNase.macs2.narrowPeak.gz
9	E003-H2A.Z.narrowPeak.gz	H1 Cells	embryo	ChIP-seq	H2A.Z	Roadmap Epigenomics Project	http://egg2.wustl.edu/roadmap/data/byFileType/peaks/consolidated/narrowPeak/E003-H2A.Z.narrowPeak.gz
10	E003-H2AK5ac.narrowPeak.gz	H1 Cells	embryo	ChIP-seq	H2AK5ac	Roadmap Epigenomics Project	http://egg2.wustl.edu/roadmap/data/byFileType/peaks/consolidated/narrowPeak/E003-H2AK5ac.narrowPeak.gz
11	E003-H2BK120ac.narrowPeak.gz	H1 Cells	embryo	ChIP-seq	H2BK120ac	Roadmap Epigenomics Project	http://egg2.wustl.edu/roadmap/data/byFileType/peaks/consolidated/narrowPeak/E003-H2BK120ac.narrowPeak.gz
12	E003-H2BK12ac.narrowPeak.gz	H1 Cells	embryo	ChIP-seq	H2BK12ac	Roadmap Epigenomics Project	http://egg2.wustl.edu/roadmap/data/byFileType/peaks/consolidated/narrowPeak/E003-H2BK12ac.narrowPeak.gz
13	E003-H2BK15ac.narrowPeak.gz	H1 Cells	embryo	ChIP-seq	H2BK15ac	Roadmap Epigenomics Project	http://egg2.wustl.edu/roadmap/data/byFileType/peaks/consolidated/narrowPeak/E003-H2BK15ac.narrowPeak.gz
14	E003-H2BK20ac.narrowPeak.gz	H1 Cells	embryo	ChIP-seq	H2BK20ac	Roadmap Epigenomics Project	http://egg2.wustl.edu/roadmap/data/byFileType/peaks/consolidated/narrowPeak/E003-H2BK20ac.narrowPeak.gz
15	E003-H2BK5ac.narrowPeak.gz	H1 Cells	embryo	ChIP-seq	H2BK5ac	Roadmap Epigenomics Project	http://egg2.wustl.edu/roadmap/data/byFileType/peaks/consolidated/narrowPeak/E003-H2BK5ac.narrowPeak.gz
16	E003-H3K14ac.narrowPeak.gz	H1 Cells	embryo	ChIP-seq	H3K14ac	Roadmap Epigenomics Project	http://egg2.wustl.edu/roadmap/data/byFileType/peaks/consolidated/narrowPeak/E003-H3K14ac.narrowPeak.gz
17	E003-H3K18ac.narrowPeak.gz	H1 Cells	embryo	ChIP-seq	H3K18ac	Roadmap Epigenomics Project	http://egg2.wustl.edu/roadmap/data/byFileType/peaks/consolidated/narrowPeak/E003-H3K18ac.narrowPeak.gz
18	E003-H3K23ac.narrowPeak.gz	H1 Cells	embryo	ChIP-seq	H3K23ac	Roadmap Epigenomics Project	http://egg2.wustl.edu/roadmap/data/byFileType/peaks/consolidated/narrowPeak/E003-H3K23ac.narrowPeak.gz
19	E003-H3K23me2.narrowPeak.gz	H1 Cells	embryo	ChIP-seq	H3K23me2	Roadmap Epigenomics Project	http://egg2.wustl.edu/roadmap/data/byFileType/peaks/consolidated/narrowPeak/E003-H3K23me2.narrowPeak.gz
20	E003-H3K27ac.narrowPeak.gz	H1 Cells	embryo	ChIP-seq	H3K27ac	Roadmap Epigenomics Project	http://egg2.wustl.edu/roadmap/data/byFileType/peaks/consolidated/narrowPeak/E003-H3K27ac.narrowPeak.gz
21	E003-H3K27me3.narrowPeak.gz	H1 Cells	embryo	ChIP-seq	H3K27me3	Roadmap Epigenomics Project	http://egg2.wustl.edu/roadmap/data/byFileType/peaks/consolidated/narrowPeak/E003-H3K27me3.narrowPeak.gz
22	E003-H3K36me3.narrowPeak.gz	H1 Cells	embryo	ChIP-seq	H3K36me3	Roadmap Epigenomics Project	http://egg2.wustl.edu/roadmap/data/byFileType/peaks/consolidated/narrowPeak/E003-H3K36me3.narrowPeak.gz
23	E003-H3K4ac.narrowPeak.gz	H1 Cells	embryo	ChIP-seq	H3K4ac	Roadmap Epigenomics Project	http://egg2.wustl.edu/roadmap/data/byFileType/peaks/consolidated/narrowPeak/E003-H3K4ac.narrowPeak.gz
24	E003-H3K4me1.narrowPeak.gz	H1 Cells	embryo	ChIP-seq	H3K4me1	Roadmap Epigenomics Project	http://egg2.wustl.edu/roadmap/data/byFileType/peaks/consolidated/narrowPeak/E003-H3K4me1.narrowPeak.gz
25	E003-H3K4me2.narrowPeak.gz	H1 Cells	embryo	ChIP-seq	H3K4me2	Roadmap Epigenomics Project	http://egg2.wustl.edu/roadmap/data/byFileType/peaks/consolidated/narrowPeak/E003-H3K4me2.narrowPeak.gz
26	E003-H3K4me3.narrowPeak.gz	H1 Cells	embryo	ChIP-seq	H3K4me3	Roadmap Epigenomics Project	http://egg2.wustl.edu/roadmap/data/byFileType/peaks/consolidated/narrowPeak/E003-H3K4me3.narrowPeak.gz
27	E003-H3K56ac.narrowPeak.gz	H1 Cells	embryo	ChIP-seq	H3K56ac	Roadmap Epigenomics Project	http://egg2.wustl.edu/roadmap/data/byFileType/peaks/consolidated/narrowPeak/E003-H3K56ac.narrowPeak.gz
28	E003-H3K79me1.narrowPeak.gz	H1 Cells	embryo	ChIP-seq	H3K79me1	Roadmap Epigenomics Project	http://egg2.wustl.edu/roadmap/data/byFileType/peaks/consolidated/narrowPeak/E003-H3K79me1.narrowPeak.gz
29	E003-H3K79me2.narrowPeak.gz	H1 Cells	embryo	ChIP-seq	H3K79me2	Roadmap Epigenomics Project	http://egg2.wustl.edu/roadmap/data/byFileType/peaks/consolidated/narrowPeak/E003-H3K79me2.narrowPeak.gz
30	E003-H3K9ac.narrowPeak.gz	H1 Cells	embryo	ChIP-seq	H3K9ac	Roadmap Epigenomics Project	http://egg2.wustl.edu/roadmap/data/byFileType/peaks/consolidated/narrowPeak/E003-H3K9ac.narrowPeak.gz
31	E003-H3K9me3.narrowPeak.gz	H1 Cells	embryo	ChIP-seq	H3K9me3	Roadmap Epigenomics Project	http://egg2.wustl.edu/roadmap/data/byFileType/peaks/consolidated/narrowPeak/E003-H3K9me3.narrowPeak.gz
32	E003-H4K20me1.narrowPeak.gz	H1 Cells	embryo	ChIP-seq	H4K20me1	Roadmap Epigenomics Project	http://egg2.wustl.edu/roadmap/data/byFileType/peaks/consolidated/narrowPeak/E003-H4K20me1.narrowPeak.gz
33	E003-H4K5ac.narrowPeak.gz	H1 Cells	embryo	ChIP-seq	H4K5ac	Roadmap Epigenomics Project	http://egg2.wustl.edu/roadmap/data/byFileType/peaks/consolidated/narrowPeak/E003-H4K5ac.narrowPeak.gz
34	E003-H4K8ac.narrowPeak.gz	H1 Cells	embryo	ChIP-seq	H4K8ac	Roadmap Epigenomics Project	http://egg2.wustl.edu/roadmap/data/byFileType/peaks/consolidated/narrowPeak/E003-H4K8ac.narrowPeak.gz
35	E003-H4K91ac.narrowPeak.gz	H1 Cells	embryo	ChIP-seq	H4K91ac	Roadmap Epigenomics Project	http://egg2.wustl.edu/roadmap/data/byFileType/peaks/consolidated/narrowPeak/E003-H4K91ac.narrowPeak.gz
36	E004-DNase.macs2.narrowPeak.gz	H1 BMP4 Derived Mesendoderm Cultured Cells	embryo	DNase-seq		Roadmap Epigenomics Project	http://egg2.wustl.edu/roadmap/data/byFileType/peaks/consolidated/narrowPeak/E004-DNase.macs2.narrowPeak.gz
37	E004-H2AK5ac.narrowPeak.gz	H1 BMP4 Derived Mesendoderm Cultured Cells	embryo	ChIP-seq	H2AK5ac	Roadmap Epigenomics Project	http://egg2.wustl.edu/roadmap/data/byFileType/peaks/consolidated/narrowPeak/E004-H2AK5ac.narrowPeak.gz
38	E004-H2BK120ac.narrowPeak.gz	H1 BMP4 Derived Mesendoderm Cultured Cells	embryo	ChIP-seq	H2BK120ac	Roadmap Epigenomics Project	http://egg2.wustl.edu/roadmap/data/byFileType/peaks/consolidated/narrowPeak/E004-H2BK120ac.narrowPeak.gz
39	E004-H2BK15ac.narrowPeak.gz	H1 BMP4 Derived Mesendoderm Cultured Cells	embryo	ChIP-seq	H2BK15ac	Roadmap Epigenomics Project	http://egg2.wustl.edu/roadmap/data/byFileType/peaks/consolidated/narrowPeak/E004-H2BK15ac.narrowPeak.gz
40	E004-H2BK5ac.narrowPeak.gz	H1 BMP4 Derived Mesendoderm Cultured Cells	embryo	ChIP-seq	H2BK5ac	Roadmap Epigenomics Project	http://egg2.wustl.edu/roadmap/data/byFileType/peaks/consolidated/narrowPeak/E004-H2BK5ac.narrowPeak.gz
41	E004-H3K18ac.narrowPeak.gz	H1 BMP4 Derived Mesendoderm Cultured Cells	embryo	ChIP-seq	H3K18ac	Roadmap Epigenomics Project	http://egg2.wustl.edu/roadmap/data/byFileType/peaks/consolidated/narrowPeak/E004-H3K18ac.narrowPeak.gz
42	E004-H3K23ac.narrowPeak.gz	H1 BMP4 Derived Mesendoderm Cultured Cells	embryo	ChIP-seq	H3K23ac	Roadmap Epigenomics Project	http://egg2.wustl.edu/roadmap/data/byFileType/peaks/consolidated/narrowPeak/E004-H3K23ac.narrowPeak.gz
43	E004-H3K27ac.narrowPeak.gz	H1 BMP4 Derived Mesendoderm Cultured Cells	embryo	ChIP-seq	H3K27ac	Roadmap Epigenomics Project	http://egg2.wustl.edu/roadmap/data/byFileType/peaks/consolidated/narrowPeak/E004-H3K27ac.narrowPeak.gz
44	E004-H3K27me3.narrowPeak.gz	H1 BMP4 Derived Mesendoderm Cultured Cells	embryo	ChIP-seq	H3K27me3	Roadmap Epigenomics Project	http://egg2.wustl.edu/roadmap/data/byFileType/peaks/consolidated/narrowPeak/E004-H3K27me3.narrowPeak.gz
45	E004-H3K36me3.narrowPeak.gz	H1 BMP4 Derived Mesendoderm Cultured Cells	embryo	ChIP-seq	H3K36me3	Roadmap Epigenomics Project	http://egg2.wustl.edu/roadmap/data/byFileType/peaks/consolidated/narrowPeak/E004-H3K36me3.narrowPeak.gz
46	E004-H3K4ac.narrowPeak.gz	H1 BMP4 Derived Mesendoderm Cultured Cells	embryo	ChIP-seq	H3K4ac	Roadmap Epigenomics Project	http://egg2.wustl.edu/roadmap/data/byFileType/peaks/consolidated/narrowPeak/E004-H3K4ac.narrowPeak.gz
47	E004-H3K4me1.narrowPeak.gz	H1 BMP4 Derived Mesendoderm Cultured Cells	embryo	ChIP-seq	H3K4me1	Roadmap Epigenomics Project	http://egg2.wustl.edu/roadmap/data/byFileType/peaks/consolidated/narrowPeak/E004-H3K4me1.narrowPeak.gz
48	E004-H3K4me2.narrowPeak.gz	H1 BMP4 Derived Mesendoderm Cultured Cells	embryo	ChIP-seq	H3K4me2	Roadmap Epigenomics Project	http://egg2.wustl.edu/roadmap/data/byFileType/peaks/consolidated/narrowPeak/E004-H3K4me2.narrowPeak.gz
49	E004-H3K4me3.narrowPeak.gz	H1 BMP4 Derived Mesendoderm Cultured Cells	embryo	ChIP-seq	H3K4me3	Roadmap Epigenomics Project	http://egg2.wustl.edu/roadmap/data/byFileType/peaks/consolidated/narrowPeak/E004-H3K4me3.narrowPeak.gz
50	E004-H3K79me1.narrowPeak.gz	H1 BMP4 Derived Mesendoderm Cultured Cells	embryo	ChIP-seq	H3K79me1	Roadmap Epigenomics Project	http://egg2.wustl.edu/roadmap/data/byFileType/peaks/consolidated/narrowPeak/E004-H3K79me1.narrowPeak.gz
51	E004-H3K79me2.narrowPeak.gz	H1 BMP4 Derived Mesendoderm Cultured Cells	embryo	ChIP-seq	H3K79me2	Roadmap Epigenomics Project	http://egg2.wustl.edu/roadmap/data/byFileType/peaks/consolidated/narrowPeak/E004-H3K79me2.narrowPeak.gz
52	E004-H3K9ac.narrowPeak.gz	H1 BMP4 Derived Mesendoderm Cultured Cells	embryo	ChIP-seq	H3K9ac	Roadmap Epigenomics Project	http://egg2.wustl.edu/roadmap/data/byFileType/peaks/consolidated/narrowPeak/E004-H3K9ac.narrowPeak.gz
53	E004-H3K9me3.narrowPeak.gz	H1 BMP4 Derived Mesendoderm Cultured Cells	embryo	ChIP-seq	H3K9me3	Roadmap Epigenomics Project	http://egg2.wustl.edu/roadmap/data/byFileType/peaks/consolidated/narrowPeak/E004-H3K9me3.narrowPeak.gz
54	E004-H4K8ac.narrowPeak.gz	H1 BMP4 Derived Mesendoderm Cultured Cells	embryo	ChIP-seq	H4K8ac	Roadmap Epigenomics Project	http://egg2.wustl.edu/roadmap/data/byFileType/peaks/consolidated/narrowPeak/E004-H4K8ac.narrowPeak.gz
55	E005-DNase.macs2.narrowPeak.gz	H1 BMP4 Derived Trophoblast Cultured Cells	embryo	DNase-seq		Roadmap Epigenomics Project	http://egg2.wustl.edu/roadmap/data/byFileType/peaks/consolidated/narrowPeak/E005-DNase.macs2.narrowPeak.gz
56	E005-H2A.Z.narrowPeak.gz	H1 BMP4 Derived Trophoblast Cultured Cells	embryo	ChIP-seq	H2A.Z	Roadmap Epigenomics Project	http://egg2.wustl.edu/roadmap/data/byFileType/peaks/consolidated/narrowPeak/E005-H2A.Z.narrowPeak.gz
57	E005-H2AK5ac.narrowPeak.gz	H1 BMP4 Derived Trophoblast Cultured Cells	embryo	ChIP-seq	H2AK5ac	Roadmap Epigenomics Project	http://egg2.wustl.edu/roadmap/data/byFileType/peaks/consolidated/narrowPeak/E005-H2AK5ac.narrowPeak.gz
58	E005-H2BK120ac.narrowPeak.gz	H1 BMP4 Derived Trophoblast Cultured Cells	embryo	ChIP-seq	H2BK120ac	Roadmap Epigenomics Project	http://egg2.wustl.edu/roadmap/data/byFileType/peaks/consolidated/narrowPeak/E005-H2BK120ac.narrowPeak.gz
59	E005-H2BK12ac.narrowPeak.gz	H1 BMP4 Derived Trophoblast Cultured Cells	embryo	ChIP-seq	H2BK12ac	Roadmap Epigenomics Project	http://egg2.wustl.edu/roadmap/data/byFileType/peaks/consolidated/narrowPeak/E005-H2BK12ac.narrowPeak.gz
60	E005-H2BK5ac.narrowPeak.gz	H1 BMP4 Derived Trophoblast Cultured Cells	embryo	ChIP-seq	H2BK5ac	Roadmap Epigenomics Project	http://egg2.wustl.edu/roadmap/data/byFileType/peaks/consolidated/narrowPeak/E005-H2BK5ac.narrowPeak.gz
61	E005-H3K14ac.narrowPeak.gz	H1 BMP4 Derived Trophoblast Cultured Cells	embryo	ChIP-seq	H3K14ac	Roadmap Epigenomics Project	http://egg2.wustl.edu/roadmap/data/byFileType/peaks/consolidated/narrowPeak/E005-H3K14ac.narrowPeak.gz
62	E005-H3K18ac.narrowPeak.gz	H1 BMP4 Derived Trophoblast Cultured Cells	embryo	ChIP-seq	H3K18ac	Roadmap Epigenomics Project	http://egg2.wustl.edu/roadmap/data/byFileType/peaks/consolidated/narrowPeak/E005-H3K18ac.narrowPeak.gz
63	E005-H3K23ac.narrowPeak.gz	H1 BMP4 Derived Trophoblast Cultured Cells	embryo	ChIP-seq	H3K23ac	Roadmap Epigenomics Project	http://egg2.wustl.edu/roadmap/data/byFileType/peaks/consolidated/narrowPeak/E005-H3K23ac.narrowPeak.gz
64	E005-H3K27ac.narrowPeak.gz	H1 BMP4 Derived Trophoblast Cultured Cells	embryo	ChIP-seq	H3K27ac	Roadmap Epigenomics Project	http://egg2.wustl.edu/roadmap/data/byFileType/peaks/consolidated/narrowPeak/E005-H3K27ac.narrowPeak.gz
65	E005-H3K27me3.narrowPeak.gz	H1 BMP4 Derived Trophoblast Cultured Cells	embryo	ChIP-seq	H3K27me3	Roadmap Epigenomics Project	http://egg2.wustl.edu/roadmap/data/byFileType/peaks/consolidated/narrowPeak/E005-H3K27me3.narrowPeak.gz
66	E005-H3K36me3.narrowPeak.gz	H1 BMP4 Derived Trophoblast Cultured Cells	embryo	ChIP-seq	H3K36me3	Roadmap Epigenomics Project	http://egg2.wustl.edu/roadmap/data/byFileType/peaks/consolidated/narrowPeak/E005-H3K36me3.narrowPeak.gz
67	E005-H3K4ac.narrowPeak.gz	H1 BMP4 Derived Trophoblast Cultured Cells	embryo	ChIP-seq	H3K4ac	Roadmap Epigenomics Project	http://egg2.wustl.edu/roadmap/data/byFileType/peaks/consolidated/narrowPeak/E005-H3K4ac.narrowPeak.gz
68	E005-H3K4me1.narrowPeak.gz	H1 BMP4 Derived Trophoblast Cultured Cells	embryo	ChIP-seq	H3K4me1	Roadmap Epigenomics Project	http://egg2.wustl.edu/roadmap/data/byFileType/peaks/consolidated/narrowPeak/E005-H3K4me1.narrowPeak.gz
69	E005-H3K4me2.narrowPeak.gz	H1 BMP4 Derived Trophoblast Cultured Cells	embryo	ChIP-seq	H3K4me2	Roadmap Epigenomics Project	http://egg2.wustl.edu/roadmap/data/byFileType/peaks/consolidated/narrowPeak/E005-H3K4me2.narrowPeak.gz
70	E005-H3K4me3.narrowPeak.gz	H1 BMP4 Derived Trophoblast Cultured Cells	embryo	ChIP-seq	H3K4me3	Roadmap Epigenomics Project	http://egg2.wustl.edu/roadmap/data/byFileType/peaks/consolidated/narrowPeak/E005-H3K4me3.narrowPeak.gz
71	E005-H3K79me1.narrowPeak.gz	H1 BMP4 Derived Trophoblast Cultured Cells	embryo	ChIP-seq	H3K79me1	Roadmap Epigenomics Project	http://egg2.wustl.edu/roadmap/data/byFileType/peaks/consolidated/narrowPeak/E005-H3K79me1.narrowPeak.gz
72	E005-H3K79me2.narrowPeak.gz	H1 BMP4 Derived Trophoblast Cultured Cells	embryo	ChIP-seq	H3K79me2	Roadmap Epigenomics Project	http://egg2.wustl.edu/roadmap/data/byFileType/peaks/consolidated/narrowPeak/E005-H3K79me2.narrowPeak.gz
73	E005-H3K9ac.narrowPeak.gz	H1 BMP4 Derived Trophoblast Cultured Cells	embryo	ChIP-seq	H3K9ac	Roadmap Epigenomics Project	http://egg2.wustl.edu/roadmap/data/byFileType/peaks/consolidated/narrowPeak/E005-H3K9ac.narrowPeak.gz
74	E005-H3K9me3.narrowPeak.gz	H1 BMP4 Derived Trophoblast Cultured Cells	embryo	ChIP-seq	H3K9me3	Roadmap Epigenomics Project	http://egg2.wustl.edu/roadmap/data/byFileType/peaks/consolidated/narrowPeak/E005-H3K9me3.narrowPeak.gz
75	E005-H4K12ac.narrowPeak.gz	H1 BMP4 Derived Trophoblast Cultured Cells	embryo	ChIP-seq	H4K12ac	Roadmap Epigenomics Project	http://egg2.wustl.edu/roadmap/data/byFileType/peaks/consolidated/narrowPeak/E005-H4K12ac.narrowPeak.gz
76	E005-H4K8ac.narrowPeak.gz	H1 BMP4 Derived Trophoblast Cultured Cells	embryo	ChIP-seq	H4K8ac	Roadmap Epigenomics Project	http://egg2.wustl.edu/roadmap/data/byFileType/peaks/consolidated/narrowPeak/E005-H4K8ac.narrowPeak.gz
77	E005-H4K91ac.narrowPeak.gz	H1 BMP4 Derived Trophoblast Cultured Cells	embryo	ChIP-seq	H4K91ac	Roadmap Epigenomics Project	http://egg2.wustl.edu/roadmap/data/byFileType/peaks/consolidated/narrowPeak/E005-H4K91ac.narrowPeak.gz
78	E006-DNase.macs2.narrowPeak.gz	H1 Derived Mesenchymal Stem Cells	embryo	DNase-seq		Roadmap Epigenomics Project	http://egg2.wustl.edu/roadmap/data/byFileType/peaks/consolidated/narrowPeak/E006-DNase.macs2.narrowPeak.gz
79	E006-H2A.Z.narrowPeak.gz	H1 Derived Mesenchymal Stem Cells	embryo	ChIP-seq	H2A.Z	Roadmap Epigenomics Project	http://egg2.wustl.edu/roadmap/data/byFileType/peaks/consolidated/narrowPeak/E006-H2A.Z.narrowPeak.gz
80	E006-H2AK5ac.narrowPeak.gz	H1 Derived Mesenchymal Stem Cells	embryo	ChIP-seq	H2AK5ac	Roadmap Epigenomics Project	http://egg2.wustl.edu/roadmap/data/byFileType/peaks/consolidated/narrowPeak/E006-H2AK5ac.narrowPeak.gz
81	E006-H2BK120ac.narrowPeak.gz	H1 Derived Mesenchymal Stem Cells	embryo	ChIP-seq	H2BK120ac	Roadmap Epigenomics Project	http://egg2.wustl.edu/roadmap/data/byFileType/peaks/consolidated/narrowPeak/E006-H2BK120ac.narrowPeak.gz
82	E006-H2BK12ac.narrowPeak.gz	H1 Derived Mesenchymal Stem Cells	embryo	ChIP-seq	H2BK12ac	Roadmap Epigenomics Project	http://egg2.wustl.edu/roadmap/data/byFileType/peaks/consolidated/narrowPeak/E006-H2BK12ac.narrowPeak.gz
83	E006-H2BK5ac.narrowPeak.gz	H1 Derived Mesenchymal Stem Cells	embryo	ChIP-seq	H2BK5ac	Roadmap Epigenomics Project	http://egg2.wustl.edu/roadmap/data/byFileType/peaks/consolidated/narrowPeak/E006-H2BK5ac.narrowPeak.gz
84	E006-H3K14ac.narrowPeak.gz	H1 Derived Mesenchymal Stem Cells	embryo	ChIP-seq	H3K14ac	Roadmap Epigenomics Project	http://egg2.wustl.edu/roadmap/data/byFileType/peaks/consolidated/narrowPeak/E006-H3K14ac.narrowPeak.gz
85	E006-H3K18ac.narrowPeak.gz	H1 Derived Mesenchymal Stem Cells	embryo	ChIP-seq	H3K18ac	Roadmap Epigenomics Project	http://egg2.wustl.edu/roadmap/data/byFileType/peaks/consolidated/narrowPeak/E006-H3K18ac.narrowPeak.gz
86	E006-H3K23ac.narrowPeak.gz	H1 Derived Mesenchymal Stem Cells	embryo	ChIP-seq	H3K23ac	Roadmap Epigenomics Project	http://egg2.wustl.edu/roadmap/data/byFileType/peaks/consolidated/narrowPeak/E006-H3K23ac.narrowPeak.gz
87	E006-H3K27ac.narrowPeak.gz	H1 Derived Mesenchymal Stem Cells	embryo	ChIP-seq	H3K27ac	Roadmap Epigenomics Project	http://egg2.wustl.edu/roadmap/data/byFileType/peaks/consolidated/narrowPeak/E006-H3K27ac.narrowPeak.gz
88	E006-H3K27me3.narrowPeak.gz	H1 Derived Mesenchymal Stem Cells	embryo	ChIP-seq	H3K27me3	Roadmap Epigenomics Project	http://egg2.wustl.edu/roadmap/data/byFileType/peaks/consolidated/narrowPeak/E006-H3K27me3.narrowPeak.gz
89	E006-H3K36me3.narrowPeak.gz	H1 Derived Mesenchymal Stem Cells	embryo	ChIP-seq	H3K36me3	Roadmap Epigenomics Project	http://egg2.wustl.edu/roadmap/data/byFileType/peaks/consolidated/narrowPeak/E006-H3K36me3.narrowPeak.gz
90	E006-H3K4ac.narrowPeak.gz	H1 Derived Mesenchymal Stem Cells	embryo	ChIP-seq	H3K4ac	Roadmap Epigenomics Project	http://egg2.wustl.edu/roadmap/data/byFileType/peaks/consolidated/narrowPeak/E006-H3K4ac.narrowPeak.gz
91	E006-H3K4me1.narrowPeak.gz	H1 Derived Mesenchymal Stem Cells	embryo	ChIP-seq	H3K4me1	Roadmap Epigenomics Project	http://egg2.wustl.edu/roadmap/data/byFileType/peaks/consolidated/narrowPeak/E006-H3K4me1.narrowPeak.gz
92	E006-H3K4me2.narrowPeak.gz	H1 Derived Mesenchymal Stem Cells	embryo	ChIP-seq	H3K4me2	Roadmap Epigenomics Project	http://egg2.wustl.edu/roadmap/data/byFileType/peaks/consolidated/narrowPeak/E006-H3K4me2.narrowPeak.gz
93	E006-H3K4me3.narrowPeak.gz	H1 Derived Mesenchymal Stem Cells	embryo	ChIP-seq	H3K4me3	Roadmap Epigenomics Project	http://egg2.wustl.edu/roadmap/data/byFileType/peaks/consolidated/narrowPeak/E006-H3K4me3.narrowPeak.gz
94	E006-H3K79me1.narrowPeak.gz	H1 Derived Mesenchymal Stem Cells	embryo	ChIP-seq	H3K79me1	Roadmap Epigenomics Project	http://egg2.wustl.edu/roadmap/data/byFileType/peaks/consolidated/narrowPeak/E006-H3K79me1.narrowPeak.gz
95	E006-H3K9ac.narrowPeak.gz	H1 Derived Mesenchymal Stem Cells	embryo	ChIP-seq	H3K9ac	Roadmap Epigenomics Project	http://egg2.wustl.edu/roadmap/data/byFileType/peaks/consolidated/narrowPeak/E006-H3K9ac.narrowPeak.gz
96	E006-H3K9me3.narrowPeak.gz	H1 Derived Mesenchymal Stem Cells	embryo	ChIP-seq	H3K9me3	Roadmap Epigenomics Project	http://egg2.wustl.edu/roadmap/data/byFileType/peaks/consolidated/narrowPeak/E006-H3K9me3.narrowPeak.gz
97	E006-H4K8ac.narrowPeak.gz	H1 Derived Mesenchymal Stem Cells	embryo	ChIP-seq	H4K8ac	Roadmap Epigenomics Project	http://egg2.wustl.edu/roadmap/data/byFileType/peaks/consolidated/narrowPeak/E006-H4K8ac.narrowPeak.gz
98	E006-H4K91ac.narrowPeak.gz	H1 Derived Mesenchymal Stem Cells	embryo	ChIP-seq	H4K91ac	Roadmap Epigenomics Project	http://egg2.wustl.edu/roadmap/data/byFileType/peaks/consolidated/narrowPeak/E006-H4K91ac.narrowPeak.gz
99	E007-DNase.macs2.narrowPeak.gz	H1 Derived Neuronal Progenitor Cultured Cells	embryo	DNase-seq		Roadmap Epigenomics Project	http://egg2.wustl.edu/roadmap/data/byFileType/peaks/consolidated/narrowPeak/E007-DNase.macs2.narrowPeak.gz
100	E007-H2AK5ac.narrowPeak.gz	H1 Derived Neuronal Progenitor Cultured Cells	embryo	ChIP-seq	H2AK5ac	Roadmap Epigenomics Project	http://egg2.wustl.edu/roadmap/data/byFileType/peaks/consolidated/narrowPeak/E007-H2AK5ac.narrowPeak.gz
101	E007-H2BK120ac.narrowPeak.gz	H1 Derived Neuronal Progenitor Cultured Cells	embryo	ChIP-seq	H2BK120ac	Roadmap Epigenomics Project	http://egg2.wustl.edu/roadmap/data/byFileType/peaks/consolidated/narrowPeak/E007-H2BK120ac.narrowPeak.gz
102	E007-H2BK12ac.narrowPeak.gz	H1 Derived Neuronal Progenitor Cultured Cells	embryo	ChIP-seq	H2BK12ac	Roadmap Epigenomics Project	http://egg2.wustl.edu/roadmap/data/byFileType/peaks/consolidated/narrowPeak/E007-H2BK12ac.narrowPeak.gz
103	E007-H2BK15ac.narrowPeak.gz	H1 Derived Neuronal Progenitor Cultured Cells	embryo	ChIP-seq	H2BK15ac	Roadmap Epigenomics Project	http://egg2.wustl.edu/roadmap/data/byFileType/peaks/consolidated/narrowPeak/E007-H2BK15ac.narrowPeak.gz
104	E007-H2BK5ac.narrowPeak.gz	H1 Derived Neuronal Progenitor Cultured Cells	embryo	ChIP-seq	H2BK5ac	Roadmap Epigenomics Project	http://egg2.wustl.edu/roadmap/data/byFileType/peaks/consolidated/narrowPeak/E007-H2BK5ac.narrowPeak.gz
105	E007-H3K14ac.narrowPeak.gz	H1 Derived Neuronal Progenitor Cultured Cells	embryo	ChIP-seq	H3K14ac	Roadmap Epigenomics Project	http://egg2.wustl.edu/roadmap/data/byFileType/peaks/consolidated/narrowPeak/E007-H3K14ac.narrowPeak.gz
106	E007-H3K18ac.narrowPeak.gz	H1 Derived Neuronal Progenitor Cultured Cells	embryo	ChIP-seq	H3K18ac	Roadmap Epigenomics Project	http://egg2.wustl.edu/roadmap/data/byFileType/peaks/consolidated/narrowPeak/E007-H3K18ac.narrowPeak.gz
107	E007-H3K23ac.narrowPeak.gz	H1 Derived Neuronal Progenitor Cultured Cells	embryo	ChIP-seq	H3K23ac	Roadmap Epigenomics Project	http://egg2.wustl.edu/roadmap/data/byFileType/peaks/consolidated/narrowPeak/E007-H3K23ac.narrowPeak.gz
108	E007-H3K27ac.narrowPeak.gz	H1 Derived Neuronal Progenitor Cultured Cells	embryo	ChIP-seq	H3K27ac	Roadmap Epigenomics Project	http://egg2.wustl.edu/roadmap/data/byFileType/peaks/consolidated/narrowPeak/E007-H3K27ac.narrowPeak.gz
109	E007-H3K27me3.narrowPeak.gz	H1 Derived Neuronal Progenitor Cultured Cells	embryo	ChIP-seq	H3K27me3	Roadmap Epigenomics Project	http://egg2.wustl.edu/roadmap/data/byFileType/peaks/consolidated/narrowPeak/E007-H3K27me3.narrowPeak.gz
110	E007-H3K36me3.narrowPeak.gz	H1 Derived Neuronal Progenitor Cultured Cells	embryo	ChIP-seq	H3K36me3	Roadmap Epigenomics Project	http://egg2.wustl.edu/roadmap/data/byFileType/peaks/consolidated/narrowPeak/E007-H3K36me3.narrowPeak.gz
111	E007-H3K4ac.narrowPeak.gz	H1 Derived Neuronal Progenitor Cultured Cells	embryo	ChIP-seq	H3K4ac	Roadmap Epigenomics Project	http://egg2.wustl.edu/roadmap/data/byFileType/peaks/consolidated/narrowPeak/E007-H3K4ac.narrowPeak.gz
112	E007-H3K4me1.narrowPeak.gz	H1 Derived Neuronal Progenitor Cultured Cells	embryo	ChIP-seq	H3K4me1	Roadmap Epigenomics Project	http://egg2.wustl.edu/roadmap/data/byFileType/peaks/consolidated/narrowPeak/E007-H3K4me1.narrowPeak.gz
113	E007-H3K4me2.narrowPeak.gz	H1 Derived Neuronal Progenitor Cultured Cells	embryo	ChIP-seq	H3K4me2	Roadmap Epigenomics Project	http://egg2.wustl.edu/roadmap/data/byFileType/peaks/consolidated/narrowPeak/E007-H3K4me2.narrowPeak.gz
114	E007-H3K4me3.narrowPeak.gz	H1 Derived Neuronal Progenitor Cultured Cells	embryo	ChIP-seq	H3K4me3	Roadmap Epigenomics Project	http://egg2.wustl.edu/roadmap/data/byFileType/peaks/consolidated/narrowPeak/E007-H3K4me3.narrowPeak.gz
115	E007-H3K79me1.narrowPeak.gz	H1 Derived Neuronal Progenitor Cultured Cells	embryo	ChIP-seq	H3K79me1	Roadmap Epigenomics Project	http://egg2.wustl.edu/roadmap/data/byFileType/peaks/consolidated/narrowPeak/E007-H3K79me1.narrowPeak.gz
116	E007-H3K9ac.narrowPeak.gz	H1 Derived Neuronal Progenitor Cultured Cells	embryo	ChIP-seq	H3K9ac	Roadmap Epigenomics Project	http://egg2.wustl.edu/roadmap/data/byFileType/peaks/consolidated/narrowPeak/E007-H3K9ac.narrowPeak.gz
117	E007-H3K9me3.narrowPeak.gz	H1 Derived Neuronal Progenitor Cultured Cells	embryo	ChIP-seq	H3K9me3	Roadmap Epigenomics Project	http://egg2.wustl.edu/roadmap/data/byFileType/peaks/consolidated/narrowPeak/E007-H3K9me3.narrowPeak.gz
118	E007-H4K8ac.narrowPeak.gz	H1 Derived Neuronal Progenitor Cultured Cells	embryo	ChIP-seq	H4K8ac	Roadmap Epigenomics Project	http://egg2.wustl.edu/roadmap/data/byFileType/peaks/consolidated/narrowPeak/E007-H4K8ac.narrowPeak.gz
119	E007-H4K91ac.narrowPeak.gz	H1 Derived Neuronal Progenitor Cultured Cells	embryo	ChIP-seq	H4K91ac	Roadmap Epigenomics Project	http://egg2.wustl.edu/roadmap/data/byFileType/peaks/consolidated/narrowPeak/E007-H4K91ac.narrowPeak.gz
120	E008-DNase.macs2.narrowPeak.gz	H9 Cells	embryo	DNase-seq		Roadmap Epigenomics Project	http://egg2.wustl.edu/roadmap/data/byFileType/peaks/consolidated/narrowPeak/E008-DNase.macs2.narrowPeak.gz
121	E008-H2A.Z.narrowPeak.gz	H9 Cells	embryo	ChIP-seq	H2A.Z	Roadmap Epigenomics Project	http://egg2.wustl.edu/roadmap/data/byFileType/peaks/consolidated/narrowPeak/E008-H2A.Z.narrowPeak.gz
122	E008-H2AK5ac.narrowPeak.gz	H9 Cells	embryo	ChIP-seq	H2AK5ac	Roadmap Epigenomics Project	http://egg2.wustl.edu/roadmap/data/byFileType/peaks/consolidated/narrowPeak/E008-H2AK5ac.narrowPeak.gz
123	E008-H2BK120ac.narrowPeak.gz	H9 Cells	embryo	ChIP-seq	H2BK120ac	Roadmap Epigenomics Project	http://egg2.wustl.edu/roadmap/data/byFileType/peaks/consolidated/narrowPeak/E008-H2BK120ac.narrowPeak.gz
124	E008-H2BK12ac.narrowPeak.gz	H9 Cells	embryo	ChIP-seq	H2BK12ac	Roadmap Epigenomics Project	http://egg2.wustl.edu/roadmap/data/byFileType/peaks/consolidated/narrowPeak/E008-H2BK12ac.narrowPeak.gz
125	E008-H2BK15ac.narrowPeak.gz	H9 Cells	embryo	ChIP-seq	H2BK15ac	Roadmap Epigenomics Project	http://egg2.wustl.edu/roadmap/data/byFileType/peaks/consolidated/narrowPeak/E008-H2BK15ac.narrowPeak.gz
126	E008-H2BK20ac.narrowPeak.gz	H9 Cells	embryo	ChIP-seq	H2BK20ac	Roadmap Epigenomics Project	http://egg2.wustl.edu/roadmap/data/byFileType/peaks/consolidated/narrowPeak/E008-H2BK20ac.narrowPeak.gz
127	E008-H2BK5ac.narrowPeak.gz	H9 Cells	embryo	ChIP-seq	H2BK5ac	Roadmap Epigenomics Project	http://egg2.wustl.edu/roadmap/data/byFileType/peaks/consolidated/narrowPeak/E008-H2BK5ac.narrowPeak.gz
128	E008-H3K14ac.narrowPeak.gz	H9 Cells	embryo	ChIP-seq	H3K14ac	Roadmap Epigenomics Project	http://egg2.wustl.edu/roadmap/data/byFileType/peaks/consolidated/narrowPeak/E008-H3K14ac.narrowPeak.gz
129	E008-H3K18ac.narrowPeak.gz	H9 Cells	embryo	ChIP-seq	H3K18ac	Roadmap Epigenomics Project	http://egg2.wustl.edu/roadmap/data/byFileType/peaks/consolidated/narrowPeak/E008-H3K18ac.narrowPeak.gz
130	E008-H3K23ac.narrowPeak.gz	H9 Cells	embryo	ChIP-seq	H3K23ac	Roadmap Epigenomics Project	http://egg2.wustl.edu/roadmap/data/byFileType/peaks/consolidated/narrowPeak/E008-H3K23ac.narrowPeak.gz
131	E008-H3K23me2.narrowPeak.gz	H9 Cells	embryo	ChIP-seq	H3K23me2	Roadmap Epigenomics Project	http://egg2.wustl.edu/roadmap/data/byFileType/peaks/consolidated/narrowPeak/E008-H3K23me2.narrowPeak.gz
132	E008-H3K27ac.narrowPeak.gz	H9 Cells	embryo	ChIP-seq	H3K27ac	Roadmap Epigenomics Project	http://egg2.wustl.edu/roadmap/data/byFileType/peaks/consolidated/narrowPeak/E008-H3K27ac.narrowPeak.gz
133	E008-H3K27me3.narrowPeak.gz	H9 Cells	embryo	ChIP-seq	H3K27me3	Roadmap Epigenomics Project	http://egg2.wustl.edu/roadmap/data/byFileType/peaks/consolidated/narrowPeak/E008-H3K27me3.narrowPeak.gz
134	E008-H3K36me3.narrowPeak.gz	H9 Cells	embryo	ChIP-seq	H3K36me3	Roadmap Epigenomics Project	http://egg2.wustl.edu/roadmap/data/byFileType/peaks/consolidated/narrowPeak/E008-H3K36me3.narrowPeak.gz
135	E008-H3K4ac.narrowPeak.gz	H9 Cells	embryo	ChIP-seq	H3K4ac	Roadmap Epigenomics Project	http://egg2.wustl.edu/roadmap/data/byFileType/peaks/consolidated/narrowPeak/E008-H3K4ac.narrowPeak.gz
136	E008-H3K4me1.narrowPeak.gz	H9 Cells	embryo	ChIP-seq	H3K4me1	Roadmap Epigenomics Project	http://egg2.wustl.edu/roadmap/data/byFileType/peaks/consolidated/narrowPeak/E008-H3K4me1.narrowPeak.gz
137	E008-H3K4me2.narrowPeak.gz	H9 Cells	embryo	ChIP-seq	H3K4me2	Roadmap Epigenomics Project	http://egg2.wustl.edu/roadmap/data/byFileType/peaks/consolidated/narrowPeak/E008-H3K4me2.narrowPeak.gz
138	E008-H3K4me3.narrowPeak.gz	H9 Cells	embryo	ChIP-seq	H3K4me3	Roadmap Epigenomics Project	http://egg2.wustl.edu/roadmap/data/byFileType/peaks/consolidated/narrowPeak/E008-H3K4me3.narrowPeak.gz
139	E008-H3K56ac.narrowPeak.gz	H9 Cells	embryo	ChIP-seq	H3K56ac	Roadmap Epigenomics Project	http://egg2.wustl.edu/roadmap/data/byFileType/peaks/consolidated/narrowPeak/E008-H3K56ac.narrowPeak.gz
140	E008-H3K79me1.narrowPeak.gz	H9 Cells	embryo	ChIP-seq	H3K79me1	Roadmap Epigenomics Project	http://egg2.wustl.edu/roadmap/data/byFileType/peaks/consolidated/narrowPeak/E008-H3K79me1.narrowPeak.gz
141	E008-H3K79me2.narrowPeak.gz	H9 Cells	embryo	ChIP-seq	H3K79me2	Roadmap Epigenomics Project	http://egg2.wustl.edu/roadmap/data/byFileType/peaks/consolidated/narrowPeak/E008-H3K79me2.narrowPeak.gz
142	E008-H3K9ac.narrowPeak.gz	H9 Cells	embryo	ChIP-seq	H3K9ac	Roadmap Epigenomics Project	http://egg2.wustl.edu/roadmap/data/byFileType/peaks/consolidated/narrowPeak/E008-H3K9ac.narrowPeak.gz
143	E008-H3K9me3.narrowPeak.gz	H9 Cells	embryo	ChIP-seq	H3K9me3	Roadmap Epigenomics Project	http://egg2.wustl.edu/roadmap/data/byFileType/peaks/consolidated/narrowPeak/E008-H3K9me3.narrowPeak.gz
144	E008-H3T11ph.narrowPeak.gz	H9 Cells	embryo	ChIP-seq	H3T11ph	Roadmap Epigenomics Project	http://egg2.wustl.edu/roadmap/data/byFileType/peaks/consolidated/narrowPeak/E008-H3T11ph.narrowPeak.gz
145	E008-H4K20me1.narrowPeak.gz	H9 Cells	embryo	ChIP-seq	H4K20me1	Roadmap Epigenomics Project	http://egg2.wustl.edu/roadmap/data/byFileType/peaks/consolidated/narrowPeak/E008-H4K20me1.narrowPeak.gz
146	E008-H4K5ac.narrowPeak.gz	H9 Cells	embryo	ChIP-seq	H4K5ac	Roadmap Epigenomics Project	http://egg2.wustl.edu/roadmap/data/byFileType/peaks/consolidated/narrowPeak/E008-H4K5ac.narrowPeak.gz
147	E008-H4K8ac.narrowPeak.gz	H9 Cells	embryo	ChIP-seq	H4K8ac	Roadmap Epigenomics Project	http://egg2.wustl.edu/roadmap/data/byFileType/peaks/consolidated/narrowPeak/E008-H4K8ac.narrowPeak.gz
148	E008-H4K91ac.narrowPeak.gz	H9 Cells	embryo	ChIP-seq	H4K91ac	Roadmap Epigenomics Project	http://egg2.wustl.edu/roadmap/data/byFileType/peaks/consolidated/narrowPeak/E008-H4K91ac.narrowPeak.gz
149	E009-H2A.Z.narrowPeak.gz	H9 Derived Neuronal Progenitor Cultured Cells	embryo	ChIP-seq	H2A.Z	Roadmap Epigenomics Project	http://egg2.wustl.edu/roadmap/data/byFileType/peaks/consolidated/narrowPeak/E009-H2A.Z.narrowPeak.gz
150	E009-H3K27me3.narrowPeak.gz	H9 Derived Neuronal Progenitor Cultured Cells	embryo	ChIP-seq	H3K27me3	Roadmap Epigenomics Project	http://egg2.wustl.edu/roadmap/data/byFileType/peaks/consolidated/narrowPeak/E009-H3K27me3.narrowPeak.gz
151	E009-H3K36me3.narrowPeak.gz	H9 Derived Neuronal Progenitor Cultured Cells	embryo	ChIP-seq	H3K36me3	Roadmap Epigenomics Project	http://egg2.wustl.edu/roadmap/data/byFileType/peaks/consolidated/narrowPeak/E009-H3K36me3.narrowPeak.gz
152	E009-H3K4me1.narrowPeak.gz	H9 Derived Neuronal Progenitor Cultured Cells	embryo	ChIP-seq	H3K4me1	Roadmap Epigenomics Project	http://egg2.wustl.edu/roadmap/data/byFileType/peaks/consolidated/narrowPeak/E009-H3K4me1.narrowPeak.gz
153	E009-H3K4me3.narrowPeak.gz	H9 Derived Neuronal Progenitor Cultured Cells	embryo	ChIP-seq	H3K4me3	Roadmap Epigenomics Project	http://egg2.wustl.edu/roadmap/data/byFileType/peaks/consolidated/narrowPeak/E009-H3K4me3.narrowPeak.gz
154	E009-H3K9me3.narrowPeak.gz	H9 Derived Neuronal Progenitor Cultured Cells	embryo	ChIP-seq	H3K9me3	Roadmap Epigenomics Project	http://egg2.wustl.edu/roadmap/data/byFileType/peaks/consolidated/narrowPeak/E009-H3K9me3.narrowPeak.gz
155	E010-H2A.Z.narrowPeak.gz	H9 Derived Neuron Cultured Cells	embryo	ChIP-seq	H2A.Z	Roadmap Epigenomics Project	http://egg2.wustl.edu/roadmap/data/byFileType/peaks/consolidated/narrowPeak/E010-H2A.Z.narrowPeak.gz
156	E010-H3K27me3.narrowPeak.gz	H9 Derived Neuron Cultured Cells	embryo	ChIP-seq	H3K27me3	Roadmap Epigenomics Project	http://egg2.wustl.edu/roadmap/data/byFileType/peaks/consolidated/narrowPeak/E010-H3K27me3.narrowPeak.gz
157	E010-H3K36me3.narrowPeak.gz	H9 Derived Neuron Cultured Cells	embryo	ChIP-seq	H3K36me3	Roadmap Epigenomics Project	http://egg2.wustl.edu/roadmap/data/byFileType/peaks/consolidated/narrowPeak/E010-H3K36me3.narrowPeak.gz
158	E010-H3K4me1.narrowPeak.gz	H9 Derived Neuron Cultured Cells	embryo	ChIP-seq	H3K4me1	Roadmap Epigenomics Project	http://egg2.wustl.edu/roadmap/data/byFileType/peaks/consolidated/narrowPeak/E010-H3K4me1.narrowPeak.gz
159	E010-H3K4me3.narrowPeak.gz	H9 Derived Neuron Cultured Cells	embryo	ChIP-seq	H3K4me3	Roadmap Epigenomics Project	http://egg2.wustl.edu/roadmap/data/byFileType/peaks/consolidated/narrowPeak/E010-H3K4me3.narrowPeak.gz
160	E010-H3K9me3.narrowPeak.gz	H9 Derived Neuron Cultured Cells	embryo	ChIP-seq	H3K9me3	Roadmap Epigenomics Project	http://egg2.wustl.edu/roadmap/data/byFileType/peaks/consolidated/narrowPeak/E010-H3K9me3.narrowPeak.gz
161	E011-H3K27ac.narrowPeak.gz	hESC Derived CD184+ Endoderm Cultured Cells	embryo	ChIP-seq	H3K27ac	Roadmap Epigenomics Project	http://egg2.wustl.edu/roadmap/data/byFileType/peaks/consolidated/narrowPeak/E011-H3K27ac.narrowPeak.gz
162	E011-H3K27me3.narrowPeak.gz	hESC Derived CD184+ Endoderm Cultured Cells	embryo	ChIP-seq	H3K27me3	Roadmap Epigenomics Project	http://egg2.wustl.edu/roadmap/data/byFileType/peaks/consolidated/narrowPeak/E011-H3K27me3.narrowPeak.gz
163	E011-H3K36me3.narrowPeak.gz	hESC Derived CD184+ Endoderm Cultured Cells	embryo	ChIP-seq	H3K36me3	Roadmap Epigenomics Project	http://egg2.wustl.edu/roadmap/data/byFileType/peaks/consolidated/narrowPeak/E011-H3K36me3.narrowPeak.gz
164	E011-H3K4me1.narrowPeak.gz	hESC Derived CD184+ Endoderm Cultured Cells	embryo	ChIP-seq	H3K4me1	Roadmap Epigenomics Project	http://egg2.wustl.edu/roadmap/data/byFileType/peaks/consolidated/narrowPeak/E011-H3K4me1.narrowPeak.gz
165	E011-H3K4me3.narrowPeak.gz	hESC Derived CD184+ Endoderm Cultured Cells	embryo	ChIP-seq	H3K4me3	Roadmap Epigenomics Project	http://egg2.wustl.edu/roadmap/data/byFileType/peaks/consolidated/narrowPeak/E011-H3K4me3.narrowPeak.gz
166	E011-H3K9ac.narrowPeak.gz	hESC Derived CD184+ Endoderm Cultured Cells	embryo	ChIP-seq	H3K9ac	Roadmap Epigenomics Project	http://egg2.wustl.edu/roadmap/data/byFileType/peaks/consolidated/narrowPeak/E011-H3K9ac.narrowPeak.gz
167	E011-H3K9me3.narrowPeak.gz	hESC Derived CD184+ Endoderm Cultured Cells	embryo	ChIP-seq	H3K9me3	Roadmap Epigenomics Project	http://egg2.wustl.edu/roadmap/data/byFileType/peaks/consolidated/narrowPeak/E011-H3K9me3.narrowPeak.gz
168	E012-H3K27ac.narrowPeak.gz	hESC Derived CD56+ Ectoderm Cultured Cells	embryo	ChIP-seq	H3K27ac	Roadmap Epigenomics Project	http://egg2.wustl.edu/roadmap/data/byFileType/peaks/consolidated/narrowPeak/E012-H3K27ac.narrowPeak.gz
169	E012-H3K27me3.narrowPeak.gz	hESC Derived CD56+ Ectoderm Cultured Cells	embryo	ChIP-seq	H3K27me3	Roadmap Epigenomics Project	http://egg2.wustl.edu/roadmap/data/byFileType/peaks/consolidated/narrowPeak/E012-H3K27me3.narrowPeak.gz
170	E012-H3K36me3.narrowPeak.gz	hESC Derived CD56+ Ectoderm Cultured Cells	embryo	ChIP-seq	H3K36me3	Roadmap Epigenomics Project	http://egg2.wustl.edu/roadmap/data/byFileType/peaks/consolidated/narrowPeak/E012-H3K36me3.narrowPeak.gz
171	E012-H3K4me1.narrowPeak.gz	hESC Derived CD56+ Ectoderm Cultured Cells	embryo	ChIP-seq	H3K4me1	Roadmap Epigenomics Project	http://egg2.wustl.edu/roadmap/data/byFileType/peaks/consolidated/narrowPeak/E012-H3K4me1.narrowPeak.gz
172	E012-H3K4me3.narrowPeak.gz	hESC Derived CD56+ Ectoderm Cultured Cells	embryo	ChIP-seq	H3K4me3	Roadmap Epigenomics Project	http://egg2.wustl.edu/roadmap/data/byFileType/peaks/consolidated/narrowPeak/E012-H3K4me3.narrowPeak.gz
173	E012-H3K9me3.narrowPeak.gz	hESC Derived CD56+ Ectoderm Cultured Cells	embryo	ChIP-seq	H3K9me3	Roadmap Epigenomics Project	http://egg2.wustl.edu/roadmap/data/byFileType/peaks/consolidated/narrowPeak/E012-H3K9me3.narrowPeak.gz
174	E013-H3K27ac.narrowPeak.gz	hESC Derived CD56+ Mesoderm Cultured Cells	embryo	ChIP-seq	H3K27ac	Roadmap Epigenomics Project	http://egg2.wustl.edu/roadmap/data/byFileType/peaks/consolidated/narrowPeak/E013-H3K27ac.narrowPeak.gz
175	E013-H3K27me3.narrowPeak.gz	hESC Derived CD56+ Mesoderm Cultured Cells	embryo	ChIP-seq	H3K27me3	Roadmap Epigenomics Project	http://egg2.wustl.edu/roadmap/data/byFileType/peaks/consolidated/narrowPeak/E013-H3K27me3.narrowPeak.gz
176	E013-H3K36me3.narrowPeak.gz	hESC Derived CD56+ Mesoderm Cultured Cells	embryo	ChIP-seq	H3K36me3	Roadmap Epigenomics Project	http://egg2.wustl.edu/roadmap/data/byFileType/peaks/consolidated/narrowPeak/E013-H3K36me3.narrowPeak.gz
177	E013-H3K4me1.narrowPeak.gz	hESC Derived CD56+ Mesoderm Cultured Cells	embryo	ChIP-seq	H3K4me1	Roadmap Epigenomics Project	http://egg2.wustl.edu/roadmap/data/byFileType/peaks/consolidated/narrowPeak/E013-H3K4me1.narrowPeak.gz
178	E013-H3K4me3.narrowPeak.gz	hESC Derived CD56+ Mesoderm Cultured Cells	embryo	ChIP-seq	H3K4me3	Roadmap Epigenomics Project	http://egg2.wustl.edu/roadmap/data/byFileType/peaks/consolidated/narrowPeak/E013-H3K4me3.narrowPeak.gz
179	E013-H3K9me3.narrowPeak.gz	hESC Derived CD56+ Mesoderm Cultured Cells	embryo	ChIP-seq	H3K9me3	Roadmap Epigenomics Project	http://egg2.wustl.edu/roadmap/data/byFileType/peaks/consolidated/narrowPeak/E013-H3K9me3.narrowPeak.gz
180	E014-H3K27ac.narrowPeak.gz	HUES48 Cells	embryo	ChIP-seq	H3K27ac	Roadmap Epigenomics Project	http://egg2.wustl.edu/roadmap/data/byFileType/peaks/consolidated/narrowPeak/E014-H3K27ac.narrowPeak.gz
181	E014-H3K27me3.narrowPeak.gz	HUES48 Cells	embryo	ChIP-seq	H3K27me3	Roadmap Epigenomics Project	http://egg2.wustl.edu/roadmap/data/byFileType/peaks/consolidated/narrowPeak/E014-H3K27me3.narrowPeak.gz
182	E014-H3K36me3.narrowPeak.gz	HUES48 Cells	embryo	ChIP-seq	H3K36me3	Roadmap Epigenomics Project	http://egg2.wustl.edu/roadmap/data/byFileType/peaks/consolidated/narrowPeak/E014-H3K36me3.narrowPeak.gz
183	E014-H3K4me1.narrowPeak.gz	HUES48 Cells	embryo	ChIP-seq	H3K4me1	Roadmap Epigenomics Project	http://egg2.wustl.edu/roadmap/data/byFileType/peaks/consolidated/narrowPeak/E014-H3K4me1.narrowPeak.gz
184	E014-H3K4me3.narrowPeak.gz	HUES48 Cells	embryo	ChIP-seq	H3K4me3	Roadmap Epigenomics Project	http://egg2.wustl.edu/roadmap/data/byFileType/peaks/consolidated/narrowPeak/E014-H3K4me3.narrowPeak.gz
185	E014-H3K9ac.narrowPeak.gz	HUES48 Cells	embryo	ChIP-seq	H3K9ac	Roadmap Epigenomics Project	http://egg2.wustl.edu/roadmap/data/byFileType/peaks/consolidated/narrowPeak/E014-H3K9ac.narrowPeak.gz
186	E014-H3K9me3.narrowPeak.gz	HUES48 Cells	embryo	ChIP-seq	H3K9me3	Roadmap Epigenomics Project	http://egg2.wustl.edu/roadmap/data/byFileType/peaks/consolidated/narrowPeak/E014-H3K9me3.narrowPeak.gz
187	E015-H3K27ac.narrowPeak.gz	HUES6 Cells	embryo	ChIP-seq	H3K27ac	Roadmap Epigenomics Project	http://egg2.wustl.edu/roadmap/data/byFileType/peaks/consolidated/narrowPeak/E015-H3K27ac.narrowPeak.gz
188	E015-H3K27me3.narrowPeak.gz	HUES6 Cells	embryo	ChIP-seq	H3K27me3	Roadmap Epigenomics Project	http://egg2.wustl.edu/roadmap/data/byFileType/peaks/consolidated/narrowPeak/E015-H3K27me3.narrowPeak.gz
189	E015-H3K36me3.narrowPeak.gz	HUES6 Cells	embryo	ChIP-seq	H3K36me3	Roadmap Epigenomics Project	http://egg2.wustl.edu/roadmap/data/byFileType/peaks/consolidated/narrowPeak/E015-H3K36me3.narrowPeak.gz
190	E015-H3K4me1.narrowPeak.gz	HUES6 Cells	embryo	ChIP-seq	H3K4me1	Roadmap Epigenomics Project	http://egg2.wustl.edu/roadmap/data/byFileType/peaks/consolidated/narrowPeak/E015-H3K4me1.narrowPeak.gz
191	E015-H3K4me3.narrowPeak.gz	HUES6 Cells	embryo	ChIP-seq	H3K4me3	Roadmap Epigenomics Project	http://egg2.wustl.edu/roadmap/data/byFileType/peaks/consolidated/narrowPeak/E015-H3K4me3.narrowPeak.gz
192	E015-H3K9ac.narrowPeak.gz	HUES6 Cells	embryo	ChIP-seq	H3K9ac	Roadmap Epigenomics Project	http://egg2.wustl.edu/roadmap/data/byFileType/peaks/consolidated/narrowPeak/E015-H3K9ac.narrowPeak.gz
193	E015-H3K9me3.narrowPeak.gz	HUES6 Cells	embryo	ChIP-seq	H3K9me3	Roadmap Epigenomics Project	http://egg2.wustl.edu/roadmap/data/byFileType/peaks/consolidated/narrowPeak/E015-H3K9me3.narrowPeak.gz
194	E016-H3K27ac.narrowPeak.gz	HUES64 Cells	embryo	ChIP-seq	H3K27ac	Roadmap Epigenomics Project	http://egg2.wustl.edu/roadmap/data/byFileType/peaks/consolidated/narrowPeak/E016-H3K27ac.narrowPeak.gz
195	E016-H3K27me3.narrowPeak.gz	HUES64 Cells	embryo	ChIP-seq	H3K27me3	Roadmap Epigenomics Project	http://egg2.wustl.edu/roadmap/data/byFileType/peaks/consolidated/narrowPeak/E016-H3K27me3.narrowPeak.gz
196	E016-H3K36me3.narrowPeak.gz	HUES64 Cells	embryo	ChIP-seq	H3K36me3	Roadmap Epigenomics Project	http://egg2.wustl.edu/roadmap/data/byFileType/peaks/consolidated/narrowPeak/E016-H3K36me3.narrowPeak.gz
197	E016-H3K4me1.narrowPeak.gz	HUES64 Cells	embryo	ChIP-seq	H3K4me1	Roadmap Epigenomics Project	http://egg2.wustl.edu/roadmap/data/byFileType/peaks/consolidated/narrowPeak/E016-H3K4me1.narrowPeak.gz
198	E016-H3K4me3.narrowPeak.gz	HUES64 Cells	embryo	ChIP-seq	H3K4me3	Roadmap Epigenomics Project	http://egg2.wustl.edu/roadmap/data/byFileType/peaks/consolidated/narrowPeak/E016-H3K4me3.narrowPeak.gz
199	E016-H3K9ac.narrowPeak.gz	HUES64 Cells	embryo	ChIP-seq	H3K9ac	Roadmap Epigenomics Project	http://egg2.wustl.edu/roadmap/data/byFileType/peaks/consolidated/narrowPeak/E016-H3K9ac.narrowPeak.gz
200	E016-H3K9me3.narrowPeak.gz	HUES64 Cells	embryo	ChIP-seq	H3K9me3	Roadmap Epigenomics Project	http://egg2.wustl.edu/roadmap/data/byFileType/peaks/consolidated/narrowPeak/E016-H3K9me3.narrowPeak.gz
201	E017-DNase.macs2.narrowPeak.gz	IMR90 fetal lung fibroblasts Cell Line	lung	DNase-seq		Roadmap Epigenomics Project	http://egg2.wustl.edu/roadmap/data/byFileType/peaks/consolidated/narrowPeak/E017-DNase.macs2.narrowPeak.gz
202	E017-H2A.Z.narrowPeak.gz	IMR90 fetal lung fibroblasts Cell Line	lung	ChIP-seq	H2A.Z	Roadmap Epigenomics Project	http://egg2.wustl.edu/roadmap/data/byFileType/peaks/consolidated/narrowPeak/E017-H2A.Z.narrowPeak.gz
203	E017-H2AK5ac.narrowPeak.gz	IMR90 fetal lung fibroblasts Cell Line	lung	ChIP-seq	H2AK5ac	Roadmap Epigenomics Project	http://egg2.wustl.edu/roadmap/data/byFileType/peaks/consolidated/narrowPeak/E017-H2AK5ac.narrowPeak.gz
204	E017-H2AK9ac.narrowPeak.gz	IMR90 fetal lung fibroblasts Cell Line	lung	ChIP-seq	H2AK9ac	Roadmap Epigenomics Project	http://egg2.wustl.edu/roadmap/data/byFileType/peaks/consolidated/narrowPeak/E017-H2AK9ac.narrowPeak.gz
205	E017-H2BK120ac.narrowPeak.gz	IMR90 fetal lung fibroblasts Cell Line	lung	ChIP-seq	H2BK120ac	Roadmap Epigenomics Project	http://egg2.wustl.edu/roadmap/data/byFileType/peaks/consolidated/narrowPeak/E017-H2BK120ac.narrowPeak.gz
206	E017-H2BK12ac.narrowPeak.gz	IMR90 fetal lung fibroblasts Cell Line	lung	ChIP-seq	H2BK12ac	Roadmap Epigenomics Project	http://egg2.wustl.edu/roadmap/data/byFileType/peaks/consolidated/narrowPeak/E017-H2BK12ac.narrowPeak.gz
207	E017-H2BK15ac.narrowPeak.gz	IMR90 fetal lung fibroblasts Cell Line	lung	ChIP-seq	H2BK15ac	Roadmap Epigenomics Project	http://egg2.wustl.edu/roadmap/data/byFileType/peaks/consolidated/narrowPeak/E017-H2BK15ac.narrowPeak.gz
208	E017-H2BK20ac.narrowPeak.gz	IMR90 fetal lung fibroblasts Cell Line	lung	ChIP-seq	H2BK20ac	Roadmap Epigenomics Project	http://egg2.wustl.edu/roadmap/data/byFileType/peaks/consolidated/narrowPeak/E017-H2BK20ac.narrowPeak.gz
209	E017-H2BK5ac.narrowPeak.gz	IMR90 fetal lung fibroblasts Cell Line	lung	ChIP-seq	H2BK5ac	Roadmap Epigenomics Project	http://egg2.wustl.edu/roadmap/data/byFileType/peaks/consolidated/narrowPeak/E017-H2BK5ac.narrowPeak.gz
210	E017-H3K14ac.narrowPeak.gz	IMR90 fetal lung fibroblasts Cell Line	lung	ChIP-seq	H3K14ac	Roadmap Epigenomics Project	http://egg2.wustl.edu/roadmap/data/byFileType/peaks/consolidated/narrowPeak/E017-H3K14ac.narrowPeak.gz
211	E017-H3K18ac.narrowPeak.gz	IMR90 fetal lung fibroblasts Cell Line	lung	ChIP-seq	H3K18ac	Roadmap Epigenomics Project	http://egg2.wustl.edu/roadmap/data/byFileType/peaks/consolidated/narrowPeak/E017-H3K18ac.narrowPeak.gz
212	E017-H3K23ac.narrowPeak.gz	IMR90 fetal lung fibroblasts Cell Line	lung	ChIP-seq	H3K23ac	Roadmap Epigenomics Project	http://egg2.wustl.edu/roadmap/data/byFileType/peaks/consolidated/narrowPeak/E017-H3K23ac.narrowPeak.gz
213	E017-H3K27ac.narrowPeak.gz	IMR90 fetal lung fibroblasts Cell Line	lung	ChIP-seq	H3K27ac	Roadmap Epigenomics Project	http://egg2.wustl.edu/roadmap/data/byFileType/peaks/consolidated/narrowPeak/E017-H3K27ac.narrowPeak.gz
214	E017-H3K27me3.narrowPeak.gz	IMR90 fetal lung fibroblasts Cell Line	lung	ChIP-seq	H3K27me3	Roadmap Epigenomics Project	http://egg2.wustl.edu/roadmap/data/byFileType/peaks/consolidated/narrowPeak/E017-H3K27me3.narrowPeak.gz
215	E017-H3K36me3.narrowPeak.gz	IMR90 fetal lung fibroblasts Cell Line	lung	ChIP-seq	H3K36me3	Roadmap Epigenomics Project	http://egg2.wustl.edu/roadmap/data/byFileType/peaks/consolidated/narrowPeak/E017-H3K36me3.narrowPeak.gz
216	E017-H3K4ac.narrowPeak.gz	IMR90 fetal lung fibroblasts Cell Line	lung	ChIP-seq	H3K4ac	Roadmap Epigenomics Project	http://egg2.wustl.edu/roadmap/data/byFileType/peaks/consolidated/narrowPeak/E017-H3K4ac.narrowPeak.gz
217	E017-H3K4me1.narrowPeak.gz	IMR90 fetal lung fibroblasts Cell Line	lung	ChIP-seq	H3K4me1	Roadmap Epigenomics Project	http://egg2.wustl.edu/roadmap/data/byFileType/peaks/consolidated/narrowPeak/E017-H3K4me1.narrowPeak.gz
218	E017-H3K4me2.narrowPeak.gz	IMR90 fetal lung fibroblasts Cell Line	lung	ChIP-seq	H3K4me2	Roadmap Epigenomics Project	http://egg2.wustl.edu/roadmap/data/byFileType/peaks/consolidated/narrowPeak/E017-H3K4me2.narrowPeak.gz
219	E017-H3K4me3.narrowPeak.gz	IMR90 fetal lung fibroblasts Cell Line	lung	ChIP-seq	H3K4me3	Roadmap Epigenomics Project	http://egg2.wustl.edu/roadmap/data/byFileType/peaks/consolidated/narrowPeak/E017-H3K4me3.narrowPeak.gz
220	E017-H3K56ac.narrowPeak.gz	IMR90 fetal lung fibroblasts Cell Line	lung	ChIP-seq	H3K56ac	Roadmap Epigenomics Project	http://egg2.wustl.edu/roadmap/data/byFileType/peaks/consolidated/narrowPeak/E017-H3K56ac.narrowPeak.gz
221	E017-H3K79me1.narrowPeak.gz	IMR90 fetal lung fibroblasts Cell Line	lung	ChIP-seq	H3K79me1	Roadmap Epigenomics Project	http://egg2.wustl.edu/roadmap/data/byFileType/peaks/consolidated/narrowPeak/E017-H3K79me1.narrowPeak.gz
222	E017-H3K79me2.narrowPeak.gz	IMR90 fetal lung fibroblasts Cell Line	lung	ChIP-seq	H3K79me2	Roadmap Epigenomics Project	http://egg2.wustl.edu/roadmap/data/byFileType/peaks/consolidated/narrowPeak/E017-H3K79me2.narrowPeak.gz
223	E017-H3K9ac.narrowPeak.gz	IMR90 fetal lung fibroblasts Cell Line	lung	ChIP-seq	H3K9ac	Roadmap Epigenomics Project	http://egg2.wustl.edu/roadmap/data/byFileType/peaks/consolidated/narrowPeak/E017-H3K9ac.narrowPeak.gz
224	E017-H3K9me1.narrowPeak.gz	IMR90 fetal lung fibroblasts Cell Line	lung	ChIP-seq	H3K9me1	Roadmap Epigenomics Project	http://egg2.wustl.edu/roadmap/data/byFileType/peaks/consolidated/narrowPeak/E017-H3K9me1.narrowPeak.gz
225	E017-H3K9me3.narrowPeak.gz	IMR90 fetal lung fibroblasts Cell Line	lung	ChIP-seq	H3K9me3	Roadmap Epigenomics Project	http://egg2.wustl.edu/roadmap/data/byFileType/peaks/consolidated/narrowPeak/E017-H3K9me3.narrowPeak.gz
226	E017-H4K20me1.narrowPeak.gz	IMR90 fetal lung fibroblasts Cell Line	lung	ChIP-seq	H4K20me1	Roadmap Epigenomics Project	http://egg2.wustl.edu/roadmap/data/byFileType/peaks/consolidated/narrowPeak/E017-H4K20me1.narrowPeak.gz
227	E017-H4K5ac.narrowPeak.gz	IMR90 fetal lung fibroblasts Cell Line	lung	ChIP-seq	H4K5ac	Roadmap Epigenomics Project	http://egg2.wustl.edu/roadmap/data/byFileType/peaks/consolidated/narrowPeak/E017-H4K5ac.narrowPeak.gz
228	E017-H4K8ac.narrowPeak.gz	IMR90 fetal lung fibroblasts Cell Line	lung	ChIP-seq	H4K8ac	Roadmap Epigenomics Project	http://egg2.wustl.edu/roadmap/data/byFileType/peaks/consolidated/narrowPeak/E017-H4K8ac.narrowPeak.gz
229	E017-H4K91ac.narrowPeak.gz	IMR90 fetal lung fibroblasts Cell Line	lung	ChIP-seq	H4K91ac	Roadmap Epigenomics Project	http://egg2.wustl.edu/roadmap/data/byFileType/peaks/consolidated/narrowPeak/E017-H4K91ac.narrowPeak.gz
230	E018-H3K27me3.narrowPeak.gz	iPS-15b Cells	iPSC	ChIP-seq	H3K27me3	Roadmap Epigenomics Project	http://egg2.wustl.edu/roadmap/data/byFileType/peaks/consolidated/narrowPeak/E018-H3K27me3.narrowPeak.gz
231	E018-H3K36me3.narrowPeak.gz	iPS-15b Cells	iPSC	ChIP-seq	H3K36me3	Roadmap Epigenomics Project	http://egg2.wustl.edu/roadmap/data/byFileType/peaks/consolidated/narrowPeak/E018-H3K36me3.narrowPeak.gz
232	E018-H3K4me1.narrowPeak.gz	iPS-15b Cells	iPSC	ChIP-seq	H3K4me1	Roadmap Epigenomics Project	http://egg2.wustl.edu/roadmap/data/byFileType/peaks/consolidated/narrowPeak/E018-H3K4me1.narrowPeak.gz
233	E018-H3K4me3.narrowPeak.gz	iPS-15b Cells	iPSC	ChIP-seq	H3K4me3	Roadmap Epigenomics Project	http://egg2.wustl.edu/roadmap/data/byFileType/peaks/consolidated/narrowPeak/E018-H3K4me3.narrowPeak.gz
234	E018-H3K9ac.narrowPeak.gz	iPS-15b Cells	iPSC	ChIP-seq	H3K9ac	Roadmap Epigenomics Project	http://egg2.wustl.edu/roadmap/data/byFileType/peaks/consolidated/narrowPeak/E018-H3K9ac.narrowPeak.gz
235	E018-H3K9me3.narrowPeak.gz	iPS-15b Cells	iPSC	ChIP-seq	H3K9me3	Roadmap Epigenomics Project	http://egg2.wustl.edu/roadmap/data/byFileType/peaks/consolidated/narrowPeak/E018-H3K9me3.narrowPeak.gz
236	E019-H3K27ac.narrowPeak.gz	iPS-18 Cells	iPSC	ChIP-seq	H3K27ac	Roadmap Epigenomics Project	http://egg2.wustl.edu/roadmap/data/byFileType/peaks/consolidated/narrowPeak/E019-H3K27ac.narrowPeak.gz
237	E019-H3K27me3.narrowPeak.gz	iPS-18 Cells	iPSC	ChIP-seq	H3K27me3	Roadmap Epigenomics Project	http://egg2.wustl.edu/roadmap/data/byFileType/peaks/consolidated/narrowPeak/E019-H3K27me3.narrowPeak.gz
238	E019-H3K36me3.narrowPeak.gz	iPS-18 Cells	iPSC	ChIP-seq	H3K36me3	Roadmap Epigenomics Project	http://egg2.wustl.edu/roadmap/data/byFileType/peaks/consolidated/narrowPeak/E019-H3K36me3.narrowPeak.gz
239	E019-H3K4me1.narrowPeak.gz	iPS-18 Cells	iPSC	ChIP-seq	H3K4me1	Roadmap Epigenomics Project	http://egg2.wustl.edu/roadmap/data/byFileType/peaks/consolidated/narrowPeak/E019-H3K4me1.narrowPeak.gz
240	E019-H3K4me3.narrowPeak.gz	iPS-18 Cells	iPSC	ChIP-seq	H3K4me3	Roadmap Epigenomics Project	http://egg2.wustl.edu/roadmap/data/byFileType/peaks/consolidated/narrowPeak/E019-H3K4me3.narrowPeak.gz
241	E019-H3K9ac.narrowPeak.gz	iPS-18 Cells	iPSC	ChIP-seq	H3K9ac	Roadmap Epigenomics Project	http://egg2.wustl.edu/roadmap/data/byFileType/peaks/consolidated/narrowPeak/E019-H3K9ac.narrowPeak.gz
242	E019-H3K9me3.narrowPeak.gz	iPS-18 Cells	iPSC	ChIP-seq	H3K9me3	Roadmap Epigenomics Project	http://egg2.wustl.edu/roadmap/data/byFileType/peaks/consolidated/narrowPeak/E019-H3K9me3.narrowPeak.gz
243	E020-H3K27ac.narrowPeak.gz	iPS-20b Cells	iPSC	ChIP-seq	H3K27ac	Roadmap Epigenomics Project	http://egg2.wustl.edu/roadmap/data/byFileType/peaks/consolidated/narrowPeak/E020-H3K27ac.narrowPeak.gz
244	E020-H3K27me3.narrowPeak.gz	iPS-20b Cells	iPSC	ChIP-seq	H3K27me3	Roadmap Epigenomics Project	http://egg2.wustl.edu/roadmap/data/byFileType/peaks/consolidated/narrowPeak/E020-H3K27me3.narrowPeak.gz
245	E020-H3K36me3.narrowPeak.gz	iPS-20b Cells	iPSC	ChIP-seq	H3K36me3	Roadmap Epigenomics Project	http://egg2.wustl.edu/roadmap/data/byFileType/peaks/consolidated/narrowPeak/E020-H3K36me3.narrowPeak.gz
246	E020-H3K4me1.narrowPeak.gz	iPS-20b Cells	iPSC	ChIP-seq	H3K4me1	Roadmap Epigenomics Project	http://egg2.wustl.edu/roadmap/data/byFileType/peaks/consolidated/narrowPeak/E020-H3K4me1.narrowPeak.gz
247	E020-H3K4me3.narrowPeak.gz	iPS-20b Cells	iPSC	ChIP-seq	H3K4me3	Roadmap Epigenomics Project	http://egg2.wustl.edu/roadmap/data/byFileType/peaks/consolidated/narrowPeak/E020-H3K4me3.narrowPeak.gz
248	E020-H3K9ac.narrowPeak.gz	iPS-20b Cells	iPSC	ChIP-seq	H3K9ac	Roadmap Epigenomics Project	http://egg2.wustl.edu/roadmap/data/byFileType/peaks/consolidated/narrowPeak/E020-H3K9ac.narrowPeak.gz
249	E020-H3K9me3.narrowPeak.gz	iPS-20b Cells	iPSC	ChIP-seq	H3K9me3	Roadmap Epigenomics Project	http://egg2.wustl.edu/roadmap/data/byFileType/peaks/consolidated/narrowPeak/E020-H3K9me3.narrowPeak.gz
250	E021-DNase.macs2.narrowPeak.gz	iPS DF 6.9 Cells	iPSC	DNase-seq		Roadmap Epigenomics Project	http://egg2.wustl.edu/roadmap/data/byFileType/peaks/consolidated/narrowPeak/E021-DNase.macs2.narrowPeak.gz
251	E021-H3K27ac.narrowPeak.gz	iPS DF 6.9 Cells	iPSC	ChIP-seq	H3K27ac	Roadmap Epigenomics Project	http://egg2.wustl.edu/roadmap/data/byFileType/peaks/consolidated/narrowPeak/E021-H3K27ac.narrowPeak.gz
252	E021-H3K27me3.narrowPeak.gz	iPS DF 6.9 Cells	iPSC	ChIP-seq	H3K27me3	Roadmap Epigenomics Project	http://egg2.wustl.edu/roadmap/data/byFileType/peaks/consolidated/narrowPeak/E021-H3K27me3.narrowPeak.gz
253	E021-H3K36me3.narrowPeak.gz	iPS DF 6.9 Cells	iPSC	ChIP-seq	H3K36me3	Roadmap Epigenomics Project	http://egg2.wustl.edu/roadmap/data/byFileType/peaks/consolidated/narrowPeak/E021-H3K36me3.narrowPeak.gz
254	E021-H3K4me1.narrowPeak.gz	iPS DF 6.9 Cells	iPSC	ChIP-seq	H3K4me1	Roadmap Epigenomics Project	http://egg2.wustl.edu/roadmap/data/byFileType/peaks/consolidated/narrowPeak/E021-H3K4me1.narrowPeak.gz
255	E021-H3K4me3.narrowPeak.gz	iPS DF 6.9 Cells	iPSC	ChIP-seq	H3K4me3	Roadmap Epigenomics Project	http://egg2.wustl.edu/roadmap/data/byFileType/peaks/consolidated/narrowPeak/E021-H3K4me3.narrowPeak.gz
256	E021-H3K9me3.narrowPeak.gz	iPS DF 6.9 Cells	iPSC	ChIP-seq	H3K9me3	Roadmap Epigenomics Project	http://egg2.wustl.edu/roadmap/data/byFileType/peaks/consolidated/narrowPeak/E021-H3K9me3.narrowPeak.gz
257	E022-DNase.macs2.narrowPeak.gz	iPS DF 19.11 Cells	iPSC	DNase-seq		Roadmap Epigenomics Project	http://egg2.wustl.edu/roadmap/data/byFileType/peaks/consolidated/narrowPeak/E022-DNase.macs2.narrowPeak.gz
258	E022-H3K27ac.narrowPeak.gz	iPS DF 19.11 Cells	iPSC	ChIP-seq	H3K27ac	Roadmap Epigenomics Project	http://egg2.wustl.edu/roadmap/data/byFileType/peaks/consolidated/narrowPeak/E022-H3K27ac.narrowPeak.gz
259	E022-H3K27me3.narrowPeak.gz	iPS DF 19.11 Cells	iPSC	ChIP-seq	H3K27me3	Roadmap Epigenomics Project	http://egg2.wustl.edu/roadmap/data/byFileType/peaks/consolidated/narrowPeak/E022-H3K27me3.narrowPeak.gz
260	E022-H3K36me3.narrowPeak.gz	iPS DF 19.11 Cells	iPSC	ChIP-seq	H3K36me3	Roadmap Epigenomics Project	http://egg2.wustl.edu/roadmap/data/byFileType/peaks/consolidated/narrowPeak/E022-H3K36me3.narrowPeak.gz
261	E022-H3K4me1.narrowPeak.gz	iPS DF 19.11 Cells	iPSC	ChIP-seq	H3K4me1	Roadmap Epigenomics Project	http://egg2.wustl.edu/roadmap/data/byFileType/peaks/consolidated/narrowPeak/E022-H3K4me1.narrowPeak.gz
262	E022-H3K4me3.narrowPeak.gz	iPS DF 19.11 Cells	iPSC	ChIP-seq	H3K4me3	Roadmap Epigenomics Project	http://egg2.wustl.edu/roadmap/data/byFileType/peaks/consolidated/narrowPeak/E022-H3K4me3.narrowPeak.gz
263	E022-H3K9me3.narrowPeak.gz	iPS DF 19.11 Cells	iPSC	ChIP-seq	H3K9me3	Roadmap Epigenomics Project	http://egg2.wustl.edu/roadmap/data/byFileType/peaks/consolidated/narrowPeak/E022-H3K9me3.narrowPeak.gz
264	E023-H3K27me3.narrowPeak.gz	Mesenchymal Stem Cell Derived Adipocyte Cultured Cells	adipose tissue	ChIP-seq	H3K27me3	Roadmap Epigenomics Project	http://egg2.wustl.edu/roadmap/data/byFileType/peaks/consolidated/narrowPeak/E023-H3K27me3.narrowPeak.gz
265	E023-H3K36me3.narrowPeak.gz	Mesenchymal Stem Cell Derived Adipocyte Cultured Cells	adipose tissue	ChIP-seq	H3K36me3	Roadmap Epigenomics Project	http://egg2.wustl.edu/roadmap/data/byFileType/peaks/consolidated/narrowPeak/E023-H3K36me3.narrowPeak.gz
266	E023-H3K4me1.narrowPeak.gz	Mesenchymal Stem Cell Derived Adipocyte Cultured Cells	adipose tissue	ChIP-seq	H3K4me1	Roadmap Epigenomics Project	http://egg2.wustl.edu/roadmap/data/byFileType/peaks/consolidated/narrowPeak/E023-H3K4me1.narrowPeak.gz
267	E023-H3K4me3.narrowPeak.gz	Mesenchymal Stem Cell Derived Adipocyte Cultured Cells	adipose tissue	ChIP-seq	H3K4me3	Roadmap Epigenomics Project	http://egg2.wustl.edu/roadmap/data/byFileType/peaks/consolidated/narrowPeak/E023-H3K4me3.narrowPeak.gz
268	E023-H3K9ac.narrowPeak.gz	Mesenchymal Stem Cell Derived Adipocyte Cultured Cells	adipose tissue	ChIP-seq	H3K9ac	Roadmap Epigenomics Project	http://egg2.wustl.edu/roadmap/data/byFileType/peaks/consolidated/narrowPeak/E023-H3K9ac.narrowPeak.gz
269	E023-H3K9me3.narrowPeak.gz	Mesenchymal Stem Cell Derived Adipocyte Cultured Cells	adipose tissue	ChIP-seq	H3K9me3	Roadmap Epigenomics Project	http://egg2.wustl.edu/roadmap/data/byFileType/peaks/consolidated/narrowPeak/E023-H3K9me3.narrowPeak.gz
270	E024-H3K27me3.narrowPeak.gz	ES-UCSF4 Cells	embryo	ChIP-seq	H3K27me3	Roadmap Epigenomics Project	http://egg2.wustl.edu/roadmap/data/byFileType/peaks/consolidated/narrowPeak/E024-H3K27me3.narrowPeak.gz
271	E024-H3K36me3.narrowPeak.gz	ES-UCSF4 Cells	embryo	ChIP-seq	H3K36me3	Roadmap Epigenomics Project	http://egg2.wustl.edu/roadmap/data/byFileType/peaks/consolidated/narrowPeak/E024-H3K36me3.narrowPeak.gz
272	E024-H3K4me1.narrowPeak.gz	ES-UCSF4 Cells	embryo	ChIP-seq	H3K4me1	Roadmap Epigenomics Project	http://egg2.wustl.edu/roadmap/data/byFileType/peaks/consolidated/narrowPeak/E024-H3K4me1.narrowPeak.gz
273	E024-H3K4me3.narrowPeak.gz	ES-UCSF4 Cells	embryo	ChIP-seq	H3K4me3	Roadmap Epigenomics Project	http://egg2.wustl.edu/roadmap/data/byFileType/peaks/consolidated/narrowPeak/E024-H3K4me3.narrowPeak.gz
274	E024-H3K9me3.narrowPeak.gz	ES-UCSF4 Cells	embryo	ChIP-seq	H3K9me3	Roadmap Epigenomics Project	http://egg2.wustl.edu/roadmap/data/byFileType/peaks/consolidated/narrowPeak/E024-H3K9me3.narrowPeak.gz
275	E025-H3K27me3.narrowPeak.gz	Adipose Derived Mesenchymal Stem Cell Cultured Cells	adipose tissue	ChIP-seq	H3K27me3	Roadmap Epigenomics Project	http://egg2.wustl.edu/roadmap/data/byFileType/peaks/consolidated/narrowPeak/E025-H3K27me3.narrowPeak.gz
276	E025-H3K36me3.narrowPeak.gz	Adipose Derived Mesenchymal Stem Cell Cultured Cells	adipose tissue	ChIP-seq	H3K36me3	Roadmap Epigenomics Project	http://egg2.wustl.edu/roadmap/data/byFileType/peaks/consolidated/narrowPeak/E025-H3K36me3.narrowPeak.gz
277	E025-H3K4me1.narrowPeak.gz	Adipose Derived Mesenchymal Stem Cell Cultured Cells	adipose tissue	ChIP-seq	H3K4me1	Roadmap Epigenomics Project	http://egg2.wustl.edu/roadmap/data/byFileType/peaks/consolidated/narrowPeak/E025-H3K4me1.narrowPeak.gz
278	E025-H3K4me3.narrowPeak.gz	Adipose Derived Mesenchymal Stem Cell Cultured Cells	adipose tissue	ChIP-seq	H3K4me3	Roadmap Epigenomics Project	http://egg2.wustl.edu/roadmap/data/byFileType/peaks/consolidated/narrowPeak/E025-H3K4me3.narrowPeak.gz
279	E025-H3K9ac.narrowPeak.gz	Adipose Derived Mesenchymal Stem Cell Cultured Cells	adipose tissue	ChIP-seq	H3K9ac	Roadmap Epigenomics Project	http://egg2.wustl.edu/roadmap/data/byFileType/peaks/consolidated/narrowPeak/E025-H3K9ac.narrowPeak.gz
280	E025-H3K9me3.narrowPeak.gz	Adipose Derived Mesenchymal Stem Cell Cultured Cells	adipose tissue	ChIP-seq	H3K9me3	Roadmap Epigenomics Project	http://egg2.wustl.edu/roadmap/data/byFileType/peaks/consolidated/narrowPeak/E025-H3K9me3.narrowPeak.gz
281	E026-H3K27ac.narrowPeak.gz	Bone Marrow Derived Cultured Mesenchymal Stem Cells	bone element	ChIP-seq	H3K27ac	Roadmap Epigenomics Project	http://egg2.wustl.edu/roadmap/data/byFileType/peaks/consolidated/narrowPeak/E026-H3K27ac.narrowPeak.gz
282	E026-H3K27me3.narrowPeak.gz	Bone Marrow Derived Cultured Mesenchymal Stem Cells	bone element	ChIP-seq	H3K27me3	Roadmap Epigenomics Project	http://egg2.wustl.edu/roadmap/data/byFileType/peaks/consolidated/narrowPeak/E026-H3K27me3.narrowPeak.gz
283	E026-H3K36me3.narrowPeak.gz	Bone Marrow Derived Cultured Mesenchymal Stem Cells	bone element	ChIP-seq	H3K36me3	Roadmap Epigenomics Project	http://egg2.wustl.edu/roadmap/data/byFileType/peaks/consolidated/narrowPeak/E026-H3K36me3.narrowPeak.gz
284	E026-H3K4me1.narrowPeak.gz	Bone Marrow Derived Cultured Mesenchymal Stem Cells	bone element	ChIP-seq	H3K4me1	Roadmap Epigenomics Project	http://egg2.wustl.edu/roadmap/data/byFileType/peaks/consolidated/narrowPeak/E026-H3K4me1.narrowPeak.gz
285	E026-H3K4me3.narrowPeak.gz	Bone Marrow Derived Cultured Mesenchymal Stem Cells	bone element	ChIP-seq	H3K4me3	Roadmap Epigenomics Project	http://egg2.wustl.edu/roadmap/data/byFileType/peaks/consolidated/narrowPeak/E026-H3K4me3.narrowPeak.gz
286	E026-H3K9ac.narrowPeak.gz	Bone Marrow Derived Cultured Mesenchymal Stem Cells	bone element	ChIP-seq	H3K9ac	Roadmap Epigenomics Project	http://egg2.wustl.edu/roadmap/data/byFileType/peaks/consolidated/narrowPeak/E026-H3K9ac.narrowPeak.gz
287	E026-H3K9me3.narrowPeak.gz	Bone Marrow Derived Cultured Mesenchymal Stem Cells	bone element	ChIP-seq	H3K9me3	Roadmap Epigenomics Project	http://egg2.wustl.edu/roadmap/data/byFileType/peaks/consolidated/narrowPeak/E026-H3K9me3.narrowPeak.gz
288	E027-H3K27me3.narrowPeak.gz	Breast Myoepithelial Primary Cells	epithelium	ChIP-seq	H3K27me3	Roadmap Epigenomics Project	http://egg2.wustl.edu/roadmap/data/byFileType/peaks/consolidated/narrowPeak/E027-H3K27me3.narrowPeak.gz
289	E027-H3K36me3.narrowPeak.gz	Breast Myoepithelial Primary Cells	epithelium	ChIP-seq	H3K36me3	Roadmap Epigenomics Project	http://egg2.wustl.edu/roadmap/data/byFileType/peaks/consolidated/narrowPeak/E027-H3K36me3.narrowPeak.gz
290	E027-H3K4me1.narrowPeak.gz	Breast Myoepithelial Primary Cells	epithelium	ChIP-seq	H3K4me1	Roadmap Epigenomics Project	http://egg2.wustl.edu/roadmap/data/byFileType/peaks/consolidated/narrowPeak/E027-H3K4me1.narrowPeak.gz
291	E027-H3K4me3.narrowPeak.gz	Breast Myoepithelial Primary Cells	epithelium	ChIP-seq	H3K4me3	Roadmap Epigenomics Project	http://egg2.wustl.edu/roadmap/data/byFileType/peaks/consolidated/narrowPeak/E027-H3K4me3.narrowPeak.gz
292	E027-H3K9ac.narrowPeak.gz	Breast Myoepithelial Primary Cells	epithelium	ChIP-seq	H3K9ac	Roadmap Epigenomics Project	http://egg2.wustl.edu/roadmap/data/byFileType/peaks/consolidated/narrowPeak/E027-H3K9ac.narrowPeak.gz
293	E027-H3K9me3.narrowPeak.gz	Breast Myoepithelial Primary Cells	epithelium	ChIP-seq	H3K9me3	Roadmap Epigenomics Project	http://egg2.wustl.edu/roadmap/data/byFileType/peaks/consolidated/narrowPeak/E027-H3K9me3.narrowPeak.gz
294	E028-DNase.macs2.narrowPeak.gz	Breast variant Human Mammary Epithelial Cells (vHMEC)	epithelium	DNase-seq		Roadmap Epigenomics Project	http://egg2.wustl.edu/roadmap/data/byFileType/peaks/consolidated/narrowPeak/E028-DNase.macs2.narrowPeak.gz
295	E028-H3K27me3.narrowPeak.gz	Breast variant Human Mammary Epithelial Cells (vHMEC)	epithelium	ChIP-seq	H3K27me3	Roadmap Epigenomics Project	http://egg2.wustl.edu/roadmap/data/byFileType/peaks/consolidated/narrowPeak/E028-H3K27me3.narrowPeak.gz
296	E028-H3K36me3.narrowPeak.gz	Breast variant Human Mammary Epithelial Cells (vHMEC)	epithelium	ChIP-seq	H3K36me3	Roadmap Epigenomics Project	http://egg2.wustl.edu/roadmap/data/byFileType/peaks/consolidated/narrowPeak/E028-H3K36me3.narrowPeak.gz
297	E028-H3K4me1.narrowPeak.gz	Breast variant Human Mammary Epithelial Cells (vHMEC)	epithelium	ChIP-seq	H3K4me1	Roadmap Epigenomics Project	http://egg2.wustl.edu/roadmap/data/byFileType/peaks/consolidated/narrowPeak/E028-H3K4me1.narrowPeak.gz
298	E028-H3K4me3.narrowPeak.gz	Breast variant Human Mammary Epithelial Cells (vHMEC)	epithelium	ChIP-seq	H3K4me3	Roadmap Epigenomics Project	http://egg2.wustl.edu/roadmap/data/byFileType/peaks/consolidated/narrowPeak/E028-H3K4me3.narrowPeak.gz
299	E028-H3K9me3.narrowPeak.gz	Breast variant Human Mammary Epithelial Cells (vHMEC)	epithelium	ChIP-seq	H3K9me3	Roadmap Epigenomics Project	http://egg2.wustl.edu/roadmap/data/byFileType/peaks/consolidated/narrowPeak/E028-H3K9me3.narrowPeak.gz
300	E029-DNase.macs2.narrowPeak.gz	Primary monocytes from peripheral blood	blood	DNase-seq		Roadmap Epigenomics Project	http://egg2.wustl.edu/roadmap/data/byFileType/peaks/consolidated/narrowPeak/E029-DNase.macs2.narrowPeak.gz
301	E029-H3K27ac.narrowPeak.gz	Primary monocytes from peripheral blood	blood	ChIP-seq	H3K27ac	Roadmap Epigenomics Project	http://egg2.wustl.edu/roadmap/data/byFileType/peaks/consolidated/narrowPeak/E029-H3K27ac.narrowPeak.gz
302	E029-H3K27me3.narrowPeak.gz	Primary monocytes from peripheral blood	blood	ChIP-seq	H3K27me3	Roadmap Epigenomics Project	http://egg2.wustl.edu/roadmap/data/byFileType/peaks/consolidated/narrowPeak/E029-H3K27me3.narrowPeak.gz
303	E029-H3K36me3.narrowPeak.gz	Primary monocytes from peripheral blood	blood	ChIP-seq	H3K36me3	Roadmap Epigenomics Project	http://egg2.wustl.edu/roadmap/data/byFileType/peaks/consolidated/narrowPeak/E029-H3K36me3.narrowPeak.gz
304	E029-H3K4me1.narrowPeak.gz	Primary monocytes from peripheral blood	blood	ChIP-seq	H3K4me1	Roadmap Epigenomics Project	http://egg2.wustl.edu/roadmap/data/byFileType/peaks/consolidated/narrowPeak/E029-H3K4me1.narrowPeak.gz
305	E029-H3K4me3.narrowPeak.gz	Primary monocytes from peripheral blood	blood	ChIP-seq	H3K4me3	Roadmap Epigenomics Project	http://egg2.wustl.edu/roadmap/data/byFileType/peaks/consolidated/narrowPeak/E029-H3K4me3.narrowPeak.gz
306	E029-H3K9me3.narrowPeak.gz	Primary monocytes from peripheral blood	blood	ChIP-seq	H3K9me3	Roadmap Epigenomics Project	http://egg2.wustl.edu/roadmap/data/byFileType/peaks/consolidated/narrowPeak/E029-H3K9me3.narrowPeak.gz
307	E030-H3K27me3.narrowPeak.gz	Primary neutrophils from peripheral blood	blood	ChIP-seq	H3K27me3	Roadmap Epigenomics Project	http://egg2.wustl.edu/roadmap/data/byFileType/peaks/consolidated/narrowPeak/E030-H3K27me3.narrowPeak.gz
308	E030-H3K36me3.narrowPeak.gz	Primary neutrophils from peripheral blood	blood	ChIP-seq	H3K36me3	Roadmap Epigenomics Project	http://egg2.wustl.edu/roadmap/data/byFileType/peaks/consolidated/narrowPeak/E030-H3K36me3.narrowPeak.gz
309	E030-H3K4me1.narrowPeak.gz	Primary neutrophils from peripheral blood	blood	ChIP-seq	H3K4me1	Roadmap Epigenomics Project	http://egg2.wustl.edu/roadmap/data/byFileType/peaks/consolidated/narrowPeak/E030-H3K4me1.narrowPeak.gz
310	E030-H3K4me3.narrowPeak.gz	Primary neutrophils from peripheral blood	blood	ChIP-seq	H3K4me3	Roadmap Epigenomics Project	http://egg2.wustl.edu/roadmap/data/byFileType/peaks/consolidated/narrowPeak/E030-H3K4me3.narrowPeak.gz
311	E030-H3K9me3.narrowPeak.gz	Primary neutrophils from peripheral blood	blood	ChIP-seq	H3K9me3	Roadmap Epigenomics Project	http://egg2.wustl.edu/roadmap/data/byFileType/peaks/consolidated/narrowPeak/E030-H3K9me3.narrowPeak.gz
312	E031-H3K27me3.narrowPeak.gz	Primary B cells from cord blood	blood	ChIP-seq	H3K27me3	Roadmap Epigenomics Project	http://egg2.wustl.edu/roadmap/data/byFileType/peaks/consolidated/narrowPeak/E031-H3K27me3.narrowPeak.gz
313	E031-H3K36me3.narrowPeak.gz	Primary B cells from cord blood	blood	ChIP-seq	H3K36me3	Roadmap Epigenomics Project	http://egg2.wustl.edu/roadmap/data/byFileType/peaks/consolidated/narrowPeak/E031-H3K36me3.narrowPeak.gz
314	E031-H3K4me1.narrowPeak.gz	Primary B cells from cord blood	blood	ChIP-seq	H3K4me1	Roadmap Epigenomics Project	http://egg2.wustl.edu/roadmap/data/byFileType/peaks/consolidated/narrowPeak/E031-H3K4me1.narrowPeak.gz
315	E031-H3K4me3.narrowPeak.gz	Primary B cells from cord blood	blood	ChIP-seq	H3K4me3	Roadmap Epigenomics Project	http://egg2.wustl.edu/roadmap/data/byFileType/peaks/consolidated/narrowPeak/E031-H3K4me3.narrowPeak.gz
316	E031-H3K9me3.narrowPeak.gz	Primary B cells from cord blood	blood	ChIP-seq	H3K9me3	Roadmap Epigenomics Project	http://egg2.wustl.edu/roadmap/data/byFileType/peaks/consolidated/narrowPeak/E031-H3K9me3.narrowPeak.gz
317	E032-DNase.macs2.narrowPeak.gz	Primary B cells from peripheral blood	blood	DNase-seq		Roadmap Epigenomics Project	http://egg2.wustl.edu/roadmap/data/byFileType/peaks/consolidated/narrowPeak/E032-DNase.macs2.narrowPeak.gz
318	E032-H3K27ac.narrowPeak.gz	Primary B cells from peripheral blood	blood	ChIP-seq	H3K27ac	Roadmap Epigenomics Project	http://egg2.wustl.edu/roadmap/data/byFileType/peaks/consolidated/narrowPeak/E032-H3K27ac.narrowPeak.gz
319	E032-H3K27me3.narrowPeak.gz	Primary B cells from peripheral blood	blood	ChIP-seq	H3K27me3	Roadmap Epigenomics Project	http://egg2.wustl.edu/roadmap/data/byFileType/peaks/consolidated/narrowPeak/E032-H3K27me3.narrowPeak.gz
320	E032-H3K36me3.narrowPeak.gz	Primary B cells from peripheral blood	blood	ChIP-seq	H3K36me3	Roadmap Epigenomics Project	http://egg2.wustl.edu/roadmap/data/byFileType/peaks/consolidated/narrowPeak/E032-H3K36me3.narrowPeak.gz
321	E032-H3K4me1.narrowPeak.gz	Primary B cells from peripheral blood	blood	ChIP-seq	H3K4me1	Roadmap Epigenomics Project	http://egg2.wustl.edu/roadmap/data/byFileType/peaks/consolidated/narrowPeak/E032-H3K4me1.narrowPeak.gz
322	E032-H3K4me3.narrowPeak.gz	Primary B cells from peripheral blood	blood	ChIP-seq	H3K4me3	Roadmap Epigenomics Project	http://egg2.wustl.edu/roadmap/data/byFileType/peaks/consolidated/narrowPeak/E032-H3K4me3.narrowPeak.gz
323	E032-H3K9me3.narrowPeak.gz	Primary B cells from peripheral blood	blood	ChIP-seq	H3K9me3	Roadmap Epigenomics Project	http://egg2.wustl.edu/roadmap/data/byFileType/peaks/consolidated/narrowPeak/E032-H3K9me3.narrowPeak.gz
324	E033-DNase.macs2.narrowPeak.gz	Primary T cells from cord blood	blood	DNase-seq		Roadmap Epigenomics Project	http://egg2.wustl.edu/roadmap/data/byFileType/peaks/consolidated/narrowPeak/E033-DNase.macs2.narrowPeak.gz
325	E033-H3K27me3.narrowPeak.gz	Primary T cells from cord blood	blood	ChIP-seq	H3K27me3	Roadmap Epigenomics Project	http://egg2.wustl.edu/roadmap/data/byFileType/peaks/consolidated/narrowPeak/E033-H3K27me3.narrowPeak.gz
326	E033-H3K36me3.narrowPeak.gz	Primary T cells from cord blood	blood	ChIP-seq	H3K36me3	Roadmap Epigenomics Project	http://egg2.wustl.edu/roadmap/data/byFileType/peaks/consolidated/narrowPeak/E033-H3K36me3.narrowPeak.gz
327	E033-H3K4me1.narrowPeak.gz	Primary T cells from cord blood	blood	ChIP-seq	H3K4me1	Roadmap Epigenomics Project	http://egg2.wustl.edu/roadmap/data/byFileType/peaks/consolidated/narrowPeak/E033-H3K4me1.narrowPeak.gz
328	E033-H3K4me3.narrowPeak.gz	Primary T cells from cord blood	blood	ChIP-seq	H3K4me3	Roadmap Epigenomics Project	http://egg2.wustl.edu/roadmap/data/byFileType/peaks/consolidated/narrowPeak/E033-H3K4me3.narrowPeak.gz
329	E033-H3K9me3.narrowPeak.gz	Primary T cells from cord blood	blood	ChIP-seq	H3K9me3	Roadmap Epigenomics Project	http://egg2.wustl.edu/roadmap/data/byFileType/peaks/consolidated/narrowPeak/E033-H3K9me3.narrowPeak.gz
330	E034-DNase.macs2.narrowPeak.gz	Primary T cells from peripheral blood	blood	DNase-seq		Roadmap Epigenomics Project	http://egg2.wustl.edu/roadmap/data/byFileType/peaks/consolidated/narrowPeak/E034-DNase.macs2.narrowPeak.gz
331	E034-H3K27ac.narrowPeak.gz	Primary T cells from peripheral blood	blood	ChIP-seq	H3K27ac	Roadmap Epigenomics Project	http://egg2.wustl.edu/roadmap/data/byFileType/peaks/consolidated/narrowPeak/E034-H3K27ac.narrowPeak.gz
332	E034-H3K27me3.narrowPeak.gz	Primary T cells from peripheral blood	blood	ChIP-seq	H3K27me3	Roadmap Epigenomics Project	http://egg2.wustl.edu/roadmap/data/byFileType/peaks/consolidated/narrowPeak/E034-H3K27me3.narrowPeak.gz
333	E034-H3K36me3.narrowPeak.gz	Primary T cells from peripheral blood	blood	ChIP-seq	H3K36me3	Roadmap Epigenomics Project	http://egg2.wustl.edu/roadmap/data/byFileType/peaks/consolidated/narrowPeak/E034-H3K36me3.narrowPeak.gz
334	E034-H3K4me1.narrowPeak.gz	Primary T cells from peripheral blood	blood	ChIP-seq	H3K4me1	Roadmap Epigenomics Project	http://egg2.wustl.edu/roadmap/data/byFileType/peaks/consolidated/narrowPeak/E034-H3K4me1.narrowPeak.gz
335	E034-H3K4me3.narrowPeak.gz	Primary T cells from peripheral blood	blood	ChIP-seq	H3K4me3	Roadmap Epigenomics Project	http://egg2.wustl.edu/roadmap/data/byFileType/peaks/consolidated/narrowPeak/E034-H3K4me3.narrowPeak.gz
336	E034-H3K9me3.narrowPeak.gz	Primary T cells from peripheral blood	blood	ChIP-seq	H3K9me3	Roadmap Epigenomics Project	http://egg2.wustl.edu/roadmap/data/byFileType/peaks/consolidated/narrowPeak/E034-H3K9me3.narrowPeak.gz
337	E035-H3K27me3.narrowPeak.gz	Primary hematopoietic stem cells	blood	ChIP-seq	H3K27me3	Roadmap Epigenomics Project	http://egg2.wustl.edu/roadmap/data/byFileType/peaks/consolidated/narrowPeak/E035-H3K27me3.narrowPeak.gz
338	E035-H3K36me3.narrowPeak.gz	Primary hematopoietic stem cells	blood	ChIP-seq	H3K36me3	Roadmap Epigenomics Project	http://egg2.wustl.edu/roadmap/data/byFileType/peaks/consolidated/narrowPeak/E035-H3K36me3.narrowPeak.gz
339	E035-H3K4me1.narrowPeak.gz	Primary hematopoietic stem cells	blood	ChIP-seq	H3K4me1	Roadmap Epigenomics Project	http://egg2.wustl.edu/roadmap/data/byFileType/peaks/consolidated/narrowPeak/E035-H3K4me1.narrowPeak.gz
340	E035-H3K4me3.narrowPeak.gz	Primary hematopoietic stem cells	blood	ChIP-seq	H3K4me3	Roadmap Epigenomics Project	http://egg2.wustl.edu/roadmap/data/byFileType/peaks/consolidated/narrowPeak/E035-H3K4me3.narrowPeak.gz
341	E035-H3K9me3.narrowPeak.gz	Primary hematopoietic stem cells	blood	ChIP-seq	H3K9me3	Roadmap Epigenomics Project	http://egg2.wustl.edu/roadmap/data/byFileType/peaks/consolidated/narrowPeak/E035-H3K9me3.narrowPeak.gz
342	E036-H3K27me3.narrowPeak.gz	Primary hematopoietic stem cells short term culture	blood	ChIP-seq	H3K27me3	Roadmap Epigenomics Project	http://egg2.wustl.edu/roadmap/data/byFileType/peaks/consolidated/narrowPeak/E036-H3K27me3.narrowPeak.gz
343	E036-H3K36me3.narrowPeak.gz	Primary hematopoietic stem cells short term culture	blood	ChIP-seq	H3K36me3	Roadmap Epigenomics Project	http://egg2.wustl.edu/roadmap/data/byFileType/peaks/consolidated/narrowPeak/E036-H3K36me3.narrowPeak.gz
344	E036-H3K4me1.narrowPeak.gz	Primary hematopoietic stem cells short term culture	blood	ChIP-seq	H3K4me1	Roadmap Epigenomics Project	http://egg2.wustl.edu/roadmap/data/byFileType/peaks/consolidated/narrowPeak/E036-H3K4me1.narrowPeak.gz
345	E036-H3K4me3.narrowPeak.gz	Primary hematopoietic stem cells short term culture	blood	ChIP-seq	H3K4me3	Roadmap Epigenomics Project	http://egg2.wustl.edu/roadmap/data/byFileType/peaks/consolidated/narrowPeak/E036-H3K4me3.narrowPeak.gz
346	E036-H3K9me3.narrowPeak.gz	Primary hematopoietic stem cells short term culture	blood	ChIP-seq	H3K9me3	Roadmap Epigenomics Project	http://egg2.wustl.edu/roadmap/data/byFileType/peaks/consolidated/narrowPeak/E036-H3K9me3.narrowPeak.gz
347	E037-H3K27ac.narrowPeak.gz	Primary T helper memory cells from peripheral blood 2	blood	ChIP-seq	H3K27ac	Roadmap Epigenomics Project	http://egg2.wustl.edu/roadmap/data/byFileType/peaks/consolidated/narrowPeak/E037-H3K27ac.narrowPeak.gz
348	E037-H3K27me3.narrowPeak.gz	Primary T helper memory cells from peripheral blood 2	blood	ChIP-seq	H3K27me3	Roadmap Epigenomics Project	http://egg2.wustl.edu/roadmap/data/byFileType/peaks/consolidated/narrowPeak/E037-H3K27me3.narrowPeak.gz
349	E037-H3K36me3.narrowPeak.gz	Primary T helper memory cells from peripheral blood 2	blood	ChIP-seq	H3K36me3	Roadmap Epigenomics Project	http://egg2.wustl.edu/roadmap/data/byFileType/peaks/consolidated/narrowPeak/E037-H3K36me3.narrowPeak.gz
350	E037-H3K4me1.narrowPeak.gz	Primary T helper memory cells from peripheral blood 2	blood	ChIP-seq	H3K4me1	Roadmap Epigenomics Project	http://egg2.wustl.edu/roadmap/data/byFileType/peaks/consolidated/narrowPeak/E037-H3K4me1.narrowPeak.gz
351	E037-H3K4me3.narrowPeak.gz	Primary T helper memory cells from peripheral blood 2	blood	ChIP-seq	H3K4me3	Roadmap Epigenomics Project	http://egg2.wustl.edu/roadmap/data/byFileType/peaks/consolidated/narrowPeak/E037-H3K4me3.narrowPeak.gz
352	E037-H3K9me3.narrowPeak.gz	Primary T helper memory cells from peripheral blood 2	blood	ChIP-seq	H3K9me3	Roadmap Epigenomics Project	http://egg2.wustl.edu/roadmap/data/byFileType/peaks/consolidated/narrowPeak/E037-H3K9me3.narrowPeak.gz
353	E038-H3K27ac.narrowPeak.gz	Primary T helper naive cells from peripheral blood	blood	ChIP-seq	H3K27ac	Roadmap Epigenomics Project	http://egg2.wustl.edu/roadmap/data/byFileType/peaks/consolidated/narrowPeak/E038-H3K27ac.narrowPeak.gz
354	E038-H3K27me3.narrowPeak.gz	Primary T helper naive cells from peripheral blood	blood	ChIP-seq	H3K27me3	Roadmap Epigenomics Project	http://egg2.wustl.edu/roadmap/data/byFileType/peaks/consolidated/narrowPeak/E038-H3K27me3.narrowPeak.gz
355	E038-H3K36me3.narrowPeak.gz	Primary T helper naive cells from peripheral blood	blood	ChIP-seq	H3K36me3	Roadmap Epigenomics Project	http://egg2.wustl.edu/roadmap/data/byFileType/peaks/consolidated/narrowPeak/E038-H3K36me3.narrowPeak.gz
356	E038-H3K4me1.narrowPeak.gz	Primary T helper naive cells from peripheral blood	blood	ChIP-seq	H3K4me1	Roadmap Epigenomics Project	http://egg2.wustl.edu/roadmap/data/byFileType/peaks/consolidated/narrowPeak/E038-H3K4me1.narrowPeak.gz
357	E038-H3K4me3.narrowPeak.gz	Primary T helper naive cells from peripheral blood	blood	ChIP-seq	H3K4me3	Roadmap Epigenomics Project	http://egg2.wustl.edu/roadmap/data/byFileType/peaks/consolidated/narrowPeak/E038-H3K4me3.narrowPeak.gz
358	E038-H3K9ac.narrowPeak.gz	Primary T helper naive cells from peripheral blood	blood	ChIP-seq	H3K9ac	Roadmap Epigenomics Project	http://egg2.wustl.edu/roadmap/data/byFileType/peaks/consolidated/narrowPeak/E038-H3K9ac.narrowPeak.gz
359	E038-H3K9me3.narrowPeak.gz	Primary T helper naive cells from peripheral blood	blood	ChIP-seq	H3K9me3	Roadmap Epigenomics Project	http://egg2.wustl.edu/roadmap/data/byFileType/peaks/consolidated/narrowPeak/E038-H3K9me3.narrowPeak.gz
360	E039-H3K27ac.narrowPeak.gz	Primary T helper naive cells from peripheral blood	blood	ChIP-seq	H3K27ac	Roadmap Epigenomics Project	http://egg2.wustl.edu/roadmap/data/byFileType/peaks/consolidated/narrowPeak/E039-H3K27ac.narrowPeak.gz
361	E039-H3K27me3.narrowPeak.gz	Primary T helper naive cells from peripheral blood	blood	ChIP-seq	H3K27me3	Roadmap Epigenomics Project	http://egg2.wustl.edu/roadmap/data/byFileType/peaks/consolidated/narrowPeak/E039-H3K27me3.narrowPeak.gz
362	E039-H3K36me3.narrowPeak.gz	Primary T helper naive cells from peripheral blood	blood	ChIP-seq	H3K36me3	Roadmap Epigenomics Project	http://egg2.wustl.edu/roadmap/data/byFileType/peaks/consolidated/narrowPeak/E039-H3K36me3.narrowPeak.gz
363	E039-H3K4me1.narrowPeak.gz	Primary T helper naive cells from peripheral blood	blood	ChIP-seq	H3K4me1	Roadmap Epigenomics Project	http://egg2.wustl.edu/roadmap/data/byFileType/peaks/consolidated/narrowPeak/E039-H3K4me1.narrowPeak.gz
364	E039-H3K4me3.narrowPeak.gz	Primary T helper naive cells from peripheral blood	blood	ChIP-seq	H3K4me3	Roadmap Epigenomics Project	http://egg2.wustl.edu/roadmap/data/byFileType/peaks/consolidated/narrowPeak/E039-H3K4me3.narrowPeak.gz
365	E039-H3K9me3.narrowPeak.gz	Primary T helper naive cells from peripheral blood	blood	ChIP-seq	H3K9me3	Roadmap Epigenomics Project	http://egg2.wustl.edu/roadmap/data/byFileType/peaks/consolidated/narrowPeak/E039-H3K9me3.narrowPeak.gz
366	E040-H3K27ac.narrowPeak.gz	Primary T helper memory cells from peripheral blood 1	blood	ChIP-seq	H3K27ac	Roadmap Epigenomics Project	http://egg2.wustl.edu/roadmap/data/byFileType/peaks/consolidated/narrowPeak/E040-H3K27ac.narrowPeak.gz
367	E040-H3K27me3.narrowPeak.gz	Primary T helper memory cells from peripheral blood 1	blood	ChIP-seq	H3K27me3	Roadmap Epigenomics Project	http://egg2.wustl.edu/roadmap/data/byFileType/peaks/consolidated/narrowPeak/E040-H3K27me3.narrowPeak.gz
368	E040-H3K36me3.narrowPeak.gz	Primary T helper memory cells from peripheral blood 1	blood	ChIP-seq	H3K36me3	Roadmap Epigenomics Project	http://egg2.wustl.edu/roadmap/data/byFileType/peaks/consolidated/narrowPeak/E040-H3K36me3.narrowPeak.gz
369	E040-H3K4me1.narrowPeak.gz	Primary T helper memory cells from peripheral blood 1	blood	ChIP-seq	H3K4me1	Roadmap Epigenomics Project	http://egg2.wustl.edu/roadmap/data/byFileType/peaks/consolidated/narrowPeak/E040-H3K4me1.narrowPeak.gz
370	E040-H3K4me3.narrowPeak.gz	Primary T helper memory cells from peripheral blood 1	blood	ChIP-seq	H3K4me3	Roadmap Epigenomics Project	http://egg2.wustl.edu/roadmap/data/byFileType/peaks/consolidated/narrowPeak/E040-H3K4me3.narrowPeak.gz
371	E040-H3K9me3.narrowPeak.gz	Primary T helper memory cells from peripheral blood 1	blood	ChIP-seq	H3K9me3	Roadmap Epigenomics Project	http://egg2.wustl.edu/roadmap/data/byFileType/peaks/consolidated/narrowPeak/E040-H3K9me3.narrowPeak.gz
372	E041-H3K27ac.narrowPeak.gz	Primary T helper cells PMA-I stimulated	blood	ChIP-seq	H3K27ac	Roadmap Epigenomics Project	http://egg2.wustl.edu/roadmap/data/byFileType/peaks/consolidated/narrowPeak/E041-H3K27ac.narrowPeak.gz
373	E041-H3K27me3.narrowPeak.gz	Primary T helper cells PMA-I stimulated	blood	ChIP-seq	H3K27me3	Roadmap Epigenomics Project	http://egg2.wustl.edu/roadmap/data/byFileType/peaks/consolidated/narrowPeak/E041-H3K27me3.narrowPeak.gz
374	E041-H3K36me3.narrowPeak.gz	Primary T helper cells PMA-I stimulated	blood	ChIP-seq	H3K36me3	Roadmap Epigenomics Project	http://egg2.wustl.edu/roadmap/data/byFileType/peaks/consolidated/narrowPeak/E041-H3K36me3.narrowPeak.gz
375	E041-H3K4me1.narrowPeak.gz	Primary T helper cells PMA-I stimulated	blood	ChIP-seq	H3K4me1	Roadmap Epigenomics Project	http://egg2.wustl.edu/roadmap/data/byFileType/peaks/consolidated/narrowPeak/E041-H3K4me1.narrowPeak.gz
376	E041-H3K4me3.narrowPeak.gz	Primary T helper cells PMA-I stimulated	blood	ChIP-seq	H3K4me3	Roadmap Epigenomics Project	http://egg2.wustl.edu/roadmap/data/byFileType/peaks/consolidated/narrowPeak/E041-H3K4me3.narrowPeak.gz
377	E041-H3K9me3.narrowPeak.gz	Primary T helper cells PMA-I stimulated	blood	ChIP-seq	H3K9me3	Roadmap Epigenomics Project	http://egg2.wustl.edu/roadmap/data/byFileType/peaks/consolidated/narrowPeak/E041-H3K9me3.narrowPeak.gz
378	E042-H3K27ac.narrowPeak.gz	Primary T helper 17 cells PMA-I stimulated	blood	ChIP-seq	H3K27ac	Roadmap Epigenomics Project	http://egg2.wustl.edu/roadmap/data/byFileType/peaks/consolidated/narrowPeak/E042-H3K27ac.narrowPeak.gz
379	E042-H3K27me3.narrowPeak.gz	Primary T helper 17 cells PMA-I stimulated	blood	ChIP-seq	H3K27me3	Roadmap Epigenomics Project	http://egg2.wustl.edu/roadmap/data/byFileType/peaks/consolidated/narrowPeak/E042-H3K27me3.narrowPeak.gz
380	E042-H3K36me3.narrowPeak.gz	Primary T helper 17 cells PMA-I stimulated	blood	ChIP-seq	H3K36me3	Roadmap Epigenomics Project	http://egg2.wustl.edu/roadmap/data/byFileType/peaks/consolidated/narrowPeak/E042-H3K36me3.narrowPeak.gz
381	E042-H3K4me1.narrowPeak.gz	Primary T helper 17 cells PMA-I stimulated	blood	ChIP-seq	H3K4me1	Roadmap Epigenomics Project	http://egg2.wustl.edu/roadmap/data/byFileType/peaks/consolidated/narrowPeak/E042-H3K4me1.narrowPeak.gz
382	E042-H3K4me3.narrowPeak.gz	Primary T helper 17 cells PMA-I stimulated	blood	ChIP-seq	H3K4me3	Roadmap Epigenomics Project	http://egg2.wustl.edu/roadmap/data/byFileType/peaks/consolidated/narrowPeak/E042-H3K4me3.narrowPeak.gz
383	E042-H3K9me3.narrowPeak.gz	Primary T helper 17 cells PMA-I stimulated	blood	ChIP-seq	H3K9me3	Roadmap Epigenomics Project	http://egg2.wustl.edu/roadmap/data/byFileType/peaks/consolidated/narrowPeak/E042-H3K9me3.narrowPeak.gz
384	E043-H3K27ac.narrowPeak.gz	Primary T helper cells from peripheral blood	blood	ChIP-seq	H3K27ac	Roadmap Epigenomics Project	http://egg2.wustl.edu/roadmap/data/byFileType/peaks/consolidated/narrowPeak/E043-H3K27ac.narrowPeak.gz
385	E043-H3K27me3.narrowPeak.gz	Primary T helper cells from peripheral blood	blood	ChIP-seq	H3K27me3	Roadmap Epigenomics Project	http://egg2.wustl.edu/roadmap/data/byFileType/peaks/consolidated/narrowPeak/E043-H3K27me3.narrowPeak.gz
386	E043-H3K36me3.narrowPeak.gz	Primary T helper cells from peripheral blood	blood	ChIP-seq	H3K36me3	Roadmap Epigenomics Project	http://egg2.wustl.edu/roadmap/data/byFileType/peaks/consolidated/narrowPeak/E043-H3K36me3.narrowPeak.gz
387	E043-H3K4me1.narrowPeak.gz	Primary T helper cells from peripheral blood	blood	ChIP-seq	H3K4me1	Roadmap Epigenomics Project	http://egg2.wustl.edu/roadmap/data/byFileType/peaks/consolidated/narrowPeak/E043-H3K4me1.narrowPeak.gz
388	E043-H3K4me3.narrowPeak.gz	Primary T helper cells from peripheral blood	blood	ChIP-seq	H3K4me3	Roadmap Epigenomics Project	http://egg2.wustl.edu/roadmap/data/byFileType/peaks/consolidated/narrowPeak/E043-H3K4me3.narrowPeak.gz
389	E043-H3K9me3.narrowPeak.gz	Primary T helper cells from peripheral blood	blood	ChIP-seq	H3K9me3	Roadmap Epigenomics Project	http://egg2.wustl.edu/roadmap/data/byFileType/peaks/consolidated/narrowPeak/E043-H3K9me3.narrowPeak.gz
390	E044-H3K27ac.narrowPeak.gz	Primary T regulatory cells from peripheral blood	blood	ChIP-seq	H3K27ac	Roadmap Epigenomics Project	http://egg2.wustl.edu/roadmap/data/byFileType/peaks/consolidated/narrowPeak/E044-H3K27ac.narrowPeak.gz
391	E044-H3K27me3.narrowPeak.gz	Primary T regulatory cells from peripheral blood	blood	ChIP-seq	H3K27me3	Roadmap Epigenomics Project	http://egg2.wustl.edu/roadmap/data/byFileType/peaks/consolidated/narrowPeak/E044-H3K27me3.narrowPeak.gz
392	E044-H3K36me3.narrowPeak.gz	Primary T regulatory cells from peripheral blood	blood	ChIP-seq	H3K36me3	Roadmap Epigenomics Project	http://egg2.wustl.edu/roadmap/data/byFileType/peaks/consolidated/narrowPeak/E044-H3K36me3.narrowPeak.gz
393	E044-H3K4me1.narrowPeak.gz	Primary T regulatory cells from peripheral blood	blood	ChIP-seq	H3K4me1	Roadmap Epigenomics Project	http://egg2.wustl.edu/roadmap/data/byFileType/peaks/consolidated/narrowPeak/E044-H3K4me1.narrowPeak.gz
394	E044-H3K4me3.narrowPeak.gz	Primary T regulatory cells from peripheral blood	blood	ChIP-seq	H3K4me3	Roadmap Epigenomics Project	http://egg2.wustl.edu/roadmap/data/byFileType/peaks/consolidated/narrowPeak/E044-H3K4me3.narrowPeak.gz
395	E044-H3K9me3.narrowPeak.gz	Primary T regulatory cells from peripheral blood	blood	ChIP-seq	H3K9me3	Roadmap Epigenomics Project	http://egg2.wustl.edu/roadmap/data/byFileType/peaks/consolidated/narrowPeak/E044-H3K9me3.narrowPeak.gz
396	E045-H3K27ac.narrowPeak.gz	Primary T cells effector/memory enriched from peripheral blood	blood	ChIP-seq	H3K27ac	Roadmap Epigenomics Project	http://egg2.wustl.edu/roadmap/data/byFileType/peaks/consolidated/narrowPeak/E045-H3K27ac.narrowPeak.gz
397	E045-H3K27me3.narrowPeak.gz	Primary T cells effector/memory enriched from peripheral blood	blood	ChIP-seq	H3K27me3	Roadmap Epigenomics Project	http://egg2.wustl.edu/roadmap/data/byFileType/peaks/consolidated/narrowPeak/E045-H3K27me3.narrowPeak.gz
398	E045-H3K36me3.narrowPeak.gz	Primary T cells effector/memory enriched from peripheral blood	blood	ChIP-seq	H3K36me3	Roadmap Epigenomics Project	http://egg2.wustl.edu/roadmap/data/byFileType/peaks/consolidated/narrowPeak/E045-H3K36me3.narrowPeak.gz
399	E045-H3K4me1.narrowPeak.gz	Primary T cells effector/memory enriched from peripheral blood	blood	ChIP-seq	H3K4me1	Roadmap Epigenomics Project	http://egg2.wustl.edu/roadmap/data/byFileType/peaks/consolidated/narrowPeak/E045-H3K4me1.narrowPeak.gz
400	E045-H3K4me3.narrowPeak.gz	Primary T cells effector/memory enriched from peripheral blood	blood	ChIP-seq	H3K4me3	Roadmap Epigenomics Project	http://egg2.wustl.edu/roadmap/data/byFileType/peaks/consolidated/narrowPeak/E045-H3K4me3.narrowPeak.gz
401	E045-H3K9me3.narrowPeak.gz	Primary T cells effector/memory enriched from peripheral blood	blood	ChIP-seq	H3K9me3	Roadmap Epigenomics Project	http://egg2.wustl.edu/roadmap/data/byFileType/peaks/consolidated/narrowPeak/E045-H3K9me3.narrowPeak.gz
402	E046-DNase.macs2.narrowPeak.gz	Primary Natural Killer cells from peripheral blood	blood	DNase-seq		Roadmap Epigenomics Project	http://egg2.wustl.edu/roadmap/data/byFileType/peaks/consolidated/narrowPeak/E046-DNase.macs2.narrowPeak.gz
403	E046-H3K27ac.narrowPeak.gz	Primary Natural Killer cells from peripheral blood	blood	ChIP-seq	H3K27ac	Roadmap Epigenomics Project	http://egg2.wustl.edu/roadmap/data/byFileType/peaks/consolidated/narrowPeak/E046-H3K27ac.narrowPeak.gz
404	E046-H3K27me3.narrowPeak.gz	Primary Natural Killer cells from peripheral blood	blood	ChIP-seq	H3K27me3	Roadmap Epigenomics Project	http://egg2.wustl.edu/roadmap/data/byFileType/peaks/consolidated/narrowPeak/E046-H3K27me3.narrowPeak.gz
405	E046-H3K36me3.narrowPeak.gz	Primary Natural Killer cells from peripheral blood	blood	ChIP-seq	H3K36me3	Roadmap Epigenomics Project	http://egg2.wustl.edu/roadmap/data/byFileType/peaks/consolidated/narrowPeak/E046-H3K36me3.narrowPeak.gz
406	E046-H3K4me1.narrowPeak.gz	Primary Natural Killer cells from peripheral blood	blood	ChIP-seq	H3K4me1	Roadmap Epigenomics Project	http://egg2.wustl.edu/roadmap/data/byFileType/peaks/consolidated/narrowPeak/E046-H3K4me1.narrowPeak.gz
407	E046-H3K4me3.narrowPeak.gz	Primary Natural Killer cells from peripheral blood	blood	ChIP-seq	H3K4me3	Roadmap Epigenomics Project	http://egg2.wustl.edu/roadmap/data/byFileType/peaks/consolidated/narrowPeak/E046-H3K4me3.narrowPeak.gz
408	E046-H3K9me3.narrowPeak.gz	Primary Natural Killer cells from peripheral blood	blood	ChIP-seq	H3K9me3	Roadmap Epigenomics Project	http://egg2.wustl.edu/roadmap/data/byFileType/peaks/consolidated/narrowPeak/E046-H3K9me3.narrowPeak.gz
409	E047-H3K27ac.narrowPeak.gz	Primary T CD8+ naive cells from peripheral blood	blood	ChIP-seq	H3K27ac	Roadmap Epigenomics Project	http://egg2.wustl.edu/roadmap/data/byFileType/peaks/consolidated/narrowPeak/E047-H3K27ac.narrowPeak.gz
410	E047-H3K27me3.narrowPeak.gz	Primary T CD8+ naive cells from peripheral blood	blood	ChIP-seq	H3K27me3	Roadmap Epigenomics Project	http://egg2.wustl.edu/roadmap/data/byFileType/peaks/consolidated/narrowPeak/E047-H3K27me3.narrowPeak.gz
411	E047-H3K36me3.narrowPeak.gz	Primary T CD8+ naive cells from peripheral blood	blood	ChIP-seq	H3K36me3	Roadmap Epigenomics Project	http://egg2.wustl.edu/roadmap/data/byFileType/peaks/consolidated/narrowPeak/E047-H3K36me3.narrowPeak.gz
412	E047-H3K4me1.narrowPeak.gz	Primary T CD8+ naive cells from peripheral blood	blood	ChIP-seq	H3K4me1	Roadmap Epigenomics Project	http://egg2.wustl.edu/roadmap/data/byFileType/peaks/consolidated/narrowPeak/E047-H3K4me1.narrowPeak.gz
413	E047-H3K4me3.narrowPeak.gz	Primary T CD8+ naive cells from peripheral blood	blood	ChIP-seq	H3K4me3	Roadmap Epigenomics Project	http://egg2.wustl.edu/roadmap/data/byFileType/peaks/consolidated/narrowPeak/E047-H3K4me3.narrowPeak.gz
414	E047-H3K9ac.narrowPeak.gz	Primary T CD8+ naive cells from peripheral blood	blood	ChIP-seq	H3K9ac	Roadmap Epigenomics Project	http://egg2.wustl.edu/roadmap/data/byFileType/peaks/consolidated/narrowPeak/E047-H3K9ac.narrowPeak.gz
415	E047-H3K9me3.narrowPeak.gz	Primary T CD8+ naive cells from peripheral blood	blood	ChIP-seq	H3K9me3	Roadmap Epigenomics Project	http://egg2.wustl.edu/roadmap/data/byFileType/peaks/consolidated/narrowPeak/E047-H3K9me3.narrowPeak.gz
416	E048-H3K27ac.narrowPeak.gz	Primary T CD8+ memory cells from peripheral blood	blood	ChIP-seq	H3K27ac	Roadmap Epigenomics Project	http://egg2.wustl.edu/roadmap/data/byFileType/peaks/consolidated/narrowPeak/E048-H3K27ac.narrowPeak.gz
417	E048-H3K27me3.narrowPeak.gz	Primary T CD8+ memory cells from peripheral blood	blood	ChIP-seq	H3K27me3	Roadmap Epigenomics Project	http://egg2.wustl.edu/roadmap/data/byFileType/peaks/consolidated/narrowPeak/E048-H3K27me3.narrowPeak.gz
418	E048-H3K36me3.narrowPeak.gz	Primary T CD8+ memory cells from peripheral blood	blood	ChIP-seq	H3K36me3	Roadmap Epigenomics Project	http://egg2.wustl.edu/roadmap/data/byFileType/peaks/consolidated/narrowPeak/E048-H3K36me3.narrowPeak.gz
419	E048-H3K4me1.narrowPeak.gz	Primary T CD8+ memory cells from peripheral blood	blood	ChIP-seq	H3K4me1	Roadmap Epigenomics Project	http://egg2.wustl.edu/roadmap/data/byFileType/peaks/consolidated/narrowPeak/E048-H3K4me1.narrowPeak.gz
420	E048-H3K4me3.narrowPeak.gz	Primary T CD8+ memory cells from peripheral blood	blood	ChIP-seq	H3K4me3	Roadmap Epigenomics Project	http://egg2.wustl.edu/roadmap/data/byFileType/peaks/consolidated/narrowPeak/E048-H3K4me3.narrowPeak.gz
421	E048-H3K9me3.narrowPeak.gz	Primary T CD8+ memory cells from peripheral blood	blood	ChIP-seq	H3K9me3	Roadmap Epigenomics Project	http://egg2.wustl.edu/roadmap/data/byFileType/peaks/consolidated/narrowPeak/E048-H3K9me3.narrowPeak.gz
422	E049-H3K27ac.narrowPeak.gz	Mesenchymal Stem Cell Derived Chondrocyte Cultured Cells	bone element	ChIP-seq	H3K27ac	Roadmap Epigenomics Project	http://egg2.wustl.edu/roadmap/data/byFileType/peaks/consolidated/narrowPeak/E049-H3K27ac.narrowPeak.gz
423	E049-H3K27me3.narrowPeak.gz	Mesenchymal Stem Cell Derived Chondrocyte Cultured Cells	bone element	ChIP-seq	H3K27me3	Roadmap Epigenomics Project	http://egg2.wustl.edu/roadmap/data/byFileType/peaks/consolidated/narrowPeak/E049-H3K27me3.narrowPeak.gz
424	E049-H3K36me3.narrowPeak.gz	Mesenchymal Stem Cell Derived Chondrocyte Cultured Cells	bone element	ChIP-seq	H3K36me3	Roadmap Epigenomics Project	http://egg2.wustl.edu/roadmap/data/byFileType/peaks/consolidated/narrowPeak/E049-H3K36me3.narrowPeak.gz
425	E049-H3K4me1.narrowPeak.gz	Mesenchymal Stem Cell Derived Chondrocyte Cultured Cells	bone element	ChIP-seq	H3K4me1	Roadmap Epigenomics Project	http://egg2.wustl.edu/roadmap/data/byFileType/peaks/consolidated/narrowPeak/E049-H3K4me1.narrowPeak.gz
426	E049-H3K4me3.narrowPeak.gz	Mesenchymal Stem Cell Derived Chondrocyte Cultured Cells	bone element	ChIP-seq	H3K4me3	Roadmap Epigenomics Project	http://egg2.wustl.edu/roadmap/data/byFileType/peaks/consolidated/narrowPeak/E049-H3K4me3.narrowPeak.gz
427	E049-H3K9ac.narrowPeak.gz	Mesenchymal Stem Cell Derived Chondrocyte Cultured Cells	bone element	ChIP-seq	H3K9ac	Roadmap Epigenomics Project	http://egg2.wustl.edu/roadmap/data/byFileType/peaks/consolidated/narrowPeak/E049-H3K9ac.narrowPeak.gz
428	E049-H3K9me3.narrowPeak.gz	Mesenchymal Stem Cell Derived Chondrocyte Cultured Cells	bone element	ChIP-seq	H3K9me3	Roadmap Epigenomics Project	http://egg2.wustl.edu/roadmap/data/byFileType/peaks/consolidated/narrowPeak/E049-H3K9me3.narrowPeak.gz
429	E050-DNase.macs2.narrowPeak.gz	Primary hematopoietic stem cells G-CSF-mobilized Female	blood	DNase-seq		Roadmap Epigenomics Project	http://egg2.wustl.edu/roadmap/data/byFileType/peaks/consolidated/narrowPeak/E050-DNase.macs2.narrowPeak.gz
430	E050-H3K27ac.narrowPeak.gz	Primary hematopoietic stem cells G-CSF-mobilized Female	blood	ChIP-seq	H3K27ac	Roadmap Epigenomics Project	http://egg2.wustl.edu/roadmap/data/byFileType/peaks/consolidated/narrowPeak/E050-H3K27ac.narrowPeak.gz
431	E050-H3K27me3.narrowPeak.gz	Primary hematopoietic stem cells G-CSF-mobilized Female	blood	ChIP-seq	H3K27me3	Roadmap Epigenomics Project	http://egg2.wustl.edu/roadmap/data/byFileType/peaks/consolidated/narrowPeak/E050-H3K27me3.narrowPeak.gz
432	E050-H3K36me3.narrowPeak.gz	Primary hematopoietic stem cells G-CSF-mobilized Female	blood	ChIP-seq	H3K36me3	Roadmap Epigenomics Project	http://egg2.wustl.edu/roadmap/data/byFileType/peaks/consolidated/narrowPeak/E050-H3K36me3.narrowPeak.gz
433	E050-H3K4me1.narrowPeak.gz	Primary hematopoietic stem cells G-CSF-mobilized Female	blood	ChIP-seq	H3K4me1	Roadmap Epigenomics Project	http://egg2.wustl.edu/roadmap/data/byFileType/peaks/consolidated/narrowPeak/E050-H3K4me1.narrowPeak.gz
434	E050-H3K4me3.narrowPeak.gz	Primary hematopoietic stem cells G-CSF-mobilized Female	blood	ChIP-seq	H3K4me3	Roadmap Epigenomics Project	http://egg2.wustl.edu/roadmap/data/byFileType/peaks/consolidated/narrowPeak/E050-H3K4me3.narrowPeak.gz
435	E050-H3K9me3.narrowPeak.gz	Primary hematopoietic stem cells G-CSF-mobilized Female	blood	ChIP-seq	H3K9me3	Roadmap Epigenomics Project	http://egg2.wustl.edu/roadmap/data/byFileType/peaks/consolidated/narrowPeak/E050-H3K9me3.narrowPeak.gz
436	E051-DNase.macs2.narrowPeak.gz	Primary hematopoietic stem cells G-CSF-mobilized Male	blood	DNase-seq		Roadmap Epigenomics Project	http://egg2.wustl.edu/roadmap/data/byFileType/peaks/consolidated/narrowPeak/E051-DNase.macs2.narrowPeak.gz
437	E051-H3K27me3.narrowPeak.gz	Primary hematopoietic stem cells G-CSF-mobilized Male	blood	ChIP-seq	H3K27me3	Roadmap Epigenomics Project	http://egg2.wustl.edu/roadmap/data/byFileType/peaks/consolidated/narrowPeak/E051-H3K27me3.narrowPeak.gz
438	E051-H3K36me3.narrowPeak.gz	Primary hematopoietic stem cells G-CSF-mobilized Male	blood	ChIP-seq	H3K36me3	Roadmap Epigenomics Project	http://egg2.wustl.edu/roadmap/data/byFileType/peaks/consolidated/narrowPeak/E051-H3K36me3.narrowPeak.gz
439	E051-H3K4me1.narrowPeak.gz	Primary hematopoietic stem cells G-CSF-mobilized Male	blood	ChIP-seq	H3K4me1	Roadmap Epigenomics Project	http://egg2.wustl.edu/roadmap/data/byFileType/peaks/consolidated/narrowPeak/E051-H3K4me1.narrowPeak.gz
440	E051-H3K4me3.narrowPeak.gz	Primary hematopoietic stem cells G-CSF-mobilized Male	blood	ChIP-seq	H3K4me3	Roadmap Epigenomics Project	http://egg2.wustl.edu/roadmap/data/byFileType/peaks/consolidated/narrowPeak/E051-H3K4me3.narrowPeak.gz
441	E051-H3K9me3.narrowPeak.gz	Primary hematopoietic stem cells G-CSF-mobilized Male	blood	ChIP-seq	H3K9me3	Roadmap Epigenomics Project	http://egg2.wustl.edu/roadmap/data/byFileType/peaks/consolidated/narrowPeak/E051-H3K9me3.narrowPeak.gz
442	E052-H3K27me3.narrowPeak.gz	Muscle Satellite Cultured Cells	musculature of body	ChIP-seq	H3K27me3	Roadmap Epigenomics Project	http://egg2.wustl.edu/roadmap/data/byFileType/peaks/consolidated/narrowPeak/E052-H3K27me3.narrowPeak.gz
443	E052-H3K36me3.narrowPeak.gz	Muscle Satellite Cultured Cells	musculature of body	ChIP-seq	H3K36me3	Roadmap Epigenomics Project	http://egg2.wustl.edu/roadmap/data/byFileType/peaks/consolidated/narrowPeak/E052-H3K36me3.narrowPeak.gz
444	E052-H3K4me1.narrowPeak.gz	Muscle Satellite Cultured Cells	musculature of body	ChIP-seq	H3K4me1	Roadmap Epigenomics Project	http://egg2.wustl.edu/roadmap/data/byFileType/peaks/consolidated/narrowPeak/E052-H3K4me1.narrowPeak.gz
445	E052-H3K4me2.narrowPeak.gz	Muscle Satellite Cultured Cells	musculature of body	ChIP-seq	H3K4me2	Roadmap Epigenomics Project	http://egg2.wustl.edu/roadmap/data/byFileType/peaks/consolidated/narrowPeak/E052-H3K4me2.narrowPeak.gz
446	E052-H3K4me3.narrowPeak.gz	Muscle Satellite Cultured Cells	musculature of body	ChIP-seq	H3K4me3	Roadmap Epigenomics Project	http://egg2.wustl.edu/roadmap/data/byFileType/peaks/consolidated/narrowPeak/E052-H3K4me3.narrowPeak.gz
447	E052-H3K9ac.narrowPeak.gz	Muscle Satellite Cultured Cells	musculature of body	ChIP-seq	H3K9ac	Roadmap Epigenomics Project	http://egg2.wustl.edu/roadmap/data/byFileType/peaks/consolidated/narrowPeak/E052-H3K9ac.narrowPeak.gz
448	E052-H3K9me3.narrowPeak.gz	Muscle Satellite Cultured Cells	musculature of body	ChIP-seq	H3K9me3	Roadmap Epigenomics Project	http://egg2.wustl.edu/roadmap/data/byFileType/peaks/consolidated/narrowPeak/E052-H3K9me3.narrowPeak.gz
449	E053-H3K27me3.narrowPeak.gz	Cortex derived primary cultured neurospheres	brain	ChIP-seq	H3K27me3	Roadmap Epigenomics Project	http://egg2.wustl.edu/roadmap/data/byFileType/peaks/consolidated/narrowPeak/E053-H3K27me3.narrowPeak.gz
450	E053-H3K36me3.narrowPeak.gz	Cortex derived primary cultured neurospheres	brain	ChIP-seq	H3K36me3	Roadmap Epigenomics Project	http://egg2.wustl.edu/roadmap/data/byFileType/peaks/consolidated/narrowPeak/E053-H3K36me3.narrowPeak.gz
451	E053-H3K4me1.narrowPeak.gz	Cortex derived primary cultured neurospheres	brain	ChIP-seq	H3K4me1	Roadmap Epigenomics Project	http://egg2.wustl.edu/roadmap/data/byFileType/peaks/consolidated/narrowPeak/E053-H3K4me1.narrowPeak.gz
452	E053-H3K4me3.narrowPeak.gz	Cortex derived primary cultured neurospheres	brain	ChIP-seq	H3K4me3	Roadmap Epigenomics Project	http://egg2.wustl.edu/roadmap/data/byFileType/peaks/consolidated/narrowPeak/E053-H3K4me3.narrowPeak.gz
453	E053-H3K9me3.narrowPeak.gz	Cortex derived primary cultured neurospheres	brain	ChIP-seq	H3K9me3	Roadmap Epigenomics Project	http://egg2.wustl.edu/roadmap/data/byFileType/peaks/consolidated/narrowPeak/E053-H3K9me3.narrowPeak.gz
454	E054-H3K27me3.narrowPeak.gz	Ganglion Eminence derived primary cultured neurospheres	brain	ChIP-seq	H3K27me3	Roadmap Epigenomics Project	http://egg2.wustl.edu/roadmap/data/byFileType/peaks/consolidated/narrowPeak/E054-H3K27me3.narrowPeak.gz
455	E054-H3K36me3.narrowPeak.gz	Ganglion Eminence derived primary cultured neurospheres	brain	ChIP-seq	H3K36me3	Roadmap Epigenomics Project	http://egg2.wustl.edu/roadmap/data/byFileType/peaks/consolidated/narrowPeak/E054-H3K36me3.narrowPeak.gz
456	E054-H3K4me1.narrowPeak.gz	Ganglion Eminence derived primary cultured neurospheres	brain	ChIP-seq	H3K4me1	Roadmap Epigenomics Project	http://egg2.wustl.edu/roadmap/data/byFileType/peaks/consolidated/narrowPeak/E054-H3K4me1.narrowPeak.gz
457	E054-H3K4me3.narrowPeak.gz	Ganglion Eminence derived primary cultured neurospheres	brain	ChIP-seq	H3K4me3	Roadmap Epigenomics Project	http://egg2.wustl.edu/roadmap/data/byFileType/peaks/consolidated/narrowPeak/E054-H3K4me3.narrowPeak.gz
458	E054-H3K9me3.narrowPeak.gz	Ganglion Eminence derived primary cultured neurospheres	brain	ChIP-seq	H3K9me3	Roadmap Epigenomics Project	http://egg2.wustl.edu/roadmap/data/byFileType/peaks/consolidated/narrowPeak/E054-H3K9me3.narrowPeak.gz
459	E055-DNase.macs2.narrowPeak.gz	Foreskin Fibroblast Primary Cells skin01	epithelium	DNase-seq		Roadmap Epigenomics Project	http://egg2.wustl.edu/roadmap/data/byFileType/peaks/consolidated/narrowPeak/E055-DNase.macs2.narrowPeak.gz
460	E055-H3K27ac.narrowPeak.gz	Foreskin Fibroblast Primary Cells skin01	epithelium	ChIP-seq	H3K27ac	Roadmap Epigenomics Project	http://egg2.wustl.edu/roadmap/data/byFileType/peaks/consolidated/narrowPeak/E055-H3K27ac.narrowPeak.gz
461	E055-H3K27me3.narrowPeak.gz	Foreskin Fibroblast Primary Cells skin01	epithelium	ChIP-seq	H3K27me3	Roadmap Epigenomics Project	http://egg2.wustl.edu/roadmap/data/byFileType/peaks/consolidated/narrowPeak/E055-H3K27me3.narrowPeak.gz
462	E055-H3K36me3.narrowPeak.gz	Foreskin Fibroblast Primary Cells skin01	epithelium	ChIP-seq	H3K36me3	Roadmap Epigenomics Project	http://egg2.wustl.edu/roadmap/data/byFileType/peaks/consolidated/narrowPeak/E055-H3K36me3.narrowPeak.gz
463	E055-H3K4me1.narrowPeak.gz	Foreskin Fibroblast Primary Cells skin01	epithelium	ChIP-seq	H3K4me1	Roadmap Epigenomics Project	http://egg2.wustl.edu/roadmap/data/byFileType/peaks/consolidated/narrowPeak/E055-H3K4me1.narrowPeak.gz
464	E055-H3K4me3.narrowPeak.gz	Foreskin Fibroblast Primary Cells skin01	epithelium	ChIP-seq	H3K4me3	Roadmap Epigenomics Project	http://egg2.wustl.edu/roadmap/data/byFileType/peaks/consolidated/narrowPeak/E055-H3K4me3.narrowPeak.gz
465	E055-H3K9me3.narrowPeak.gz	Foreskin Fibroblast Primary Cells skin01	epithelium	ChIP-seq	H3K9me3	Roadmap Epigenomics Project	http://egg2.wustl.edu/roadmap/data/byFileType/peaks/consolidated/narrowPeak/E055-H3K9me3.narrowPeak.gz
466	E056-DNase.macs2.narrowPeak.gz	Foreskin Fibroblast Primary Cells skin02	epithelium	DNase-seq		Roadmap Epigenomics Project	http://egg2.wustl.edu/roadmap/data/byFileType/peaks/consolidated/narrowPeak/E056-DNase.macs2.narrowPeak.gz
467	E056-H3K27ac.narrowPeak.gz	Foreskin Fibroblast Primary Cells skin02	epithelium	ChIP-seq	H3K27ac	Roadmap Epigenomics Project	http://egg2.wustl.edu/roadmap/data/byFileType/peaks/consolidated/narrowPeak/E056-H3K27ac.narrowPeak.gz
468	E056-H3K27me3.narrowPeak.gz	Foreskin Fibroblast Primary Cells skin02	epithelium	ChIP-seq	H3K27me3	Roadmap Epigenomics Project	http://egg2.wustl.edu/roadmap/data/byFileType/peaks/consolidated/narrowPeak/E056-H3K27me3.narrowPeak.gz
469	E056-H3K36me3.narrowPeak.gz	Foreskin Fibroblast Primary Cells skin02	epithelium	ChIP-seq	H3K36me3	Roadmap Epigenomics Project	http://egg2.wustl.edu/roadmap/data/byFileType/peaks/consolidated/narrowPeak/E056-H3K36me3.narrowPeak.gz
470	E056-H3K4me1.narrowPeak.gz	Foreskin Fibroblast Primary Cells skin02	epithelium	ChIP-seq	H3K4me1	Roadmap Epigenomics Project	http://egg2.wustl.edu/roadmap/data/byFileType/peaks/consolidated/narrowPeak/E056-H3K4me1.narrowPeak.gz
471	E056-H3K4me3.narrowPeak.gz	Foreskin Fibroblast Primary Cells skin02	epithelium	ChIP-seq	H3K4me3	Roadmap Epigenomics Project	http://egg2.wustl.edu/roadmap/data/byFileType/peaks/consolidated/narrowPeak/E056-H3K4me3.narrowPeak.gz
472	E056-H3K9me3.narrowPeak.gz	Foreskin Fibroblast Primary Cells skin02	epithelium	ChIP-seq	H3K9me3	Roadmap Epigenomics Project	http://egg2.wustl.edu/roadmap/data/byFileType/peaks/consolidated/narrowPeak/E056-H3K9me3.narrowPeak.gz
473	E057-DNase.macs2.narrowPeak.gz	Foreskin Keratinocyte Primary Cells skin02	epithelium	DNase-seq		Roadmap Epigenomics Project	http://egg2.wustl.edu/roadmap/data/byFileType/peaks/consolidated/narrowPeak/E057-DNase.macs2.narrowPeak.gz
474	E057-H3K27me3.narrowPeak.gz	Foreskin Keratinocyte Primary Cells skin02	epithelium	ChIP-seq	H3K27me3	Roadmap Epigenomics Project	http://egg2.wustl.edu/roadmap/data/byFileType/peaks/consolidated/narrowPeak/E057-H3K27me3.narrowPeak.gz
475	E057-H3K36me3.narrowPeak.gz	Foreskin Keratinocyte Primary Cells skin02	epithelium	ChIP-seq	H3K36me3	Roadmap Epigenomics Project	http://egg2.wustl.edu/roadmap/data/byFileType/peaks/consolidated/narrowPeak/E057-H3K36me3.narrowPeak.gz
476	E057-H3K4me1.narrowPeak.gz	Foreskin Keratinocyte Primary Cells skin02	epithelium	ChIP-seq	H3K4me1	Roadmap Epigenomics Project	http://egg2.wustl.edu/roadmap/data/byFileType/peaks/consolidated/narrowPeak/E057-H3K4me1.narrowPeak.gz
477	E057-H3K4me3.narrowPeak.gz	Foreskin Keratinocyte Primary Cells skin02	epithelium	ChIP-seq	H3K4me3	Roadmap Epigenomics Project	http://egg2.wustl.edu/roadmap/data/byFileType/peaks/consolidated/narrowPeak/E057-H3K4me3.narrowPeak.gz
478	E057-H3K9me3.narrowPeak.gz	Foreskin Keratinocyte Primary Cells skin02	epithelium	ChIP-seq	H3K9me3	Roadmap Epigenomics Project	http://egg2.wustl.edu/roadmap/data/byFileType/peaks/consolidated/narrowPeak/E057-H3K9me3.narrowPeak.gz
479	E058-H3K27ac.narrowPeak.gz	Foreskin Keratinocyte Primary Cells skin03	epithelium	ChIP-seq	H3K27ac	Roadmap Epigenomics Project	http://egg2.wustl.edu/roadmap/data/byFileType/peaks/consolidated/narrowPeak/E058-H3K27ac.narrowPeak.gz
480	E058-H3K27me3.narrowPeak.gz	Foreskin Keratinocyte Primary Cells skin03	epithelium	ChIP-seq	H3K27me3	Roadmap Epigenomics Project	http://egg2.wustl.edu/roadmap/data/byFileType/peaks/consolidated/narrowPeak/E058-H3K27me3.narrowPeak.gz
481	E058-H3K36me3.narrowPeak.gz	Foreskin Keratinocyte Primary Cells skin03	epithelium	ChIP-seq	H3K36me3	Roadmap Epigenomics Project	http://egg2.wustl.edu/roadmap/data/byFileType/peaks/consolidated/narrowPeak/E058-H3K36me3.narrowPeak.gz
482	E058-H3K4me1.narrowPeak.gz	Foreskin Keratinocyte Primary Cells skin03	epithelium	ChIP-seq	H3K4me1	Roadmap Epigenomics Project	http://egg2.wustl.edu/roadmap/data/byFileType/peaks/consolidated/narrowPeak/E058-H3K4me1.narrowPeak.gz
483	E058-H3K4me3.narrowPeak.gz	Foreskin Keratinocyte Primary Cells skin03	epithelium	ChIP-seq	H3K4me3	Roadmap Epigenomics Project	http://egg2.wustl.edu/roadmap/data/byFileType/peaks/consolidated/narrowPeak/E058-H3K4me3.narrowPeak.gz
484	E058-H3K9me3.narrowPeak.gz	Foreskin Keratinocyte Primary Cells skin03	epithelium	ChIP-seq	H3K9me3	Roadmap Epigenomics Project	http://egg2.wustl.edu/roadmap/data/byFileType/peaks/consolidated/narrowPeak/E058-H3K9me3.narrowPeak.gz
485	E059-DNase.macs2.narrowPeak.gz	Foreskin Melanocyte Primary Cells skin01	epithelium	DNase-seq		Roadmap Epigenomics Project	http://egg2.wustl.edu/roadmap/data/byFileType/peaks/consolidated/narrowPeak/E059-DNase.macs2.narrowPeak.gz
486	E059-H3K27ac.narrowPeak.gz	Foreskin Melanocyte Primary Cells skin01	epithelium	ChIP-seq	H3K27ac	Roadmap Epigenomics Project	http://egg2.wustl.edu/roadmap/data/byFileType/peaks/consolidated/narrowPeak/E059-H3K27ac.narrowPeak.gz
487	E059-H3K27me3.narrowPeak.gz	Foreskin Melanocyte Primary Cells skin01	epithelium	ChIP-seq	H3K27me3	Roadmap Epigenomics Project	http://egg2.wustl.edu/roadmap/data/byFileType/peaks/consolidated/narrowPeak/E059-H3K27me3.narrowPeak.gz
488	E059-H3K36me3.narrowPeak.gz	Foreskin Melanocyte Primary Cells skin01	epithelium	ChIP-seq	H3K36me3	Roadmap Epigenomics Project	http://egg2.wustl.edu/roadmap/data/byFileType/peaks/consolidated/narrowPeak/E059-H3K36me3.narrowPeak.gz
489	E059-H3K4me1.narrowPeak.gz	Foreskin Melanocyte Primary Cells skin01	epithelium	ChIP-seq	H3K4me1	Roadmap Epigenomics Project	http://egg2.wustl.edu/roadmap/data/byFileType/peaks/consolidated/narrowPeak/E059-H3K4me1.narrowPeak.gz
490	E059-H3K4me3.narrowPeak.gz	Foreskin Melanocyte Primary Cells skin01	epithelium	ChIP-seq	H3K4me3	Roadmap Epigenomics Project	http://egg2.wustl.edu/roadmap/data/byFileType/peaks/consolidated/narrowPeak/E059-H3K4me3.narrowPeak.gz
491	E059-H3K9me3.narrowPeak.gz	Foreskin Melanocyte Primary Cells skin01	epithelium	ChIP-seq	H3K9me3	Roadmap Epigenomics Project	http://egg2.wustl.edu/roadmap/data/byFileType/peaks/consolidated/narrowPeak/E059-H3K9me3.narrowPeak.gz
492	E061-H3K27ac.narrowPeak.gz	Foreskin Melanocyte Primary Cells skin03	epithelium	ChIP-seq	H3K27ac	Roadmap Epigenomics Project	http://egg2.wustl.edu/roadmap/data/byFileType/peaks/consolidated/narrowPeak/E061-H3K27ac.narrowPeak.gz
493	E061-H3K27me3.narrowPeak.gz	Foreskin Melanocyte Primary Cells skin03	epithelium	ChIP-seq	H3K27me3	Roadmap Epigenomics Project	http://egg2.wustl.edu/roadmap/data/byFileType/peaks/consolidated/narrowPeak/E061-H3K27me3.narrowPeak.gz
494	E061-H3K36me3.narrowPeak.gz	Foreskin Melanocyte Primary Cells skin03	epithelium	ChIP-seq	H3K36me3	Roadmap Epigenomics Project	http://egg2.wustl.edu/roadmap/data/byFileType/peaks/consolidated/narrowPeak/E061-H3K36me3.narrowPeak.gz
495	E061-H3K4me1.narrowPeak.gz	Foreskin Melanocyte Primary Cells skin03	epithelium	ChIP-seq	H3K4me1	Roadmap Epigenomics Project	http://egg2.wustl.edu/roadmap/data/byFileType/peaks/consolidated/narrowPeak/E061-H3K4me1.narrowPeak.gz
496	E061-H3K4me3.narrowPeak.gz	Foreskin Melanocyte Primary Cells skin03	epithelium	ChIP-seq	H3K4me3	Roadmap Epigenomics Project	http://egg2.wustl.edu/roadmap/data/byFileType/peaks/consolidated/narrowPeak/E061-H3K4me3.narrowPeak.gz
497	E061-H3K9me3.narrowPeak.gz	Foreskin Melanocyte Primary Cells skin03	epithelium	ChIP-seq	H3K9me3	Roadmap Epigenomics Project	http://egg2.wustl.edu/roadmap/data/byFileType/peaks/consolidated/narrowPeak/E061-H3K9me3.narrowPeak.gz
498	E062-H3K27ac.narrowPeak.gz	Primary mononuclear cells from peripheral blood	blood	ChIP-seq	H3K27ac	Roadmap Epigenomics Project	http://egg2.wustl.edu/roadmap/data/byFileType/peaks/consolidated/narrowPeak/E062-H3K27ac.narrowPeak.gz
499	E062-H3K27me3.narrowPeak.gz	Primary mononuclear cells from peripheral blood	blood	ChIP-seq	H3K27me3	Roadmap Epigenomics Project	http://egg2.wustl.edu/roadmap/data/byFileType/peaks/consolidated/narrowPeak/E062-H3K27me3.narrowPeak.gz
500	E062-H3K36me3.narrowPeak.gz	Primary mononuclear cells from peripheral blood	blood	ChIP-seq	H3K36me3	Roadmap Epigenomics Project	http://egg2.wustl.edu/roadmap/data/byFileType/peaks/consolidated/narrowPeak/E062-H3K36me3.narrowPeak.gz
501	E062-H3K4me1.narrowPeak.gz	Primary mononuclear cells from peripheral blood	blood	ChIP-seq	H3K4me1	Roadmap Epigenomics Project	http://egg2.wustl.edu/roadmap/data/byFileType/peaks/consolidated/narrowPeak/E062-H3K4me1.narrowPeak.gz
502	E062-H3K4me3.narrowPeak.gz	Primary mononuclear cells from peripheral blood	blood	ChIP-seq	H3K4me3	Roadmap Epigenomics Project	http://egg2.wustl.edu/roadmap/data/byFileType/peaks/consolidated/narrowPeak/E062-H3K4me3.narrowPeak.gz
503	E062-H3K9ac.narrowPeak.gz	Primary mononuclear cells from peripheral blood	blood	ChIP-seq	H3K9ac	Roadmap Epigenomics Project	http://egg2.wustl.edu/roadmap/data/byFileType/peaks/consolidated/narrowPeak/E062-H3K9ac.narrowPeak.gz
504	E062-H3K9me3.narrowPeak.gz	Primary mononuclear cells from peripheral blood	blood	ChIP-seq	H3K9me3	Roadmap Epigenomics Project	http://egg2.wustl.edu/roadmap/data/byFileType/peaks/consolidated/narrowPeak/E062-H3K9me3.narrowPeak.gz
505	E063-H3K27ac.narrowPeak.gz	Adipose Nuclei	adipose tissue	ChIP-seq	H3K27ac	Roadmap Epigenomics Project	http://egg2.wustl.edu/roadmap/data/byFileType/peaks/consolidated/narrowPeak/E063-H3K27ac.narrowPeak.gz
506	E063-H3K27me3.narrowPeak.gz	Adipose Nuclei	adipose tissue	ChIP-seq	H3K27me3	Roadmap Epigenomics Project	http://egg2.wustl.edu/roadmap/data/byFileType/peaks/consolidated/narrowPeak/E063-H3K27me3.narrowPeak.gz
507	E063-H3K36me3.narrowPeak.gz	Adipose Nuclei	adipose tissue	ChIP-seq	H3K36me3	Roadmap Epigenomics Project	http://egg2.wustl.edu/roadmap/data/byFileType/peaks/consolidated/narrowPeak/E063-H3K36me3.narrowPeak.gz
508	E063-H3K4me1.narrowPeak.gz	Adipose Nuclei	adipose tissue	ChIP-seq	H3K4me1	Roadmap Epigenomics Project	http://egg2.wustl.edu/roadmap/data/byFileType/peaks/consolidated/narrowPeak/E063-H3K4me1.narrowPeak.gz
509	E063-H3K4me3.narrowPeak.gz	Adipose Nuclei	adipose tissue	ChIP-seq	H3K4me3	Roadmap Epigenomics Project	http://egg2.wustl.edu/roadmap/data/byFileType/peaks/consolidated/narrowPeak/E063-H3K4me3.narrowPeak.gz
510	E063-H3K9ac.narrowPeak.gz	Adipose Nuclei	adipose tissue	ChIP-seq	H3K9ac	Roadmap Epigenomics Project	http://egg2.wustl.edu/roadmap/data/byFileType/peaks/consolidated/narrowPeak/E063-H3K9ac.narrowPeak.gz
511	E063-H3K9me3.narrowPeak.gz	Adipose Nuclei	adipose tissue	ChIP-seq	H3K9me3	Roadmap Epigenomics Project	http://egg2.wustl.edu/roadmap/data/byFileType/peaks/consolidated/narrowPeak/E063-H3K9me3.narrowPeak.gz
512	E065-H3K27ac.narrowPeak.gz	Aorta	heart	ChIP-seq	H3K27ac	Roadmap Epigenomics Project	http://egg2.wustl.edu/roadmap/data/byFileType/peaks/consolidated/narrowPeak/E065-H3K27ac.narrowPeak.gz
513	E065-H3K27me3.narrowPeak.gz	Aorta	heart	ChIP-seq	H3K27me3	Roadmap Epigenomics Project	http://egg2.wustl.edu/roadmap/data/byFileType/peaks/consolidated/narrowPeak/E065-H3K27me3.narrowPeak.gz
514	E065-H3K36me3.narrowPeak.gz	Aorta	heart	ChIP-seq	H3K36me3	Roadmap Epigenomics Project	http://egg2.wustl.edu/roadmap/data/byFileType/peaks/consolidated/narrowPeak/E065-H3K36me3.narrowPeak.gz
515	E065-H3K4me1.narrowPeak.gz	Aorta	heart	ChIP-seq	H3K4me1	Roadmap Epigenomics Project	http://egg2.wustl.edu/roadmap/data/byFileType/peaks/consolidated/narrowPeak/E065-H3K4me1.narrowPeak.gz
516	E065-H3K4me3.narrowPeak.gz	Aorta	heart	ChIP-seq	H3K4me3	Roadmap Epigenomics Project	http://egg2.wustl.edu/roadmap/data/byFileType/peaks/consolidated/narrowPeak/E065-H3K4me3.narrowPeak.gz
517	E065-H3K9me3.narrowPeak.gz	Aorta	heart	ChIP-seq	H3K9me3	Roadmap Epigenomics Project	http://egg2.wustl.edu/roadmap/data/byFileType/peaks/consolidated/narrowPeak/E065-H3K9me3.narrowPeak.gz
518	E066-H3K27ac.narrowPeak.gz	Liver	liver	ChIP-seq	H3K27ac	Roadmap Epigenomics Project	http://egg2.wustl.edu/roadmap/data/byFileType/peaks/consolidated/narrowPeak/E066-H3K27ac.narrowPeak.gz
519	E066-H3K27me3.narrowPeak.gz	Liver	liver	ChIP-seq	H3K27me3	Roadmap Epigenomics Project	http://egg2.wustl.edu/roadmap/data/byFileType/peaks/consolidated/narrowPeak/E066-H3K27me3.narrowPeak.gz
520	E066-H3K36me3.narrowPeak.gz	Liver	liver	ChIP-seq	H3K36me3	Roadmap Epigenomics Project	http://egg2.wustl.edu/roadmap/data/byFileType/peaks/consolidated/narrowPeak/E066-H3K36me3.narrowPeak.gz
521	E066-H3K4me1.narrowPeak.gz	Liver	liver	ChIP-seq	H3K4me1	Roadmap Epigenomics Project	http://egg2.wustl.edu/roadmap/data/byFileType/peaks/consolidated/narrowPeak/E066-H3K4me1.narrowPeak.gz
522	E066-H3K4me3.narrowPeak.gz	Liver	liver	ChIP-seq	H3K4me3	Roadmap Epigenomics Project	http://egg2.wustl.edu/roadmap/data/byFileType/peaks/consolidated/narrowPeak/E066-H3K4me3.narrowPeak.gz
523	E066-H3K9ac.narrowPeak.gz	Liver	liver	ChIP-seq	H3K9ac	Roadmap Epigenomics Project	http://egg2.wustl.edu/roadmap/data/byFileType/peaks/consolidated/narrowPeak/E066-H3K9ac.narrowPeak.gz
524	E066-H3K9me3.narrowPeak.gz	Liver	liver	ChIP-seq	H3K9me3	Roadmap Epigenomics Project	http://egg2.wustl.edu/roadmap/data/byFileType/peaks/consolidated/narrowPeak/E066-H3K9me3.narrowPeak.gz
525	E067-H3K27ac.narrowPeak.gz	Brain Angular Gyrus	brain	ChIP-seq	H3K27ac	Roadmap Epigenomics Project	http://egg2.wustl.edu/roadmap/data/byFileType/peaks/consolidated/narrowPeak/E067-H3K27ac.narrowPeak.gz
526	E067-H3K27me3.narrowPeak.gz	Brain Angular Gyrus	brain	ChIP-seq	H3K27me3	Roadmap Epigenomics Project	http://egg2.wustl.edu/roadmap/data/byFileType/peaks/consolidated/narrowPeak/E067-H3K27me3.narrowPeak.gz
527	E067-H3K36me3.narrowPeak.gz	Brain Angular Gyrus	brain	ChIP-seq	H3K36me3	Roadmap Epigenomics Project	http://egg2.wustl.edu/roadmap/data/byFileType/peaks/consolidated/narrowPeak/E067-H3K36me3.narrowPeak.gz
528	E067-H3K4me1.narrowPeak.gz	Brain Angular Gyrus	brain	ChIP-seq	H3K4me1	Roadmap Epigenomics Project	http://egg2.wustl.edu/roadmap/data/byFileType/peaks/consolidated/narrowPeak/E067-H3K4me1.narrowPeak.gz
529	E067-H3K4me3.narrowPeak.gz	Brain Angular Gyrus	brain	ChIP-seq	H3K4me3	Roadmap Epigenomics Project	http://egg2.wustl.edu/roadmap/data/byFileType/peaks/consolidated/narrowPeak/E067-H3K4me3.narrowPeak.gz
530	E067-H3K9ac.narrowPeak.gz	Brain Angular Gyrus	brain	ChIP-seq	H3K9ac	Roadmap Epigenomics Project	http://egg2.wustl.edu/roadmap/data/byFileType/peaks/consolidated/narrowPeak/E067-H3K9ac.narrowPeak.gz
531	E067-H3K9me3.narrowPeak.gz	Brain Angular Gyrus	brain	ChIP-seq	H3K9me3	Roadmap Epigenomics Project	http://egg2.wustl.edu/roadmap/data/byFileType/peaks/consolidated/narrowPeak/E067-H3K9me3.narrowPeak.gz
532	E068-H3K27ac.narrowPeak.gz	Brain Anterior Caudate	brain	ChIP-seq	H3K27ac	Roadmap Epigenomics Project	http://egg2.wustl.edu/roadmap/data/byFileType/peaks/consolidated/narrowPeak/E068-H3K27ac.narrowPeak.gz
533	E068-H3K27me3.narrowPeak.gz	Brain Anterior Caudate	brain	ChIP-seq	H3K27me3	Roadmap Epigenomics Project	http://egg2.wustl.edu/roadmap/data/byFileType/peaks/consolidated/narrowPeak/E068-H3K27me3.narrowPeak.gz
534	E068-H3K36me3.narrowPeak.gz	Brain Anterior Caudate	brain	ChIP-seq	H3K36me3	Roadmap Epigenomics Project	http://egg2.wustl.edu/roadmap/data/byFileType/peaks/consolidated/narrowPeak/E068-H3K36me3.narrowPeak.gz
535	E068-H3K4me1.narrowPeak.gz	Brain Anterior Caudate	brain	ChIP-seq	H3K4me1	Roadmap Epigenomics Project	http://egg2.wustl.edu/roadmap/data/byFileType/peaks/consolidated/narrowPeak/E068-H3K4me1.narrowPeak.gz
536	E068-H3K4me3.narrowPeak.gz	Brain Anterior Caudate	brain	ChIP-seq	H3K4me3	Roadmap Epigenomics Project	http://egg2.wustl.edu/roadmap/data/byFileType/peaks/consolidated/narrowPeak/E068-H3K4me3.narrowPeak.gz
537	E068-H3K9ac.narrowPeak.gz	Brain Anterior Caudate	brain	ChIP-seq	H3K9ac	Roadmap Epigenomics Project	http://egg2.wustl.edu/roadmap/data/byFileType/peaks/consolidated/narrowPeak/E068-H3K9ac.narrowPeak.gz
538	E068-H3K9me3.narrowPeak.gz	Brain Anterior Caudate	brain	ChIP-seq	H3K9me3	Roadmap Epigenomics Project	http://egg2.wustl.edu/roadmap/data/byFileType/peaks/consolidated/narrowPeak/E068-H3K9me3.narrowPeak.gz
539	E069-H3K27ac.narrowPeak.gz	Brain Cingulate Gyrus	brain	ChIP-seq	H3K27ac	Roadmap Epigenomics Project	http://egg2.wustl.edu/roadmap/data/byFileType/peaks/consolidated/narrowPeak/E069-H3K27ac.narrowPeak.gz
540	E069-H3K27me3.narrowPeak.gz	Brain Cingulate Gyrus	brain	ChIP-seq	H3K27me3	Roadmap Epigenomics Project	http://egg2.wustl.edu/roadmap/data/byFileType/peaks/consolidated/narrowPeak/E069-H3K27me3.narrowPeak.gz
541	E069-H3K36me3.narrowPeak.gz	Brain Cingulate Gyrus	brain	ChIP-seq	H3K36me3	Roadmap Epigenomics Project	http://egg2.wustl.edu/roadmap/data/byFileType/peaks/consolidated/narrowPeak/E069-H3K36me3.narrowPeak.gz
542	E069-H3K4me1.narrowPeak.gz	Brain Cingulate Gyrus	brain	ChIP-seq	H3K4me1	Roadmap Epigenomics Project	http://egg2.wustl.edu/roadmap/data/byFileType/peaks/consolidated/narrowPeak/E069-H3K4me1.narrowPeak.gz
543	E069-H3K4me3.narrowPeak.gz	Brain Cingulate Gyrus	brain	ChIP-seq	H3K4me3	Roadmap Epigenomics Project	http://egg2.wustl.edu/roadmap/data/byFileType/peaks/consolidated/narrowPeak/E069-H3K4me3.narrowPeak.gz
544	E069-H3K9ac.narrowPeak.gz	Brain Cingulate Gyrus	brain	ChIP-seq	H3K9ac	Roadmap Epigenomics Project	http://egg2.wustl.edu/roadmap/data/byFileType/peaks/consolidated/narrowPeak/E069-H3K9ac.narrowPeak.gz
545	E069-H3K9me3.narrowPeak.gz	Brain Cingulate Gyrus	brain	ChIP-seq	H3K9me3	Roadmap Epigenomics Project	http://egg2.wustl.edu/roadmap/data/byFileType/peaks/consolidated/narrowPeak/E069-H3K9me3.narrowPeak.gz
546	E070-H3K27me3.narrowPeak.gz	Brain Germinal Matrix	brain	ChIP-seq	H3K27me3	Roadmap Epigenomics Project	http://egg2.wustl.edu/roadmap/data/byFileType/peaks/consolidated/narrowPeak/E070-H3K27me3.narrowPeak.gz
547	E070-H3K36me3.narrowPeak.gz	Brain Germinal Matrix	brain	ChIP-seq	H3K36me3	Roadmap Epigenomics Project	http://egg2.wustl.edu/roadmap/data/byFileType/peaks/consolidated/narrowPeak/E070-H3K36me3.narrowPeak.gz
548	E070-H3K4me1.narrowPeak.gz	Brain Germinal Matrix	brain	ChIP-seq	H3K4me1	Roadmap Epigenomics Project	http://egg2.wustl.edu/roadmap/data/byFileType/peaks/consolidated/narrowPeak/E070-H3K4me1.narrowPeak.gz
549	E070-H3K4me3.narrowPeak.gz	Brain Germinal Matrix	brain	ChIP-seq	H3K4me3	Roadmap Epigenomics Project	http://egg2.wustl.edu/roadmap/data/byFileType/peaks/consolidated/narrowPeak/E070-H3K4me3.narrowPeak.gz
550	E070-H3K9me3.narrowPeak.gz	Brain Germinal Matrix	brain	ChIP-seq	H3K9me3	Roadmap Epigenomics Project	http://egg2.wustl.edu/roadmap/data/byFileType/peaks/consolidated/narrowPeak/E070-H3K9me3.narrowPeak.gz
551	E071-H3K27ac.narrowPeak.gz	Brain Hippocampus Middle	brain	ChIP-seq	H3K27ac	Roadmap Epigenomics Project	http://egg2.wustl.edu/roadmap/data/byFileType/peaks/consolidated/narrowPeak/E071-H3K27ac.narrowPeak.gz
552	E071-H3K27me3.narrowPeak.gz	Brain Hippocampus Middle	brain	ChIP-seq	H3K27me3	Roadmap Epigenomics Project	http://egg2.wustl.edu/roadmap/data/byFileType/peaks/consolidated/narrowPeak/E071-H3K27me3.narrowPeak.gz
553	E071-H3K36me3.narrowPeak.gz	Brain Hippocampus Middle	brain	ChIP-seq	H3K36me3	Roadmap Epigenomics Project	http://egg2.wustl.edu/roadmap/data/byFileType/peaks/consolidated/narrowPeak/E071-H3K36me3.narrowPeak.gz
554	E071-H3K4me1.narrowPeak.gz	Brain Hippocampus Middle	brain	ChIP-seq	H3K4me1	Roadmap Epigenomics Project	http://egg2.wustl.edu/roadmap/data/byFileType/peaks/consolidated/narrowPeak/E071-H3K4me1.narrowPeak.gz
555	E071-H3K4me3.narrowPeak.gz	Brain Hippocampus Middle	brain	ChIP-seq	H3K4me3	Roadmap Epigenomics Project	http://egg2.wustl.edu/roadmap/data/byFileType/peaks/consolidated/narrowPeak/E071-H3K4me3.narrowPeak.gz
556	E071-H3K9me3.narrowPeak.gz	Brain Hippocampus Middle	brain	ChIP-seq	H3K9me3	Roadmap Epigenomics Project	http://egg2.wustl.edu/roadmap/data/byFileType/peaks/consolidated/narrowPeak/E071-H3K9me3.narrowPeak.gz
557	E072-H3K27ac.narrowPeak.gz	Brain Inferior Temporal Lobe	brain	ChIP-seq	H3K27ac	Roadmap Epigenomics Project	http://egg2.wustl.edu/roadmap/data/byFileType/peaks/consolidated/narrowPeak/E072-H3K27ac.narrowPeak.gz
558	E072-H3K27me3.narrowPeak.gz	Brain Inferior Temporal Lobe	brain	ChIP-seq	H3K27me3	Roadmap Epigenomics Project	http://egg2.wustl.edu/roadmap/data/byFileType/peaks/consolidated/narrowPeak/E072-H3K27me3.narrowPeak.gz
559	E072-H3K36me3.narrowPeak.gz	Brain Inferior Temporal Lobe	brain	ChIP-seq	H3K36me3	Roadmap Epigenomics Project	http://egg2.wustl.edu/roadmap/data/byFileType/peaks/consolidated/narrowPeak/E072-H3K36me3.narrowPeak.gz
560	E072-H3K4me1.narrowPeak.gz	Brain Inferior Temporal Lobe	brain	ChIP-seq	H3K4me1	Roadmap Epigenomics Project	http://egg2.wustl.edu/roadmap/data/byFileType/peaks/consolidated/narrowPeak/E072-H3K4me1.narrowPeak.gz
561	E072-H3K4me3.narrowPeak.gz	Brain Inferior Temporal Lobe	brain	ChIP-seq	H3K4me3	Roadmap Epigenomics Project	http://egg2.wustl.edu/roadmap/data/byFileType/peaks/consolidated/narrowPeak/E072-H3K4me3.narrowPeak.gz
562	E072-H3K9ac.narrowPeak.gz	Brain Inferior Temporal Lobe	brain	ChIP-seq	H3K9ac	Roadmap Epigenomics Project	http://egg2.wustl.edu/roadmap/data/byFileType/peaks/consolidated/narrowPeak/E072-H3K9ac.narrowPeak.gz
563	E072-H3K9me3.narrowPeak.gz	Brain Inferior Temporal Lobe	brain	ChIP-seq	H3K9me3	Roadmap Epigenomics Project	http://egg2.wustl.edu/roadmap/data/byFileType/peaks/consolidated/narrowPeak/E072-H3K9me3.narrowPeak.gz
564	E073-H3K27ac.narrowPeak.gz	Brain_Dorsolateral_Prefrontal_Cortex	brain	ChIP-seq	H3K27ac	Roadmap Epigenomics Project	http://egg2.wustl.edu/roadmap/data/byFileType/peaks/consolidated/narrowPeak/E073-H3K27ac.narrowPeak.gz
565	E073-H3K27me3.narrowPeak.gz	Brain_Dorsolateral_Prefrontal_Cortex	brain	ChIP-seq	H3K27me3	Roadmap Epigenomics Project	http://egg2.wustl.edu/roadmap/data/byFileType/peaks/consolidated/narrowPeak/E073-H3K27me3.narrowPeak.gz
566	E073-H3K36me3.narrowPeak.gz	Brain_Dorsolateral_Prefrontal_Cortex	brain	ChIP-seq	H3K36me3	Roadmap Epigenomics Project	http://egg2.wustl.edu/roadmap/data/byFileType/peaks/consolidated/narrowPeak/E073-H3K36me3.narrowPeak.gz
567	E073-H3K4me1.narrowPeak.gz	Brain_Dorsolateral_Prefrontal_Cortex	brain	ChIP-seq	H3K4me1	Roadmap Epigenomics Project	http://egg2.wustl.edu/roadmap/data/byFileType/peaks/consolidated/narrowPeak/E073-H3K4me1.narrowPeak.gz
568	E073-H3K4me3.narrowPeak.gz	Brain_Dorsolateral_Prefrontal_Cortex	brain	ChIP-seq	H3K4me3	Roadmap Epigenomics Project	http://egg2.wustl.edu/roadmap/data/byFileType/peaks/consolidated/narrowPeak/E073-H3K4me3.narrowPeak.gz
569	E073-H3K9ac.narrowPeak.gz	Brain_Dorsolateral_Prefrontal_Cortex	brain	ChIP-seq	H3K9ac	Roadmap Epigenomics Project	http://egg2.wustl.edu/roadmap/data/byFileType/peaks/consolidated/narrowPeak/E073-H3K9ac.narrowPeak.gz
570	E073-H3K9me3.narrowPeak.gz	Brain_Dorsolateral_Prefrontal_Cortex	brain	ChIP-seq	H3K9me3	Roadmap Epigenomics Project	http://egg2.wustl.edu/roadmap/data/byFileType/peaks/consolidated/narrowPeak/E073-H3K9me3.narrowPeak.gz
571	E074-H3K27ac.narrowPeak.gz	Brain Substantia Nigra	brain	ChIP-seq	H3K27ac	Roadmap Epigenomics Project	http://egg2.wustl.edu/roadmap/data/byFileType/peaks/consolidated/narrowPeak/E074-H3K27ac.narrowPeak.gz
572	E074-H3K27me3.narrowPeak.gz	Brain Substantia Nigra	brain	ChIP-seq	H3K27me3	Roadmap Epigenomics Project	http://egg2.wustl.edu/roadmap/data/byFileType/peaks/consolidated/narrowPeak/E074-H3K27me3.narrowPeak.gz
573	E074-H3K36me3.narrowPeak.gz	Brain Substantia Nigra	brain	ChIP-seq	H3K36me3	Roadmap Epigenomics Project	http://egg2.wustl.edu/roadmap/data/byFileType/peaks/consolidated/narrowPeak/E074-H3K36me3.narrowPeak.gz
574	E074-H3K4me1.narrowPeak.gz	Brain Substantia Nigra	brain	ChIP-seq	H3K4me1	Roadmap Epigenomics Project	http://egg2.wustl.edu/roadmap/data/byFileType/peaks/consolidated/narrowPeak/E074-H3K4me1.narrowPeak.gz
575	E074-H3K4me3.narrowPeak.gz	Brain Substantia Nigra	brain	ChIP-seq	H3K4me3	Roadmap Epigenomics Project	http://egg2.wustl.edu/roadmap/data/byFileType/peaks/consolidated/narrowPeak/E074-H3K4me3.narrowPeak.gz
576	E074-H3K9ac.narrowPeak.gz	Brain Substantia Nigra	brain	ChIP-seq	H3K9ac	Roadmap Epigenomics Project	http://egg2.wustl.edu/roadmap/data/byFileType/peaks/consolidated/narrowPeak/E074-H3K9ac.narrowPeak.gz
577	E074-H3K9me3.narrowPeak.gz	Brain Substantia Nigra	brain	ChIP-seq	H3K9me3	Roadmap Epigenomics Project	http://egg2.wustl.edu/roadmap/data/byFileType/peaks/consolidated/narrowPeak/E074-H3K9me3.narrowPeak.gz
578	E075-H3K27ac.narrowPeak.gz	Colonic Mucosa	large intestine	ChIP-seq	H3K27ac	Roadmap Epigenomics Project	http://egg2.wustl.edu/roadmap/data/byFileType/peaks/consolidated/narrowPeak/E075-H3K27ac.narrowPeak.gz
579	E075-H3K27me3.narrowPeak.gz	Colonic Mucosa	large intestine	ChIP-seq	H3K27me3	Roadmap Epigenomics Project	http://egg2.wustl.edu/roadmap/data/byFileType/peaks/consolidated/narrowPeak/E075-H3K27me3.narrowPeak.gz
580	E075-H3K36me3.narrowPeak.gz	Colonic Mucosa	large intestine	ChIP-seq	H3K36me3	Roadmap Epigenomics Project	http://egg2.wustl.edu/roadmap/data/byFileType/peaks/consolidated/narrowPeak/E075-H3K36me3.narrowPeak.gz
581	E075-H3K4me1.narrowPeak.gz	Colonic Mucosa	large intestine	ChIP-seq	H3K4me1	Roadmap Epigenomics Project	http://egg2.wustl.edu/roadmap/data/byFileType/peaks/consolidated/narrowPeak/E075-H3K4me1.narrowPeak.gz
582	E075-H3K4me3.narrowPeak.gz	Colonic Mucosa	large intestine	ChIP-seq	H3K4me3	Roadmap Epigenomics Project	http://egg2.wustl.edu/roadmap/data/byFileType/peaks/consolidated/narrowPeak/E075-H3K4me3.narrowPeak.gz
583	E075-H3K9ac.narrowPeak.gz	Colonic Mucosa	large intestine	ChIP-seq	H3K9ac	Roadmap Epigenomics Project	http://egg2.wustl.edu/roadmap/data/byFileType/peaks/consolidated/narrowPeak/E075-H3K9ac.narrowPeak.gz
584	E075-H3K9me3.narrowPeak.gz	Colonic Mucosa	large intestine	ChIP-seq	H3K9me3	Roadmap Epigenomics Project	http://egg2.wustl.edu/roadmap/data/byFileType/peaks/consolidated/narrowPeak/E075-H3K9me3.narrowPeak.gz
585	E076-H3K27ac.narrowPeak.gz	Colon Smooth Muscle	musculature of body	ChIP-seq	H3K27ac	Roadmap Epigenomics Project	http://egg2.wustl.edu/roadmap/data/byFileType/peaks/consolidated/narrowPeak/E076-H3K27ac.narrowPeak.gz
586	E076-H3K27me3.narrowPeak.gz	Colon Smooth Muscle	musculature of body	ChIP-seq	H3K27me3	Roadmap Epigenomics Project	http://egg2.wustl.edu/roadmap/data/byFileType/peaks/consolidated/narrowPeak/E076-H3K27me3.narrowPeak.gz
587	E076-H3K36me3.narrowPeak.gz	Colon Smooth Muscle	musculature of body	ChIP-seq	H3K36me3	Roadmap Epigenomics Project	http://egg2.wustl.edu/roadmap/data/byFileType/peaks/consolidated/narrowPeak/E076-H3K36me3.narrowPeak.gz
588	E076-H3K4me1.narrowPeak.gz	Colon Smooth Muscle	musculature of body	ChIP-seq	H3K4me1	Roadmap Epigenomics Project	http://egg2.wustl.edu/roadmap/data/byFileType/peaks/consolidated/narrowPeak/E076-H3K4me1.narrowPeak.gz
589	E076-H3K4me3.narrowPeak.gz	Colon Smooth Muscle	musculature of body	ChIP-seq	H3K4me3	Roadmap Epigenomics Project	http://egg2.wustl.edu/roadmap/data/byFileType/peaks/consolidated/narrowPeak/E076-H3K4me3.narrowPeak.gz
590	E076-H3K9ac.narrowPeak.gz	Colon Smooth Muscle	musculature of body	ChIP-seq	H3K9ac	Roadmap Epigenomics Project	http://egg2.wustl.edu/roadmap/data/byFileType/peaks/consolidated/narrowPeak/E076-H3K9ac.narrowPeak.gz
591	E076-H3K9me3.narrowPeak.gz	Colon Smooth Muscle	musculature of body	ChIP-seq	H3K9me3	Roadmap Epigenomics Project	http://egg2.wustl.edu/roadmap/data/byFileType/peaks/consolidated/narrowPeak/E076-H3K9me3.narrowPeak.gz
592	E077-H3K27me3.narrowPeak.gz	Duodenum Mucosa	small intestine	ChIP-seq	H3K27me3	Roadmap Epigenomics Project	http://egg2.wustl.edu/roadmap/data/byFileType/peaks/consolidated/narrowPeak/E077-H3K27me3.narrowPeak.gz
593	E077-H3K36me3.narrowPeak.gz	Duodenum Mucosa	small intestine	ChIP-seq	H3K36me3	Roadmap Epigenomics Project	http://egg2.wustl.edu/roadmap/data/byFileType/peaks/consolidated/narrowPeak/E077-H3K36me3.narrowPeak.gz
594	E077-H3K4me1.narrowPeak.gz	Duodenum Mucosa	small intestine	ChIP-seq	H3K4me1	Roadmap Epigenomics Project	http://egg2.wustl.edu/roadmap/data/byFileType/peaks/consolidated/narrowPeak/E077-H3K4me1.narrowPeak.gz
595	E077-H3K4me3.narrowPeak.gz	Duodenum Mucosa	small intestine	ChIP-seq	H3K4me3	Roadmap Epigenomics Project	http://egg2.wustl.edu/roadmap/data/byFileType/peaks/consolidated/narrowPeak/E077-H3K4me3.narrowPeak.gz
596	E077-H3K9ac.narrowPeak.gz	Duodenum Mucosa	small intestine	ChIP-seq	H3K9ac	Roadmap Epigenomics Project	http://egg2.wustl.edu/roadmap/data/byFileType/peaks/consolidated/narrowPeak/E077-H3K9ac.narrowPeak.gz
597	E077-H3K9me3.narrowPeak.gz	Duodenum Mucosa	small intestine	ChIP-seq	H3K9me3	Roadmap Epigenomics Project	http://egg2.wustl.edu/roadmap/data/byFileType/peaks/consolidated/narrowPeak/E077-H3K9me3.narrowPeak.gz
598	E078-H3K27ac.narrowPeak.gz	Duodenum Smooth Muscle	musculature of body	ChIP-seq	H3K27ac	Roadmap Epigenomics Project	http://egg2.wustl.edu/roadmap/data/byFileType/peaks/consolidated/narrowPeak/E078-H3K27ac.narrowPeak.gz
599	E078-H3K27me3.narrowPeak.gz	Duodenum Smooth Muscle	musculature of body	ChIP-seq	H3K27me3	Roadmap Epigenomics Project	http://egg2.wustl.edu/roadmap/data/byFileType/peaks/consolidated/narrowPeak/E078-H3K27me3.narrowPeak.gz
600	E078-H3K36me3.narrowPeak.gz	Duodenum Smooth Muscle	musculature of body	ChIP-seq	H3K36me3	Roadmap Epigenomics Project	http://egg2.wustl.edu/roadmap/data/byFileType/peaks/consolidated/narrowPeak/E078-H3K36me3.narrowPeak.gz
601	E078-H3K4me1.narrowPeak.gz	Duodenum Smooth Muscle	musculature of body	ChIP-seq	H3K4me1	Roadmap Epigenomics Project	http://egg2.wustl.edu/roadmap/data/byFileType/peaks/consolidated/narrowPeak/E078-H3K4me1.narrowPeak.gz
602	E078-H3K4me3.narrowPeak.gz	Duodenum Smooth Muscle	musculature of body	ChIP-seq	H3K4me3	Roadmap Epigenomics Project	http://egg2.wustl.edu/roadmap/data/byFileType/peaks/consolidated/narrowPeak/E078-H3K4me3.narrowPeak.gz
603	E078-H3K9me3.narrowPeak.gz	Duodenum Smooth Muscle	musculature of body	ChIP-seq	H3K9me3	Roadmap Epigenomics Project	http://egg2.wustl.edu/roadmap/data/byFileType/peaks/consolidated/narrowPeak/E078-H3K9me3.narrowPeak.gz
604	E079-H3K27ac.narrowPeak.gz	Esophagus	esophagus	ChIP-seq	H3K27ac	Roadmap Epigenomics Project	http://egg2.wustl.edu/roadmap/data/byFileType/peaks/consolidated/narrowPeak/E079-H3K27ac.narrowPeak.gz
605	E079-H3K27me3.narrowPeak.gz	Esophagus	esophagus	ChIP-seq	H3K27me3	Roadmap Epigenomics Project	http://egg2.wustl.edu/roadmap/data/byFileType/peaks/consolidated/narrowPeak/E079-H3K27me3.narrowPeak.gz
606	E079-H3K36me3.narrowPeak.gz	Esophagus	esophagus	ChIP-seq	H3K36me3	Roadmap Epigenomics Project	http://egg2.wustl.edu/roadmap/data/byFileType/peaks/consolidated/narrowPeak/E079-H3K36me3.narrowPeak.gz
607	E079-H3K4me1.narrowPeak.gz	Esophagus	esophagus	ChIP-seq	H3K4me1	Roadmap Epigenomics Project	http://egg2.wustl.edu/roadmap/data/byFileType/peaks/consolidated/narrowPeak/E079-H3K4me1.narrowPeak.gz
608	E079-H3K4me3.narrowPeak.gz	Esophagus	esophagus	ChIP-seq	H3K4me3	Roadmap Epigenomics Project	http://egg2.wustl.edu/roadmap/data/byFileType/peaks/consolidated/narrowPeak/E079-H3K4me3.narrowPeak.gz
609	E079-H3K9me3.narrowPeak.gz	Esophagus	esophagus	ChIP-seq	H3K9me3	Roadmap Epigenomics Project	http://egg2.wustl.edu/roadmap/data/byFileType/peaks/consolidated/narrowPeak/E079-H3K9me3.narrowPeak.gz
610	E080-DNase.macs2.narrowPeak.gz	Fetal Adrenal Gland	adrenal gland	DNase-seq		Roadmap Epigenomics Project	http://egg2.wustl.edu/roadmap/data/byFileType/peaks/consolidated/narrowPeak/E080-DNase.macs2.narrowPeak.gz
611	E080-H3K27ac.narrowPeak.gz	Fetal Adrenal Gland	adrenal gland	ChIP-seq	H3K27ac	Roadmap Epigenomics Project	http://egg2.wustl.edu/roadmap/data/byFileType/peaks/consolidated/narrowPeak/E080-H3K27ac.narrowPeak.gz
612	E080-H3K27me3.narrowPeak.gz	Fetal Adrenal Gland	adrenal gland	ChIP-seq	H3K27me3	Roadmap Epigenomics Project	http://egg2.wustl.edu/roadmap/data/byFileType/peaks/consolidated/narrowPeak/E080-H3K27me3.narrowPeak.gz
613	E080-H3K36me3.narrowPeak.gz	Fetal Adrenal Gland	adrenal gland	ChIP-seq	H3K36me3	Roadmap Epigenomics Project	http://egg2.wustl.edu/roadmap/data/byFileType/peaks/consolidated/narrowPeak/E080-H3K36me3.narrowPeak.gz
614	E080-H3K4me1.narrowPeak.gz	Fetal Adrenal Gland	adrenal gland	ChIP-seq	H3K4me1	Roadmap Epigenomics Project	http://egg2.wustl.edu/roadmap/data/byFileType/peaks/consolidated/narrowPeak/E080-H3K4me1.narrowPeak.gz
615	E080-H3K4me3.narrowPeak.gz	Fetal Adrenal Gland	adrenal gland	ChIP-seq	H3K4me3	Roadmap Epigenomics Project	http://egg2.wustl.edu/roadmap/data/byFileType/peaks/consolidated/narrowPeak/E080-H3K4me3.narrowPeak.gz
616	E080-H3K9me3.narrowPeak.gz	Fetal Adrenal Gland	adrenal gland	ChIP-seq	H3K9me3	Roadmap Epigenomics Project	http://egg2.wustl.edu/roadmap/data/byFileType/peaks/consolidated/narrowPeak/E080-H3K9me3.narrowPeak.gz
617	E081-DNase.macs2.narrowPeak.gz	Fetal Brain Male	brain	DNase-seq		Roadmap Epigenomics Project	http://egg2.wustl.edu/roadmap/data/byFileType/peaks/consolidated/narrowPeak/E081-DNase.macs2.narrowPeak.gz
618	E081-H3K27me3.narrowPeak.gz	Fetal Brain Male	brain	ChIP-seq	H3K27me3	Roadmap Epigenomics Project	http://egg2.wustl.edu/roadmap/data/byFileType/peaks/consolidated/narrowPeak/E081-H3K27me3.narrowPeak.gz
619	E081-H3K36me3.narrowPeak.gz	Fetal Brain Male	brain	ChIP-seq	H3K36me3	Roadmap Epigenomics Project	http://egg2.wustl.edu/roadmap/data/byFileType/peaks/consolidated/narrowPeak/E081-H3K36me3.narrowPeak.gz
620	E081-H3K4me1.narrowPeak.gz	Fetal Brain Male	brain	ChIP-seq	H3K4me1	Roadmap Epigenomics Project	http://egg2.wustl.edu/roadmap/data/byFileType/peaks/consolidated/narrowPeak/E081-H3K4me1.narrowPeak.gz
621	E081-H3K4me3.narrowPeak.gz	Fetal Brain Male	brain	ChIP-seq	H3K4me3	Roadmap Epigenomics Project	http://egg2.wustl.edu/roadmap/data/byFileType/peaks/consolidated/narrowPeak/E081-H3K4me3.narrowPeak.gz
622	E081-H3K9me3.narrowPeak.gz	Fetal Brain Male	brain	ChIP-seq	H3K9me3	Roadmap Epigenomics Project	http://egg2.wustl.edu/roadmap/data/byFileType/peaks/consolidated/narrowPeak/E081-H3K9me3.narrowPeak.gz
623	E082-DNase.macs2.narrowPeak.gz	Fetal Brain Female	brain	DNase-seq		Roadmap Epigenomics Project	http://egg2.wustl.edu/roadmap/data/byFileType/peaks/consolidated/narrowPeak/E082-DNase.macs2.narrowPeak.gz
624	E082-H3K27me3.narrowPeak.gz	Fetal Brain Female	brain	ChIP-seq	H3K27me3	Roadmap Epigenomics Project	http://egg2.wustl.edu/roadmap/data/byFileType/peaks/consolidated/narrowPeak/E082-H3K27me3.narrowPeak.gz
625	E082-H3K36me3.narrowPeak.gz	Fetal Brain Female	brain	ChIP-seq	H3K36me3	Roadmap Epigenomics Project	http://egg2.wustl.edu/roadmap/data/byFileType/peaks/consolidated/narrowPeak/E082-H3K36me3.narrowPeak.gz
626	E082-H3K4me1.narrowPeak.gz	Fetal Brain Female	brain	ChIP-seq	H3K4me1	Roadmap Epigenomics Project	http://egg2.wustl.edu/roadmap/data/byFileType/peaks/consolidated/narrowPeak/E082-H3K4me1.narrowPeak.gz
627	E082-H3K4me3.narrowPeak.gz	Fetal Brain Female	brain	ChIP-seq	H3K4me3	Roadmap Epigenomics Project	http://egg2.wustl.edu/roadmap/data/byFileType/peaks/consolidated/narrowPeak/E082-H3K4me3.narrowPeak.gz
628	E082-H3K9me3.narrowPeak.gz	Fetal Brain Female	brain	ChIP-seq	H3K9me3	Roadmap Epigenomics Project	http://egg2.wustl.edu/roadmap/data/byFileType/peaks/consolidated/narrowPeak/E082-H3K9me3.narrowPeak.gz
629	E083-DNase.macs2.narrowPeak.gz	Fetal Heart	heart	DNase-seq		Roadmap Epigenomics Project	http://egg2.wustl.edu/roadmap/data/byFileType/peaks/consolidated/narrowPeak/E083-DNase.macs2.narrowPeak.gz
630	E083-H3K27me3.narrowPeak.gz	Fetal Heart	heart	ChIP-seq	H3K27me3	Roadmap Epigenomics Project	http://egg2.wustl.edu/roadmap/data/byFileType/peaks/consolidated/narrowPeak/E083-H3K27me3.narrowPeak.gz
631	E083-H3K36me3.narrowPeak.gz	Fetal Heart	heart	ChIP-seq	H3K36me3	Roadmap Epigenomics Project	http://egg2.wustl.edu/roadmap/data/byFileType/peaks/consolidated/narrowPeak/E083-H3K36me3.narrowPeak.gz
632	E083-H3K4me1.narrowPeak.gz	Fetal Heart	heart	ChIP-seq	H3K4me1	Roadmap Epigenomics Project	http://egg2.wustl.edu/roadmap/data/byFileType/peaks/consolidated/narrowPeak/E083-H3K4me1.narrowPeak.gz
633	E083-H3K4me3.narrowPeak.gz	Fetal Heart	heart	ChIP-seq	H3K4me3	Roadmap Epigenomics Project	http://egg2.wustl.edu/roadmap/data/byFileType/peaks/consolidated/narrowPeak/E083-H3K4me3.narrowPeak.gz
634	E083-H3K9ac.narrowPeak.gz	Fetal Heart	heart	ChIP-seq	H3K9ac	Roadmap Epigenomics Project	http://egg2.wustl.edu/roadmap/data/byFileType/peaks/consolidated/narrowPeak/E083-H3K9ac.narrowPeak.gz
635	E083-H3K9me3.narrowPeak.gz	Fetal Heart	heart	ChIP-seq	H3K9me3	Roadmap Epigenomics Project	http://egg2.wustl.edu/roadmap/data/byFileType/peaks/consolidated/narrowPeak/E083-H3K9me3.narrowPeak.gz
636	E084-DNase.macs2.narrowPeak.gz	Fetal Intestine Large	small intestine	DNase-seq		Roadmap Epigenomics Project	http://egg2.wustl.edu/roadmap/data/byFileType/peaks/consolidated/narrowPeak/E084-DNase.macs2.narrowPeak.gz
637	E084-H3K27ac.narrowPeak.gz	Fetal Intestine Large	small intestine	ChIP-seq	H3K27ac	Roadmap Epigenomics Project	http://egg2.wustl.edu/roadmap/data/byFileType/peaks/consolidated/narrowPeak/E084-H3K27ac.narrowPeak.gz
638	E084-H3K27me3.narrowPeak.gz	Fetal Intestine Large	small intestine	ChIP-seq	H3K27me3	Roadmap Epigenomics Project	http://egg2.wustl.edu/roadmap/data/byFileType/peaks/consolidated/narrowPeak/E084-H3K27me3.narrowPeak.gz
639	E084-H3K36me3.narrowPeak.gz	Fetal Intestine Large	small intestine	ChIP-seq	H3K36me3	Roadmap Epigenomics Project	http://egg2.wustl.edu/roadmap/data/byFileType/peaks/consolidated/narrowPeak/E084-H3K36me3.narrowPeak.gz
640	E084-H3K4me1.narrowPeak.gz	Fetal Intestine Large	small intestine	ChIP-seq	H3K4me1	Roadmap Epigenomics Project	http://egg2.wustl.edu/roadmap/data/byFileType/peaks/consolidated/narrowPeak/E084-H3K4me1.narrowPeak.gz
641	E084-H3K4me3.narrowPeak.gz	Fetal Intestine Large	small intestine	ChIP-seq	H3K4me3	Roadmap Epigenomics Project	http://egg2.wustl.edu/roadmap/data/byFileType/peaks/consolidated/narrowPeak/E084-H3K4me3.narrowPeak.gz
642	E084-H3K9me3.narrowPeak.gz	Fetal Intestine Large	small intestine	ChIP-seq	H3K9me3	Roadmap Epigenomics Project	http://egg2.wustl.edu/roadmap/data/byFileType/peaks/consolidated/narrowPeak/E084-H3K9me3.narrowPeak.gz
643	E085-DNase.macs2.narrowPeak.gz	Fetal Intestine Small	small intestine	DNase-seq		Roadmap Epigenomics Project	http://egg2.wustl.edu/roadmap/data/byFileType/peaks/consolidated/narrowPeak/E085-DNase.macs2.narrowPeak.gz
644	E085-H3K27ac.narrowPeak.gz	Fetal Intestine Small	small intestine	ChIP-seq	H3K27ac	Roadmap Epigenomics Project	http://egg2.wustl.edu/roadmap/data/byFileType/peaks/consolidated/narrowPeak/E085-H3K27ac.narrowPeak.gz
645	E085-H3K27me3.narrowPeak.gz	Fetal Intestine Small	small intestine	ChIP-seq	H3K27me3	Roadmap Epigenomics Project	http://egg2.wustl.edu/roadmap/data/byFileType/peaks/consolidated/narrowPeak/E085-H3K27me3.narrowPeak.gz
646	E085-H3K36me3.narrowPeak.gz	Fetal Intestine Small	small intestine	ChIP-seq	H3K36me3	Roadmap Epigenomics Project	http://egg2.wustl.edu/roadmap/data/byFileType/peaks/consolidated/narrowPeak/E085-H3K36me3.narrowPeak.gz
647	E085-H3K4me1.narrowPeak.gz	Fetal Intestine Small	small intestine	ChIP-seq	H3K4me1	Roadmap Epigenomics Project	http://egg2.wustl.edu/roadmap/data/byFileType/peaks/consolidated/narrowPeak/E085-H3K4me1.narrowPeak.gz
648	E085-H3K4me3.narrowPeak.gz	Fetal Intestine Small	small intestine	ChIP-seq	H3K4me3	Roadmap Epigenomics Project	http://egg2.wustl.edu/roadmap/data/byFileType/peaks/consolidated/narrowPeak/E085-H3K4me3.narrowPeak.gz
649	E085-H3K9me3.narrowPeak.gz	Fetal Intestine Small	small intestine	ChIP-seq	H3K9me3	Roadmap Epigenomics Project	http://egg2.wustl.edu/roadmap/data/byFileType/peaks/consolidated/narrowPeak/E085-H3K9me3.narrowPeak.gz
650	E086-DNase.macs2.narrowPeak.gz	Fetal Kidney	kidney	DNase-seq		Roadmap Epigenomics Project	http://egg2.wustl.edu/roadmap/data/byFileType/peaks/consolidated/narrowPeak/E086-DNase.macs2.narrowPeak.gz
651	E086-H3K27me3.narrowPeak.gz	Fetal Kidney	kidney	ChIP-seq	H3K27me3	Roadmap Epigenomics Project	http://egg2.wustl.edu/roadmap/data/byFileType/peaks/consolidated/narrowPeak/E086-H3K27me3.narrowPeak.gz
652	E086-H3K36me3.narrowPeak.gz	Fetal Kidney	kidney	ChIP-seq	H3K36me3	Roadmap Epigenomics Project	http://egg2.wustl.edu/roadmap/data/byFileType/peaks/consolidated/narrowPeak/E086-H3K36me3.narrowPeak.gz
653	E086-H3K4me1.narrowPeak.gz	Fetal Kidney	kidney	ChIP-seq	H3K4me1	Roadmap Epigenomics Project	http://egg2.wustl.edu/roadmap/data/byFileType/peaks/consolidated/narrowPeak/E086-H3K4me1.narrowPeak.gz
654	E086-H3K4me3.narrowPeak.gz	Fetal Kidney	kidney	ChIP-seq	H3K4me3	Roadmap Epigenomics Project	http://egg2.wustl.edu/roadmap/data/byFileType/peaks/consolidated/narrowPeak/E086-H3K4me3.narrowPeak.gz
655	E086-H3K9ac.narrowPeak.gz	Fetal Kidney	kidney	ChIP-seq	H3K9ac	Roadmap Epigenomics Project	http://egg2.wustl.edu/roadmap/data/byFileType/peaks/consolidated/narrowPeak/E086-H3K9ac.narrowPeak.gz
656	E086-H3K9me3.narrowPeak.gz	Fetal Kidney	kidney	ChIP-seq	H3K9me3	Roadmap Epigenomics Project	http://egg2.wustl.edu/roadmap/data/byFileType/peaks/consolidated/narrowPeak/E086-H3K9me3.narrowPeak.gz
657	E087-H3K27ac.narrowPeak.gz	Pancreatic Islets	pancreas	ChIP-seq	H3K27ac	Roadmap Epigenomics Project	http://egg2.wustl.edu/roadmap/data/byFileType/peaks/consolidated/narrowPeak/E087-H3K27ac.narrowPeak.gz
658	E087-H3K27me3.narrowPeak.gz	Pancreatic Islets	pancreas	ChIP-seq	H3K27me3	Roadmap Epigenomics Project	http://egg2.wustl.edu/roadmap/data/byFileType/peaks/consolidated/narrowPeak/E087-H3K27me3.narrowPeak.gz
659	E087-H3K36me3.narrowPeak.gz	Pancreatic Islets	pancreas	ChIP-seq	H3K36me3	Roadmap Epigenomics Project	http://egg2.wustl.edu/roadmap/data/byFileType/peaks/consolidated/narrowPeak/E087-H3K36me3.narrowPeak.gz
660	E087-H3K4me1.narrowPeak.gz	Pancreatic Islets	pancreas	ChIP-seq	H3K4me1	Roadmap Epigenomics Project	http://egg2.wustl.edu/roadmap/data/byFileType/peaks/consolidated/narrowPeak/E087-H3K4me1.narrowPeak.gz
661	E087-H3K4me3.narrowPeak.gz	Pancreatic Islets	pancreas	ChIP-seq	H3K4me3	Roadmap Epigenomics Project	http://egg2.wustl.edu/roadmap/data/byFileType/peaks/consolidated/narrowPeak/E087-H3K4me3.narrowPeak.gz
662	E087-H3K9ac.narrowPeak.gz	Pancreatic Islets	pancreas	ChIP-seq	H3K9ac	Roadmap Epigenomics Project	http://egg2.wustl.edu/roadmap/data/byFileType/peaks/consolidated/narrowPeak/E087-H3K9ac.narrowPeak.gz
663	E087-H3K9me3.narrowPeak.gz	Pancreatic Islets	pancreas	ChIP-seq	H3K9me3	Roadmap Epigenomics Project	http://egg2.wustl.edu/roadmap/data/byFileType/peaks/consolidated/narrowPeak/E087-H3K9me3.narrowPeak.gz
664	E088-DNase.macs2.narrowPeak.gz	Fetal Lung	lung	DNase-seq		Roadmap Epigenomics Project	http://egg2.wustl.edu/roadmap/data/byFileType/peaks/consolidated/narrowPeak/E088-DNase.macs2.narrowPeak.gz
665	E088-H3K27me3.narrowPeak.gz	Fetal Lung	lung	ChIP-seq	H3K27me3	Roadmap Epigenomics Project	http://egg2.wustl.edu/roadmap/data/byFileType/peaks/consolidated/narrowPeak/E088-H3K27me3.narrowPeak.gz
666	E088-H3K36me3.narrowPeak.gz	Fetal Lung	lung	ChIP-seq	H3K36me3	Roadmap Epigenomics Project	http://egg2.wustl.edu/roadmap/data/byFileType/peaks/consolidated/narrowPeak/E088-H3K36me3.narrowPeak.gz
667	E088-H3K4me1.narrowPeak.gz	Fetal Lung	lung	ChIP-seq	H3K4me1	Roadmap Epigenomics Project	http://egg2.wustl.edu/roadmap/data/byFileType/peaks/consolidated/narrowPeak/E088-H3K4me1.narrowPeak.gz
668	E088-H3K4me3.narrowPeak.gz	Fetal Lung	lung	ChIP-seq	H3K4me3	Roadmap Epigenomics Project	http://egg2.wustl.edu/roadmap/data/byFileType/peaks/consolidated/narrowPeak/E088-H3K4me3.narrowPeak.gz
669	E088-H3K9ac.narrowPeak.gz	Fetal Lung	lung	ChIP-seq	H3K9ac	Roadmap Epigenomics Project	http://egg2.wustl.edu/roadmap/data/byFileType/peaks/consolidated/narrowPeak/E088-H3K9ac.narrowPeak.gz
670	E088-H3K9me3.narrowPeak.gz	Fetal Lung	lung	ChIP-seq	H3K9me3	Roadmap Epigenomics Project	http://egg2.wustl.edu/roadmap/data/byFileType/peaks/consolidated/narrowPeak/E088-H3K9me3.narrowPeak.gz
671	E089-DNase.macs2.narrowPeak.gz	Fetal Muscle Trunk	musculature of body	DNase-seq		Roadmap Epigenomics Project	http://egg2.wustl.edu/roadmap/data/byFileType/peaks/consolidated/narrowPeak/E089-DNase.macs2.narrowPeak.gz
672	E089-H3K27ac.narrowPeak.gz	Fetal Muscle Trunk	musculature of body	ChIP-seq	H3K27ac	Roadmap Epigenomics Project	http://egg2.wustl.edu/roadmap/data/byFileType/peaks/consolidated/narrowPeak/E089-H3K27ac.narrowPeak.gz
673	E089-H3K27me3.narrowPeak.gz	Fetal Muscle Trunk	musculature of body	ChIP-seq	H3K27me3	Roadmap Epigenomics Project	http://egg2.wustl.edu/roadmap/data/byFileType/peaks/consolidated/narrowPeak/E089-H3K27me3.narrowPeak.gz
674	E089-H3K36me3.narrowPeak.gz	Fetal Muscle Trunk	musculature of body	ChIP-seq	H3K36me3	Roadmap Epigenomics Project	http://egg2.wustl.edu/roadmap/data/byFileType/peaks/consolidated/narrowPeak/E089-H3K36me3.narrowPeak.gz
675	E089-H3K4me1.narrowPeak.gz	Fetal Muscle Trunk	musculature of body	ChIP-seq	H3K4me1	Roadmap Epigenomics Project	http://egg2.wustl.edu/roadmap/data/byFileType/peaks/consolidated/narrowPeak/E089-H3K4me1.narrowPeak.gz
676	E089-H3K4me3.narrowPeak.gz	Fetal Muscle Trunk	musculature of body	ChIP-seq	H3K4me3	Roadmap Epigenomics Project	http://egg2.wustl.edu/roadmap/data/byFileType/peaks/consolidated/narrowPeak/E089-H3K4me3.narrowPeak.gz
677	E089-H3K9me3.narrowPeak.gz	Fetal Muscle Trunk	musculature of body	ChIP-seq	H3K9me3	Roadmap Epigenomics Project	http://egg2.wustl.edu/roadmap/data/byFileType/peaks/consolidated/narrowPeak/E089-H3K9me3.narrowPeak.gz
678	E090-DNase.macs2.narrowPeak.gz	Fetal Muscle Leg	musculature of body	DNase-seq		Roadmap Epigenomics Project	http://egg2.wustl.edu/roadmap/data/byFileType/peaks/consolidated/narrowPeak/E090-DNase.macs2.narrowPeak.gz
679	E090-H3K27ac.narrowPeak.gz	Fetal Muscle Leg	musculature of body	ChIP-seq	H3K27ac	Roadmap Epigenomics Project	http://egg2.wustl.edu/roadmap/data/byFileType/peaks/consolidated/narrowPeak/E090-H3K27ac.narrowPeak.gz
680	E090-H3K27me3.narrowPeak.gz	Fetal Muscle Leg	musculature of body	ChIP-seq	H3K27me3	Roadmap Epigenomics Project	http://egg2.wustl.edu/roadmap/data/byFileType/peaks/consolidated/narrowPeak/E090-H3K27me3.narrowPeak.gz
681	E090-H3K36me3.narrowPeak.gz	Fetal Muscle Leg	musculature of body	ChIP-seq	H3K36me3	Roadmap Epigenomics Project	http://egg2.wustl.edu/roadmap/data/byFileType/peaks/consolidated/narrowPeak/E090-H3K36me3.narrowPeak.gz
682	E090-H3K4me1.narrowPeak.gz	Fetal Muscle Leg	musculature of body	ChIP-seq	H3K4me1	Roadmap Epigenomics Project	http://egg2.wustl.edu/roadmap/data/byFileType/peaks/consolidated/narrowPeak/E090-H3K4me1.narrowPeak.gz
683	E090-H3K4me3.narrowPeak.gz	Fetal Muscle Leg	musculature of body	ChIP-seq	H3K4me3	Roadmap Epigenomics Project	http://egg2.wustl.edu/roadmap/data/byFileType/peaks/consolidated/narrowPeak/E090-H3K4me3.narrowPeak.gz
684	E090-H3K9me3.narrowPeak.gz	Fetal Muscle Leg	musculature of body	ChIP-seq	H3K9me3	Roadmap Epigenomics Project	http://egg2.wustl.edu/roadmap/data/byFileType/peaks/consolidated/narrowPeak/E090-H3K9me3.narrowPeak.gz
685	E091-DNase.macs2.narrowPeak.gz	Placenta	extraembryonic component	DNase-seq		Roadmap Epigenomics Project	http://egg2.wustl.edu/roadmap/data/byFileType/peaks/consolidated/narrowPeak/E091-DNase.macs2.narrowPeak.gz
686	E091-H3K27ac.narrowPeak.gz	Placenta	extraembryonic component	ChIP-seq	H3K27ac	Roadmap Epigenomics Project	http://egg2.wustl.edu/roadmap/data/byFileType/peaks/consolidated/narrowPeak/E091-H3K27ac.narrowPeak.gz
687	E091-H3K27me3.narrowPeak.gz	Placenta	extraembryonic component	ChIP-seq	H3K27me3	Roadmap Epigenomics Project	http://egg2.wustl.edu/roadmap/data/byFileType/peaks/consolidated/narrowPeak/E091-H3K27me3.narrowPeak.gz
688	E091-H3K36me3.narrowPeak.gz	Placenta	extraembryonic component	ChIP-seq	H3K36me3	Roadmap Epigenomics Project	http://egg2.wustl.edu/roadmap/data/byFileType/peaks/consolidated/narrowPeak/E091-H3K36me3.narrowPeak.gz
689	E091-H3K4me1.narrowPeak.gz	Placenta	extraembryonic component	ChIP-seq	H3K4me1	Roadmap Epigenomics Project	http://egg2.wustl.edu/roadmap/data/byFileType/peaks/consolidated/narrowPeak/E091-H3K4me1.narrowPeak.gz
690	E091-H3K4me3.narrowPeak.gz	Placenta	extraembryonic component	ChIP-seq	H3K4me3	Roadmap Epigenomics Project	http://egg2.wustl.edu/roadmap/data/byFileType/peaks/consolidated/narrowPeak/E091-H3K4me3.narrowPeak.gz
691	E091-H3K9me3.narrowPeak.gz	Placenta	extraembryonic component	ChIP-seq	H3K9me3	Roadmap Epigenomics Project	http://egg2.wustl.edu/roadmap/data/byFileType/peaks/consolidated/narrowPeak/E091-H3K9me3.narrowPeak.gz
692	E092-DNase.macs2.narrowPeak.gz	Fetal Stomach	stomach	DNase-seq		Roadmap Epigenomics Project	http://egg2.wustl.edu/roadmap/data/byFileType/peaks/consolidated/narrowPeak/E092-DNase.macs2.narrowPeak.gz
693	E092-H3K27ac.narrowPeak.gz	Fetal Stomach	stomach	ChIP-seq	H3K27ac	Roadmap Epigenomics Project	http://egg2.wustl.edu/roadmap/data/byFileType/peaks/consolidated/narrowPeak/E092-H3K27ac.narrowPeak.gz
694	E092-H3K27me3.narrowPeak.gz	Fetal Stomach	stomach	ChIP-seq	H3K27me3	Roadmap Epigenomics Project	http://egg2.wustl.edu/roadmap/data/byFileType/peaks/consolidated/narrowPeak/E092-H3K27me3.narrowPeak.gz
695	E092-H3K36me3.narrowPeak.gz	Fetal Stomach	stomach	ChIP-seq	H3K36me3	Roadmap Epigenomics Project	http://egg2.wustl.edu/roadmap/data/byFileType/peaks/consolidated/narrowPeak/E092-H3K36me3.narrowPeak.gz
696	E092-H3K4me1.narrowPeak.gz	Fetal Stomach	stomach	ChIP-seq	H3K4me1	Roadmap Epigenomics Project	http://egg2.wustl.edu/roadmap/data/byFileType/peaks/consolidated/narrowPeak/E092-H3K4me1.narrowPeak.gz
697	E092-H3K4me3.narrowPeak.gz	Fetal Stomach	stomach	ChIP-seq	H3K4me3	Roadmap Epigenomics Project	http://egg2.wustl.edu/roadmap/data/byFileType/peaks/consolidated/narrowPeak/E092-H3K4me3.narrowPeak.gz
698	E092-H3K9me3.narrowPeak.gz	Fetal Stomach	stomach	ChIP-seq	H3K9me3	Roadmap Epigenomics Project	http://egg2.wustl.edu/roadmap/data/byFileType/peaks/consolidated/narrowPeak/E092-H3K9me3.narrowPeak.gz
699	E093-DNase.macs2.narrowPeak.gz	Fetal Thymus	thymus	DNase-seq		Roadmap Epigenomics Project	http://egg2.wustl.edu/roadmap/data/byFileType/peaks/consolidated/narrowPeak/E093-DNase.macs2.narrowPeak.gz
700	E093-H3K27ac.narrowPeak.gz	Fetal Thymus	thymus	ChIP-seq	H3K27ac	Roadmap Epigenomics Project	http://egg2.wustl.edu/roadmap/data/byFileType/peaks/consolidated/narrowPeak/E093-H3K27ac.narrowPeak.gz
701	E093-H3K27me3.narrowPeak.gz	Fetal Thymus	thymus	ChIP-seq	H3K27me3	Roadmap Epigenomics Project	http://egg2.wustl.edu/roadmap/data/byFileType/peaks/consolidated/narrowPeak/E093-H3K27me3.narrowPeak.gz
702	E093-H3K36me3.narrowPeak.gz	Fetal Thymus	thymus	ChIP-seq	H3K36me3	Roadmap Epigenomics Project	http://egg2.wustl.edu/roadmap/data/byFileType/peaks/consolidated/narrowPeak/E093-H3K36me3.narrowPeak.gz
703	E093-H3K4me1.narrowPeak.gz	Fetal Thymus	thymus	ChIP-seq	H3K4me1	Roadmap Epigenomics Project	http://egg2.wustl.edu/roadmap/data/byFileType/peaks/consolidated/narrowPeak/E093-H3K4me1.narrowPeak.gz
704	E093-H3K4me3.narrowPeak.gz	Fetal Thymus	thymus	ChIP-seq	H3K4me3	Roadmap Epigenomics Project	http://egg2.wustl.edu/roadmap/data/byFileType/peaks/consolidated/narrowPeak/E093-H3K4me3.narrowPeak.gz
705	E093-H3K9me3.narrowPeak.gz	Fetal Thymus	thymus	ChIP-seq	H3K9me3	Roadmap Epigenomics Project	http://egg2.wustl.edu/roadmap/data/byFileType/peaks/consolidated/narrowPeak/E093-H3K9me3.narrowPeak.gz
706	E094-DNase.macs2.narrowPeak.gz	Gastric	stomach	DNase-seq		Roadmap Epigenomics Project	http://egg2.wustl.edu/roadmap/data/byFileType/peaks/consolidated/narrowPeak/E094-DNase.macs2.narrowPeak.gz
707	E094-H3K27ac.narrowPeak.gz	Gastric	stomach	ChIP-seq	H3K27ac	Roadmap Epigenomics Project	http://egg2.wustl.edu/roadmap/data/byFileType/peaks/consolidated/narrowPeak/E094-H3K27ac.narrowPeak.gz
708	E094-H3K27me3.narrowPeak.gz	Gastric	stomach	ChIP-seq	H3K27me3	Roadmap Epigenomics Project	http://egg2.wustl.edu/roadmap/data/byFileType/peaks/consolidated/narrowPeak/E094-H3K27me3.narrowPeak.gz
709	E094-H3K36me3.narrowPeak.gz	Gastric	stomach	ChIP-seq	H3K36me3	Roadmap Epigenomics Project	http://egg2.wustl.edu/roadmap/data/byFileType/peaks/consolidated/narrowPeak/E094-H3K36me3.narrowPeak.gz
710	E094-H3K4me1.narrowPeak.gz	Gastric	stomach	ChIP-seq	H3K4me1	Roadmap Epigenomics Project	http://egg2.wustl.edu/roadmap/data/byFileType/peaks/consolidated/narrowPeak/E094-H3K4me1.narrowPeak.gz
711	E094-H3K4me3.narrowPeak.gz	Gastric	stomach	ChIP-seq	H3K4me3	Roadmap Epigenomics Project	http://egg2.wustl.edu/roadmap/data/byFileType/peaks/consolidated/narrowPeak/E094-H3K4me3.narrowPeak.gz
712	E094-H3K9me3.narrowPeak.gz	Gastric	stomach	ChIP-seq	H3K9me3	Roadmap Epigenomics Project	http://egg2.wustl.edu/roadmap/data/byFileType/peaks/consolidated/narrowPeak/E094-H3K9me3.narrowPeak.gz
713	E095-H3K27ac.narrowPeak.gz	Left Ventricle	heart	ChIP-seq	H3K27ac	Roadmap Epigenomics Project	http://egg2.wustl.edu/roadmap/data/byFileType/peaks/consolidated/narrowPeak/E095-H3K27ac.narrowPeak.gz
714	E095-H3K27me3.narrowPeak.gz	Left Ventricle	heart	ChIP-seq	H3K27me3	Roadmap Epigenomics Project	http://egg2.wustl.edu/roadmap/data/byFileType/peaks/consolidated/narrowPeak/E095-H3K27me3.narrowPeak.gz
715	E095-H3K36me3.narrowPeak.gz	Left Ventricle	heart	ChIP-seq	H3K36me3	Roadmap Epigenomics Project	http://egg2.wustl.edu/roadmap/data/byFileType/peaks/consolidated/narrowPeak/E095-H3K36me3.narrowPeak.gz
716	E095-H3K4me1.narrowPeak.gz	Left Ventricle	heart	ChIP-seq	H3K4me1	Roadmap Epigenomics Project	http://egg2.wustl.edu/roadmap/data/byFileType/peaks/consolidated/narrowPeak/E095-H3K4me1.narrowPeak.gz
717	E095-H3K4me3.narrowPeak.gz	Left Ventricle	heart	ChIP-seq	H3K4me3	Roadmap Epigenomics Project	http://egg2.wustl.edu/roadmap/data/byFileType/peaks/consolidated/narrowPeak/E095-H3K4me3.narrowPeak.gz
718	E095-H3K9me3.narrowPeak.gz	Left Ventricle	heart	ChIP-seq	H3K9me3	Roadmap Epigenomics Project	http://egg2.wustl.edu/roadmap/data/byFileType/peaks/consolidated/narrowPeak/E095-H3K9me3.narrowPeak.gz
719	E096-H3K27ac.narrowPeak.gz	Lung	lung	ChIP-seq	H3K27ac	Roadmap Epigenomics Project	http://egg2.wustl.edu/roadmap/data/byFileType/peaks/consolidated/narrowPeak/E096-H3K27ac.narrowPeak.gz
720	E096-H3K27me3.narrowPeak.gz	Lung	lung	ChIP-seq	H3K27me3	Roadmap Epigenomics Project	http://egg2.wustl.edu/roadmap/data/byFileType/peaks/consolidated/narrowPeak/E096-H3K27me3.narrowPeak.gz
721	E096-H3K36me3.narrowPeak.gz	Lung	lung	ChIP-seq	H3K36me3	Roadmap Epigenomics Project	http://egg2.wustl.edu/roadmap/data/byFileType/peaks/consolidated/narrowPeak/E096-H3K36me3.narrowPeak.gz
722	E096-H3K4me1.narrowPeak.gz	Lung	lung	ChIP-seq	H3K4me1	Roadmap Epigenomics Project	http://egg2.wustl.edu/roadmap/data/byFileType/peaks/consolidated/narrowPeak/E096-H3K4me1.narrowPeak.gz
723	E096-H3K4me3.narrowPeak.gz	Lung	lung	ChIP-seq	H3K4me3	Roadmap Epigenomics Project	http://egg2.wustl.edu/roadmap/data/byFileType/peaks/consolidated/narrowPeak/E096-H3K4me3.narrowPeak.gz
724	E096-H3K9me3.narrowPeak.gz	Lung	lung	ChIP-seq	H3K9me3	Roadmap Epigenomics Project	http://egg2.wustl.edu/roadmap/data/byFileType/peaks/consolidated/narrowPeak/E096-H3K9me3.narrowPeak.gz
725	E097-DNase.macs2.narrowPeak.gz	Ovary	ovary	DNase-seq		Roadmap Epigenomics Project	http://egg2.wustl.edu/roadmap/data/byFileType/peaks/consolidated/narrowPeak/E097-DNase.macs2.narrowPeak.gz
726	E097-H3K27ac.narrowPeak.gz	Ovary	ovary	ChIP-seq	H3K27ac	Roadmap Epigenomics Project	http://egg2.wustl.edu/roadmap/data/byFileType/peaks/consolidated/narrowPeak/E097-H3K27ac.narrowPeak.gz
727	E097-H3K27me3.narrowPeak.gz	Ovary	ovary	ChIP-seq	H3K27me3	Roadmap Epigenomics Project	http://egg2.wustl.edu/roadmap/data/byFileType/peaks/consolidated/narrowPeak/E097-H3K27me3.narrowPeak.gz
728	E097-H3K36me3.narrowPeak.gz	Ovary	ovary	ChIP-seq	H3K36me3	Roadmap Epigenomics Project	http://egg2.wustl.edu/roadmap/data/byFileType/peaks/consolidated/narrowPeak/E097-H3K36me3.narrowPeak.gz
729	E097-H3K4me1.narrowPeak.gz	Ovary	ovary	ChIP-seq	H3K4me1	Roadmap Epigenomics Project	http://egg2.wustl.edu/roadmap/data/byFileType/peaks/consolidated/narrowPeak/E097-H3K4me1.narrowPeak.gz
730	E097-H3K4me3.narrowPeak.gz	Ovary	ovary	ChIP-seq	H3K4me3	Roadmap Epigenomics Project	http://egg2.wustl.edu/roadmap/data/byFileType/peaks/consolidated/narrowPeak/E097-H3K4me3.narrowPeak.gz
731	E097-H3K9me3.narrowPeak.gz	Ovary	ovary	ChIP-seq	H3K9me3	Roadmap Epigenomics Project	http://egg2.wustl.edu/roadmap/data/byFileType/peaks/consolidated/narrowPeak/E097-H3K9me3.narrowPeak.gz
732	E098-DNase.macs2.narrowPeak.gz	Pancreas	pancreas	DNase-seq		Roadmap Epigenomics Project	http://egg2.wustl.edu/roadmap/data/byFileType/peaks/consolidated/narrowPeak/E098-DNase.macs2.narrowPeak.gz
733	E098-H3K27ac.narrowPeak.gz	Pancreas	pancreas	ChIP-seq	H3K27ac	Roadmap Epigenomics Project	http://egg2.wustl.edu/roadmap/data/byFileType/peaks/consolidated/narrowPeak/E098-H3K27ac.narrowPeak.gz
734	E098-H3K27me3.narrowPeak.gz	Pancreas	pancreas	ChIP-seq	H3K27me3	Roadmap Epigenomics Project	http://egg2.wustl.edu/roadmap/data/byFileType/peaks/consolidated/narrowPeak/E098-H3K27me3.narrowPeak.gz
735	E098-H3K36me3.narrowPeak.gz	Pancreas	pancreas	ChIP-seq	H3K36me3	Roadmap Epigenomics Project	http://egg2.wustl.edu/roadmap/data/byFileType/peaks/consolidated/narrowPeak/E098-H3K36me3.narrowPeak.gz
736	E098-H3K4me1.narrowPeak.gz	Pancreas	pancreas	ChIP-seq	H3K4me1	Roadmap Epigenomics Project	http://egg2.wustl.edu/roadmap/data/byFileType/peaks/consolidated/narrowPeak/E098-H3K4me1.narrowPeak.gz
737	E098-H3K4me3.narrowPeak.gz	Pancreas	pancreas	ChIP-seq	H3K4me3	Roadmap Epigenomics Project	http://egg2.wustl.edu/roadmap/data/byFileType/peaks/consolidated/narrowPeak/E098-H3K4me3.narrowPeak.gz
738	E098-H3K9me3.narrowPeak.gz	Pancreas	pancreas	ChIP-seq	H3K9me3	Roadmap Epigenomics Project	http://egg2.wustl.edu/roadmap/data/byFileType/peaks/consolidated/narrowPeak/E098-H3K9me3.narrowPeak.gz
739	E099-H3K27ac.narrowPeak.gz	Placenta Amnion	extraembryonic component	ChIP-seq	H3K27ac	Roadmap Epigenomics Project	http://egg2.wustl.edu/roadmap/data/byFileType/peaks/consolidated/narrowPeak/E099-H3K27ac.narrowPeak.gz
740	E099-H3K27me3.narrowPeak.gz	Placenta Amnion	extraembryonic component	ChIP-seq	H3K27me3	Roadmap Epigenomics Project	http://egg2.wustl.edu/roadmap/data/byFileType/peaks/consolidated/narrowPeak/E099-H3K27me3.narrowPeak.gz
741	E099-H3K36me3.narrowPeak.gz	Placenta Amnion	extraembryonic component	ChIP-seq	H3K36me3	Roadmap Epigenomics Project	http://egg2.wustl.edu/roadmap/data/byFileType/peaks/consolidated/narrowPeak/E099-H3K36me3.narrowPeak.gz
742	E099-H3K4me1.narrowPeak.gz	Placenta Amnion	extraembryonic component	ChIP-seq	H3K4me1	Roadmap Epigenomics Project	http://egg2.wustl.edu/roadmap/data/byFileType/peaks/consolidated/narrowPeak/E099-H3K4me1.narrowPeak.gz
743	E099-H3K4me3.narrowPeak.gz	Placenta Amnion	extraembryonic component	ChIP-seq	H3K4me3	Roadmap Epigenomics Project	http://egg2.wustl.edu/roadmap/data/byFileType/peaks/consolidated/narrowPeak/E099-H3K4me3.narrowPeak.gz
744	E099-H3K9me3.narrowPeak.gz	Placenta Amnion	extraembryonic component	ChIP-seq	H3K9me3	Roadmap Epigenomics Project	http://egg2.wustl.edu/roadmap/data/byFileType/peaks/consolidated/narrowPeak/E099-H3K9me3.narrowPeak.gz
745	E100-DNase.macs2.narrowPeak.gz	Psoas Muscle	musculature of body	DNase-seq		Roadmap Epigenomics Project	http://egg2.wustl.edu/roadmap/data/byFileType/peaks/consolidated/narrowPeak/E100-DNase.macs2.narrowPeak.gz
746	E100-H3K27ac.narrowPeak.gz	Psoas Muscle	musculature of body	ChIP-seq	H3K27ac	Roadmap Epigenomics Project	http://egg2.wustl.edu/roadmap/data/byFileType/peaks/consolidated/narrowPeak/E100-H3K27ac.narrowPeak.gz
747	E100-H3K27me3.narrowPeak.gz	Psoas Muscle	musculature of body	ChIP-seq	H3K27me3	Roadmap Epigenomics Project	http://egg2.wustl.edu/roadmap/data/byFileType/peaks/consolidated/narrowPeak/E100-H3K27me3.narrowPeak.gz
748	E100-H3K36me3.narrowPeak.gz	Psoas Muscle	musculature of body	ChIP-seq	H3K36me3	Roadmap Epigenomics Project	http://egg2.wustl.edu/roadmap/data/byFileType/peaks/consolidated/narrowPeak/E100-H3K36me3.narrowPeak.gz
749	E100-H3K4me1.narrowPeak.gz	Psoas Muscle	musculature of body	ChIP-seq	H3K4me1	Roadmap Epigenomics Project	http://egg2.wustl.edu/roadmap/data/byFileType/peaks/consolidated/narrowPeak/E100-H3K4me1.narrowPeak.gz
750	E100-H3K4me3.narrowPeak.gz	Psoas Muscle	musculature of body	ChIP-seq	H3K4me3	Roadmap Epigenomics Project	http://egg2.wustl.edu/roadmap/data/byFileType/peaks/consolidated/narrowPeak/E100-H3K4me3.narrowPeak.gz
751	E100-H3K9me3.narrowPeak.gz	Psoas Muscle	musculature of body	ChIP-seq	H3K9me3	Roadmap Epigenomics Project	http://egg2.wustl.edu/roadmap/data/byFileType/peaks/consolidated/narrowPeak/E100-H3K9me3.narrowPeak.gz
752	E101-H3K27ac.narrowPeak.gz	Rectal Mucosa Donor 29	large intestine	ChIP-seq	H3K27ac	Roadmap Epigenomics Project	http://egg2.wustl.edu/roadmap/data/byFileType/peaks/consolidated/narrowPeak/E101-H3K27ac.narrowPeak.gz
753	E101-H3K27me3.narrowPeak.gz	Rectal Mucosa Donor 29	large intestine	ChIP-seq	H3K27me3	Roadmap Epigenomics Project	http://egg2.wustl.edu/roadmap/data/byFileType/peaks/consolidated/narrowPeak/E101-H3K27me3.narrowPeak.gz
754	E101-H3K36me3.narrowPeak.gz	Rectal Mucosa Donor 29	large intestine	ChIP-seq	H3K36me3	Roadmap Epigenomics Project	http://egg2.wustl.edu/roadmap/data/byFileType/peaks/consolidated/narrowPeak/E101-H3K36me3.narrowPeak.gz
755	E101-H3K4me1.narrowPeak.gz	Rectal Mucosa Donor 29	large intestine	ChIP-seq	H3K4me1	Roadmap Epigenomics Project	http://egg2.wustl.edu/roadmap/data/byFileType/peaks/consolidated/narrowPeak/E101-H3K4me1.narrowPeak.gz
756	E101-H3K4me3.narrowPeak.gz	Rectal Mucosa Donor 29	large intestine	ChIP-seq	H3K4me3	Roadmap Epigenomics Project	http://egg2.wustl.edu/roadmap/data/byFileType/peaks/consolidated/narrowPeak/E101-H3K4me3.narrowPeak.gz
757	E101-H3K9ac.narrowPeak.gz	Rectal Mucosa Donor 29	large intestine	ChIP-seq	H3K9ac	Roadmap Epigenomics Project	http://egg2.wustl.edu/roadmap/data/byFileType/peaks/consolidated/narrowPeak/E101-H3K9ac.narrowPeak.gz
758	E101-H3K9me3.narrowPeak.gz	Rectal Mucosa Donor 29	large intestine	ChIP-seq	H3K9me3	Roadmap Epigenomics Project	http://egg2.wustl.edu/roadmap/data/byFileType/peaks/consolidated/narrowPeak/E101-H3K9me3.narrowPeak.gz
759	E102-H3K27ac.narrowPeak.gz	Rectal Mucosa Donor 31	large intestine	ChIP-seq	H3K27ac	Roadmap Epigenomics Project	http://egg2.wustl.edu/roadmap/data/byFileType/peaks/consolidated/narrowPeak/E102-H3K27ac.narrowPeak.gz
760	E102-H3K27me3.narrowPeak.gz	Rectal Mucosa Donor 31	large intestine	ChIP-seq	H3K27me3	Roadmap Epigenomics Project	http://egg2.wustl.edu/roadmap/data/byFileType/peaks/consolidated/narrowPeak/E102-H3K27me3.narrowPeak.gz
761	E102-H3K36me3.narrowPeak.gz	Rectal Mucosa Donor 31	large intestine	ChIP-seq	H3K36me3	Roadmap Epigenomics Project	http://egg2.wustl.edu/roadmap/data/byFileType/peaks/consolidated/narrowPeak/E102-H3K36me3.narrowPeak.gz
762	E102-H3K4me1.narrowPeak.gz	Rectal Mucosa Donor 31	large intestine	ChIP-seq	H3K4me1	Roadmap Epigenomics Project	http://egg2.wustl.edu/roadmap/data/byFileType/peaks/consolidated/narrowPeak/E102-H3K4me1.narrowPeak.gz
763	E102-H3K4me3.narrowPeak.gz	Rectal Mucosa Donor 31	large intestine	ChIP-seq	H3K4me3	Roadmap Epigenomics Project	http://egg2.wustl.edu/roadmap/data/byFileType/peaks/consolidated/narrowPeak/E102-H3K4me3.narrowPeak.gz
764	E102-H3K9ac.narrowPeak.gz	Rectal Mucosa Donor 31	large intestine	ChIP-seq	H3K9ac	Roadmap Epigenomics Project	http://egg2.wustl.edu/roadmap/data/byFileType/peaks/consolidated/narrowPeak/E102-H3K9ac.narrowPeak.gz
765	E102-H3K9me3.narrowPeak.gz	Rectal Mucosa Donor 31	large intestine	ChIP-seq	H3K9me3	Roadmap Epigenomics Project	http://egg2.wustl.edu/roadmap/data/byFileType/peaks/consolidated/narrowPeak/E102-H3K9me3.narrowPeak.gz
766	E103-H3K27ac.narrowPeak.gz	Rectal Smooth Muscle	musculature of body	ChIP-seq	H3K27ac	Roadmap Epigenomics Project	http://egg2.wustl.edu/roadmap/data/byFileType/peaks/consolidated/narrowPeak/E103-H3K27ac.narrowPeak.gz
767	E103-H3K27me3.narrowPeak.gz	Rectal Smooth Muscle	musculature of body	ChIP-seq	H3K27me3	Roadmap Epigenomics Project	http://egg2.wustl.edu/roadmap/data/byFileType/peaks/consolidated/narrowPeak/E103-H3K27me3.narrowPeak.gz
768	E103-H3K36me3.narrowPeak.gz	Rectal Smooth Muscle	musculature of body	ChIP-seq	H3K36me3	Roadmap Epigenomics Project	http://egg2.wustl.edu/roadmap/data/byFileType/peaks/consolidated/narrowPeak/E103-H3K36me3.narrowPeak.gz
769	E103-H3K4me1.narrowPeak.gz	Rectal Smooth Muscle	musculature of body	ChIP-seq	H3K4me1	Roadmap Epigenomics Project	http://egg2.wustl.edu/roadmap/data/byFileType/peaks/consolidated/narrowPeak/E103-H3K4me1.narrowPeak.gz
770	E103-H3K4me3.narrowPeak.gz	Rectal Smooth Muscle	musculature of body	ChIP-seq	H3K4me3	Roadmap Epigenomics Project	http://egg2.wustl.edu/roadmap/data/byFileType/peaks/consolidated/narrowPeak/E103-H3K4me3.narrowPeak.gz
771	E103-H3K9ac.narrowPeak.gz	Rectal Smooth Muscle	musculature of body	ChIP-seq	H3K9ac	Roadmap Epigenomics Project	http://egg2.wustl.edu/roadmap/data/byFileType/peaks/consolidated/narrowPeak/E103-H3K9ac.narrowPeak.gz
772	E103-H3K9me3.narrowPeak.gz	Rectal Smooth Muscle	musculature of body	ChIP-seq	H3K9me3	Roadmap Epigenomics Project	http://egg2.wustl.edu/roadmap/data/byFileType/peaks/consolidated/narrowPeak/E103-H3K9me3.narrowPeak.gz
773	E104-H3K27ac.narrowPeak.gz	Right Atrium	heart	ChIP-seq	H3K27ac	Roadmap Epigenomics Project	http://egg2.wustl.edu/roadmap/data/byFileType/peaks/consolidated/narrowPeak/E104-H3K27ac.narrowPeak.gz
774	E104-H3K27me3.narrowPeak.gz	Right Atrium	heart	ChIP-seq	H3K27me3	Roadmap Epigenomics Project	http://egg2.wustl.edu/roadmap/data/byFileType/peaks/consolidated/narrowPeak/E104-H3K27me3.narrowPeak.gz
775	E104-H3K36me3.narrowPeak.gz	Right Atrium	heart	ChIP-seq	H3K36me3	Roadmap Epigenomics Project	http://egg2.wustl.edu/roadmap/data/byFileType/peaks/consolidated/narrowPeak/E104-H3K36me3.narrowPeak.gz
776	E104-H3K4me1.narrowPeak.gz	Right Atrium	heart	ChIP-seq	H3K4me1	Roadmap Epigenomics Project	http://egg2.wustl.edu/roadmap/data/byFileType/peaks/consolidated/narrowPeak/E104-H3K4me1.narrowPeak.gz
777	E104-H3K4me3.narrowPeak.gz	Right Atrium	heart	ChIP-seq	H3K4me3	Roadmap Epigenomics Project	http://egg2.wustl.edu/roadmap/data/byFileType/peaks/consolidated/narrowPeak/E104-H3K4me3.narrowPeak.gz
778	E104-H3K9me3.narrowPeak.gz	Right Atrium	heart	ChIP-seq	H3K9me3	Roadmap Epigenomics Project	http://egg2.wustl.edu/roadmap/data/byFileType/peaks/consolidated/narrowPeak/E104-H3K9me3.narrowPeak.gz
779	E105-H3K27ac.narrowPeak.gz	Right Ventricle	heart	ChIP-seq	H3K27ac	Roadmap Epigenomics Project	http://egg2.wustl.edu/roadmap/data/byFileType/peaks/consolidated/narrowPeak/E105-H3K27ac.narrowPeak.gz
780	E105-H3K27me3.narrowPeak.gz	Right Ventricle	heart	ChIP-seq	H3K27me3	Roadmap Epigenomics Project	http://egg2.wustl.edu/roadmap/data/byFileType/peaks/consolidated/narrowPeak/E105-H3K27me3.narrowPeak.gz
781	E105-H3K36me3.narrowPeak.gz	Right Ventricle	heart	ChIP-seq	H3K36me3	Roadmap Epigenomics Project	http://egg2.wustl.edu/roadmap/data/byFileType/peaks/consolidated/narrowPeak/E105-H3K36me3.narrowPeak.gz
782	E105-H3K4me1.narrowPeak.gz	Right Ventricle	heart	ChIP-seq	H3K4me1	Roadmap Epigenomics Project	http://egg2.wustl.edu/roadmap/data/byFileType/peaks/consolidated/narrowPeak/E105-H3K4me1.narrowPeak.gz
783	E105-H3K4me3.narrowPeak.gz	Right Ventricle	heart	ChIP-seq	H3K4me3	Roadmap Epigenomics Project	http://egg2.wustl.edu/roadmap/data/byFileType/peaks/consolidated/narrowPeak/E105-H3K4me3.narrowPeak.gz
784	E105-H3K9me3.narrowPeak.gz	Right Ventricle	heart	ChIP-seq	H3K9me3	Roadmap Epigenomics Project	http://egg2.wustl.edu/roadmap/data/byFileType/peaks/consolidated/narrowPeak/E105-H3K9me3.narrowPeak.gz
785	E106-H3K27ac.narrowPeak.gz	Sigmoid Colon	large intestine	ChIP-seq	H3K27ac	Roadmap Epigenomics Project	http://egg2.wustl.edu/roadmap/data/byFileType/peaks/consolidated/narrowPeak/E106-H3K27ac.narrowPeak.gz
786	E106-H3K27me3.narrowPeak.gz	Sigmoid Colon	large intestine	ChIP-seq	H3K27me3	Roadmap Epigenomics Project	http://egg2.wustl.edu/roadmap/data/byFileType/peaks/consolidated/narrowPeak/E106-H3K27me3.narrowPeak.gz
787	E106-H3K36me3.narrowPeak.gz	Sigmoid Colon	large intestine	ChIP-seq	H3K36me3	Roadmap Epigenomics Project	http://egg2.wustl.edu/roadmap/data/byFileType/peaks/consolidated/narrowPeak/E106-H3K36me3.narrowPeak.gz
788	E106-H3K4me1.narrowPeak.gz	Sigmoid Colon	large intestine	ChIP-seq	H3K4me1	Roadmap Epigenomics Project	http://egg2.wustl.edu/roadmap/data/byFileType/peaks/consolidated/narrowPeak/E106-H3K4me1.narrowPeak.gz
789	E106-H3K4me3.narrowPeak.gz	Sigmoid Colon	large intestine	ChIP-seq	H3K4me3	Roadmap Epigenomics Project	http://egg2.wustl.edu/roadmap/data/byFileType/peaks/consolidated/narrowPeak/E106-H3K4me3.narrowPeak.gz
790	E106-H3K9me3.narrowPeak.gz	Sigmoid Colon	large intestine	ChIP-seq	H3K9me3	Roadmap Epigenomics Project	http://egg2.wustl.edu/roadmap/data/byFileType/peaks/consolidated/narrowPeak/E106-H3K9me3.narrowPeak.gz
791	E107-H3K27me3.narrowPeak.gz	Skeletal Muscle Male	musculature of body	ChIP-seq	H3K27me3	Roadmap Epigenomics Project	http://egg2.wustl.edu/roadmap/data/byFileType/peaks/consolidated/narrowPeak/E107-H3K27me3.narrowPeak.gz
792	E107-H3K36me3.narrowPeak.gz	Skeletal Muscle Male	musculature of body	ChIP-seq	H3K36me3	Roadmap Epigenomics Project	http://egg2.wustl.edu/roadmap/data/byFileType/peaks/consolidated/narrowPeak/E107-H3K36me3.narrowPeak.gz
793	E107-H3K4me1.narrowPeak.gz	Skeletal Muscle Male	musculature of body	ChIP-seq	H3K4me1	Roadmap Epigenomics Project	http://egg2.wustl.edu/roadmap/data/byFileType/peaks/consolidated/narrowPeak/E107-H3K4me1.narrowPeak.gz
794	E107-H3K4me3.narrowPeak.gz	Skeletal Muscle Male	musculature of body	ChIP-seq	H3K4me3	Roadmap Epigenomics Project	http://egg2.wustl.edu/roadmap/data/byFileType/peaks/consolidated/narrowPeak/E107-H3K4me3.narrowPeak.gz
795	E107-H3K9ac.narrowPeak.gz	Skeletal Muscle Male	musculature of body	ChIP-seq	H3K9ac	Roadmap Epigenomics Project	http://egg2.wustl.edu/roadmap/data/byFileType/peaks/consolidated/narrowPeak/E107-H3K9ac.narrowPeak.gz
796	E107-H3K9me3.narrowPeak.gz	Skeletal Muscle Male	musculature of body	ChIP-seq	H3K9me3	Roadmap Epigenomics Project	http://egg2.wustl.edu/roadmap/data/byFileType/peaks/consolidated/narrowPeak/E107-H3K9me3.narrowPeak.gz
797	E108-H3K27ac.narrowPeak.gz	Skeletal Muscle Female	musculature of body	ChIP-seq	H3K27ac	Roadmap Epigenomics Project	http://egg2.wustl.edu/roadmap/data/byFileType/peaks/consolidated/narrowPeak/E108-H3K27ac.narrowPeak.gz
798	E108-H3K27me3.narrowPeak.gz	Skeletal Muscle Female	musculature of body	ChIP-seq	H3K27me3	Roadmap Epigenomics Project	http://egg2.wustl.edu/roadmap/data/byFileType/peaks/consolidated/narrowPeak/E108-H3K27me3.narrowPeak.gz
799	E108-H3K36me3.narrowPeak.gz	Skeletal Muscle Female	musculature of body	ChIP-seq	H3K36me3	Roadmap Epigenomics Project	http://egg2.wustl.edu/roadmap/data/byFileType/peaks/consolidated/narrowPeak/E108-H3K36me3.narrowPeak.gz
800	E108-H3K4me1.narrowPeak.gz	Skeletal Muscle Female	musculature of body	ChIP-seq	H3K4me1	Roadmap Epigenomics Project	http://egg2.wustl.edu/roadmap/data/byFileType/peaks/consolidated/narrowPeak/E108-H3K4me1.narrowPeak.gz
801	E108-H3K4me3.narrowPeak.gz	Skeletal Muscle Female	musculature of body	ChIP-seq	H3K4me3	Roadmap Epigenomics Project	http://egg2.wustl.edu/roadmap/data/byFileType/peaks/consolidated/narrowPeak/E108-H3K4me3.narrowPeak.gz
802	E108-H3K9ac.narrowPeak.gz	Skeletal Muscle Female	musculature of body	ChIP-seq	H3K9ac	Roadmap Epigenomics Project	http://egg2.wustl.edu/roadmap/data/byFileType/peaks/consolidated/narrowPeak/E108-H3K9ac.narrowPeak.gz
803	E108-H3K9me3.narrowPeak.gz	Skeletal Muscle Female	musculature of body	ChIP-seq	H3K9me3	Roadmap Epigenomics Project	http://egg2.wustl.edu/roadmap/data/byFileType/peaks/consolidated/narrowPeak/E108-H3K9me3.narrowPeak.gz
804	E109-DNase.macs2.narrowPeak.gz	Small Intestine	small intestine	DNase-seq		Roadmap Epigenomics Project	http://egg2.wustl.edu/roadmap/data/byFileType/peaks/consolidated/narrowPeak/E109-DNase.macs2.narrowPeak.gz
805	E109-H3K27ac.narrowPeak.gz	Small Intestine	small intestine	ChIP-seq	H3K27ac	Roadmap Epigenomics Project	http://egg2.wustl.edu/roadmap/data/byFileType/peaks/consolidated/narrowPeak/E109-H3K27ac.narrowPeak.gz
806	E109-H3K27me3.narrowPeak.gz	Small Intestine	small intestine	ChIP-seq	H3K27me3	Roadmap Epigenomics Project	http://egg2.wustl.edu/roadmap/data/byFileType/peaks/consolidated/narrowPeak/E109-H3K27me3.narrowPeak.gz
807	E109-H3K36me3.narrowPeak.gz	Small Intestine	small intestine	ChIP-seq	H3K36me3	Roadmap Epigenomics Project	http://egg2.wustl.edu/roadmap/data/byFileType/peaks/consolidated/narrowPeak/E109-H3K36me3.narrowPeak.gz
808	E109-H3K4me1.narrowPeak.gz	Small Intestine	small intestine	ChIP-seq	H3K4me1	Roadmap Epigenomics Project	http://egg2.wustl.edu/roadmap/data/byFileType/peaks/consolidated/narrowPeak/E109-H3K4me1.narrowPeak.gz
809	E109-H3K4me3.narrowPeak.gz	Small Intestine	small intestine	ChIP-seq	H3K4me3	Roadmap Epigenomics Project	http://egg2.wustl.edu/roadmap/data/byFileType/peaks/consolidated/narrowPeak/E109-H3K4me3.narrowPeak.gz
810	E109-H3K9me3.narrowPeak.gz	Small Intestine	small intestine	ChIP-seq	H3K9me3	Roadmap Epigenomics Project	http://egg2.wustl.edu/roadmap/data/byFileType/peaks/consolidated/narrowPeak/E109-H3K9me3.narrowPeak.gz
811	E110-H3K27me3.narrowPeak.gz	Stomach Mucosa	stomach	ChIP-seq	H3K27me3	Roadmap Epigenomics Project	http://egg2.wustl.edu/roadmap/data/byFileType/peaks/consolidated/narrowPeak/E110-H3K27me3.narrowPeak.gz
812	E110-H3K36me3.narrowPeak.gz	Stomach Mucosa	stomach	ChIP-seq	H3K36me3	Roadmap Epigenomics Project	http://egg2.wustl.edu/roadmap/data/byFileType/peaks/consolidated/narrowPeak/E110-H3K36me3.narrowPeak.gz
813	E110-H3K4me1.narrowPeak.gz	Stomach Mucosa	stomach	ChIP-seq	H3K4me1	Roadmap Epigenomics Project	http://egg2.wustl.edu/roadmap/data/byFileType/peaks/consolidated/narrowPeak/E110-H3K4me1.narrowPeak.gz
814	E110-H3K4me3.narrowPeak.gz	Stomach Mucosa	stomach	ChIP-seq	H3K4me3	Roadmap Epigenomics Project	http://egg2.wustl.edu/roadmap/data/byFileType/peaks/consolidated/narrowPeak/E110-H3K4me3.narrowPeak.gz
815	E110-H3K9ac.narrowPeak.gz	Stomach Mucosa	stomach	ChIP-seq	H3K9ac	Roadmap Epigenomics Project	http://egg2.wustl.edu/roadmap/data/byFileType/peaks/consolidated/narrowPeak/E110-H3K9ac.narrowPeak.gz
816	E110-H3K9me3.narrowPeak.gz	Stomach Mucosa	stomach	ChIP-seq	H3K9me3	Roadmap Epigenomics Project	http://egg2.wustl.edu/roadmap/data/byFileType/peaks/consolidated/narrowPeak/E110-H3K9me3.narrowPeak.gz
817	E111-H3K27ac.narrowPeak.gz	Stomach Smooth Muscle	musculature of body	ChIP-seq	H3K27ac	Roadmap Epigenomics Project	http://egg2.wustl.edu/roadmap/data/byFileType/peaks/consolidated/narrowPeak/E111-H3K27ac.narrowPeak.gz
818	E111-H3K27me3.narrowPeak.gz	Stomach Smooth Muscle	musculature of body	ChIP-seq	H3K27me3	Roadmap Epigenomics Project	http://egg2.wustl.edu/roadmap/data/byFileType/peaks/consolidated/narrowPeak/E111-H3K27me3.narrowPeak.gz
819	E111-H3K36me3.narrowPeak.gz	Stomach Smooth Muscle	musculature of body	ChIP-seq	H3K36me3	Roadmap Epigenomics Project	http://egg2.wustl.edu/roadmap/data/byFileType/peaks/consolidated/narrowPeak/E111-H3K36me3.narrowPeak.gz
820	E111-H3K4me1.narrowPeak.gz	Stomach Smooth Muscle	musculature of body	ChIP-seq	H3K4me1	Roadmap Epigenomics Project	http://egg2.wustl.edu/roadmap/data/byFileType/peaks/consolidated/narrowPeak/E111-H3K4me1.narrowPeak.gz
821	E111-H3K4me3.narrowPeak.gz	Stomach Smooth Muscle	musculature of body	ChIP-seq	H3K4me3	Roadmap Epigenomics Project	http://egg2.wustl.edu/roadmap/data/byFileType/peaks/consolidated/narrowPeak/E111-H3K4me3.narrowPeak.gz
822	E111-H3K9ac.narrowPeak.gz	Stomach Smooth Muscle	musculature of body	ChIP-seq	H3K9ac	Roadmap Epigenomics Project	http://egg2.wustl.edu/roadmap/data/byFileType/peaks/consolidated/narrowPeak/E111-H3K9ac.narrowPeak.gz
823	E111-H3K9me3.narrowPeak.gz	Stomach Smooth Muscle	musculature of body	ChIP-seq	H3K9me3	Roadmap Epigenomics Project	http://egg2.wustl.edu/roadmap/data/byFileType/peaks/consolidated/narrowPeak/E111-H3K9me3.narrowPeak.gz
824	E112-H3K27ac.narrowPeak.gz	Thymus	thymus	ChIP-seq	H3K27ac	Roadmap Epigenomics Project	http://egg2.wustl.edu/roadmap/data/byFileType/peaks/consolidated/narrowPeak/E112-H3K27ac.narrowPeak.gz
825	E112-H3K27me3.narrowPeak.gz	Thymus	thymus	ChIP-seq	H3K27me3	Roadmap Epigenomics Project	http://egg2.wustl.edu/roadmap/data/byFileType/peaks/consolidated/narrowPeak/E112-H3K27me3.narrowPeak.gz
826	E112-H3K36me3.narrowPeak.gz	Thymus	thymus	ChIP-seq	H3K36me3	Roadmap Epigenomics Project	http://egg2.wustl.edu/roadmap/data/byFileType/peaks/consolidated/narrowPeak/E112-H3K36me3.narrowPeak.gz
827	E112-H3K4me1.narrowPeak.gz	Thymus	thymus	ChIP-seq	H3K4me1	Roadmap Epigenomics Project	http://egg2.wustl.edu/roadmap/data/byFileType/peaks/consolidated/narrowPeak/E112-H3K4me1.narrowPeak.gz
828	E112-H3K4me3.narrowPeak.gz	Thymus	thymus	ChIP-seq	H3K4me3	Roadmap Epigenomics Project	http://egg2.wustl.edu/roadmap/data/byFileType/peaks/consolidated/narrowPeak/E112-H3K4me3.narrowPeak.gz
829	E112-H3K9me3.narrowPeak.gz	Thymus	thymus	ChIP-seq	H3K9me3	Roadmap Epigenomics Project	http://egg2.wustl.edu/roadmap/data/byFileType/peaks/consolidated/narrowPeak/E112-H3K9me3.narrowPeak.gz
830	E113-H3K27ac.narrowPeak.gz	Spleen	spleen	ChIP-seq	H3K27ac	Roadmap Epigenomics Project	http://egg2.wustl.edu/roadmap/data/byFileType/peaks/consolidated/narrowPeak/E113-H3K27ac.narrowPeak.gz
831	E113-H3K27me3.narrowPeak.gz	Spleen	spleen	ChIP-seq	H3K27me3	Roadmap Epigenomics Project	http://egg2.wustl.edu/roadmap/data/byFileType/peaks/consolidated/narrowPeak/E113-H3K27me3.narrowPeak.gz
832	E113-H3K36me3.narrowPeak.gz	Spleen	spleen	ChIP-seq	H3K36me3	Roadmap Epigenomics Project	http://egg2.wustl.edu/roadmap/data/byFileType/peaks/consolidated/narrowPeak/E113-H3K36me3.narrowPeak.gz
833	E113-H3K4me1.narrowPeak.gz	Spleen	spleen	ChIP-seq	H3K4me1	Roadmap Epigenomics Project	http://egg2.wustl.edu/roadmap/data/byFileType/peaks/consolidated/narrowPeak/E113-H3K4me1.narrowPeak.gz
834	E113-H3K4me3.narrowPeak.gz	Spleen	spleen	ChIP-seq	H3K4me3	Roadmap Epigenomics Project	http://egg2.wustl.edu/roadmap/data/byFileType/peaks/consolidated/narrowPeak/E113-H3K4me3.narrowPeak.gz
835	E113-H3K9me3.narrowPeak.gz	Spleen	spleen	ChIP-seq	H3K9me3	Roadmap Epigenomics Project	http://egg2.wustl.edu/roadmap/data/byFileType/peaks/consolidated/narrowPeak/E113-H3K9me3.narrowPeak.gz
836	E114-DNase.macs2.narrowPeak.gz	A549 EtOH 0.02pct Lung Carcinoma Cell Line	lung	DNase-seq		Roadmap Epigenomics Project	http://egg2.wustl.edu/roadmap/data/byFileType/peaks/consolidated/narrowPeak/E114-DNase.macs2.narrowPeak.gz
837	E114-H2A.Z.narrowPeak.gz	A549 EtOH 0.02pct Lung Carcinoma Cell Line	lung	ChIP-seq	H2A.Z	Roadmap Epigenomics Project	http://egg2.wustl.edu/roadmap/data/byFileType/peaks/consolidated/narrowPeak/E114-H2A.Z.narrowPeak.gz
838	E114-H3K27ac.narrowPeak.gz	A549 EtOH 0.02pct Lung Carcinoma Cell Line	lung	ChIP-seq	H3K27ac	Roadmap Epigenomics Project	http://egg2.wustl.edu/roadmap/data/byFileType/peaks/consolidated/narrowPeak/E114-H3K27ac.narrowPeak.gz
839	E114-H3K27me3.narrowPeak.gz	A549 EtOH 0.02pct Lung Carcinoma Cell Line	lung	ChIP-seq	H3K27me3	Roadmap Epigenomics Project	http://egg2.wustl.edu/roadmap/data/byFileType/peaks/consolidated/narrowPeak/E114-H3K27me3.narrowPeak.gz
840	E114-H3K36me3.narrowPeak.gz	A549 EtOH 0.02pct Lung Carcinoma Cell Line	lung	ChIP-seq	H3K36me3	Roadmap Epigenomics Project	http://egg2.wustl.edu/roadmap/data/byFileType/peaks/consolidated/narrowPeak/E114-H3K36me3.narrowPeak.gz
841	E114-H3K4me1.narrowPeak.gz	A549 EtOH 0.02pct Lung Carcinoma Cell Line	lung	ChIP-seq	H3K4me1	Roadmap Epigenomics Project	http://egg2.wustl.edu/roadmap/data/byFileType/peaks/consolidated/narrowPeak/E114-H3K4me1.narrowPeak.gz
842	E114-H3K4me2.narrowPeak.gz	A549 EtOH 0.02pct Lung Carcinoma Cell Line	lung	ChIP-seq	H3K4me2	Roadmap Epigenomics Project	http://egg2.wustl.edu/roadmap/data/byFileType/peaks/consolidated/narrowPeak/E114-H3K4me2.narrowPeak.gz
843	E114-H3K4me3.narrowPeak.gz	A549 EtOH 0.02pct Lung Carcinoma Cell Line	lung	ChIP-seq	H3K4me3	Roadmap Epigenomics Project	http://egg2.wustl.edu/roadmap/data/byFileType/peaks/consolidated/narrowPeak/E114-H3K4me3.narrowPeak.gz
844	E114-H3K79me2.narrowPeak.gz	A549 EtOH 0.02pct Lung Carcinoma Cell Line	lung	ChIP-seq	H3K79me2	Roadmap Epigenomics Project	http://egg2.wustl.edu/roadmap/data/byFileType/peaks/consolidated/narrowPeak/E114-H3K79me2.narrowPeak.gz
845	E114-H3K9ac.narrowPeak.gz	A549 EtOH 0.02pct Lung Carcinoma Cell Line	lung	ChIP-seq	H3K9ac	Roadmap Epigenomics Project	http://egg2.wustl.edu/roadmap/data/byFileType/peaks/consolidated/narrowPeak/E114-H3K9ac.narrowPeak.gz
846	E114-H3K9me3.narrowPeak.gz	A549 EtOH 0.02pct Lung Carcinoma Cell Line	lung	ChIP-seq	H3K9me3	Roadmap Epigenomics Project	http://egg2.wustl.edu/roadmap/data/byFileType/peaks/consolidated/narrowPeak/E114-H3K9me3.narrowPeak.gz
847	E114-H4K20me1.narrowPeak.gz	A549 EtOH 0.02pct Lung Carcinoma Cell Line	lung	ChIP-seq	H4K20me1	Roadmap Epigenomics Project	http://egg2.wustl.edu/roadmap/data/byFileType/peaks/consolidated/narrowPeak/E114-H4K20me1.narrowPeak.gz
848	E115-H2A.Z.narrowPeak.gz	Dnd41 TCell Leukemia Cell Line	blood	ChIP-seq	H2A.Z	Roadmap Epigenomics Project	http://egg2.wustl.edu/roadmap/data/byFileType/peaks/consolidated/narrowPeak/E115-H2A.Z.narrowPeak.gz
849	E115-H3K27ac.narrowPeak.gz	Dnd41 TCell Leukemia Cell Line	blood	ChIP-seq	H3K27ac	Roadmap Epigenomics Project	http://egg2.wustl.edu/roadmap/data/byFileType/peaks/consolidated/narrowPeak/E115-H3K27ac.narrowPeak.gz
850	E115-H3K27me3.narrowPeak.gz	Dnd41 TCell Leukemia Cell Line	blood	ChIP-seq	H3K27me3	Roadmap Epigenomics Project	http://egg2.wustl.edu/roadmap/data/byFileType/peaks/consolidated/narrowPeak/E115-H3K27me3.narrowPeak.gz
851	E115-H3K36me3.narrowPeak.gz	Dnd41 TCell Leukemia Cell Line	blood	ChIP-seq	H3K36me3	Roadmap Epigenomics Project	http://egg2.wustl.edu/roadmap/data/byFileType/peaks/consolidated/narrowPeak/E115-H3K36me3.narrowPeak.gz
852	E115-H3K4me1.narrowPeak.gz	Dnd41 TCell Leukemia Cell Line	blood	ChIP-seq	H3K4me1	Roadmap Epigenomics Project	http://egg2.wustl.edu/roadmap/data/byFileType/peaks/consolidated/narrowPeak/E115-H3K4me1.narrowPeak.gz
853	E115-H3K4me2.narrowPeak.gz	Dnd41 TCell Leukemia Cell Line	blood	ChIP-seq	H3K4me2	Roadmap Epigenomics Project	http://egg2.wustl.edu/roadmap/data/byFileType/peaks/consolidated/narrowPeak/E115-H3K4me2.narrowPeak.gz
854	E115-H3K4me3.narrowPeak.gz	Dnd41 TCell Leukemia Cell Line	blood	ChIP-seq	H3K4me3	Roadmap Epigenomics Project	http://egg2.wustl.edu/roadmap/data/byFileType/peaks/consolidated/narrowPeak/E115-H3K4me3.narrowPeak.gz
855	E115-H3K79me2.narrowPeak.gz	Dnd41 TCell Leukemia Cell Line	blood	ChIP-seq	H3K79me2	Roadmap Epigenomics Project	http://egg2.wustl.edu/roadmap/data/byFileType/peaks/consolidated/narrowPeak/E115-H3K79me2.narrowPeak.gz
856	E115-H3K9ac.narrowPeak.gz	Dnd41 TCell Leukemia Cell Line	blood	ChIP-seq	H3K9ac	Roadmap Epigenomics Project	http://egg2.wustl.edu/roadmap/data/byFileType/peaks/consolidated/narrowPeak/E115-H3K9ac.narrowPeak.gz
857	E115-H3K9me3.narrowPeak.gz	Dnd41 TCell Leukemia Cell Line	blood	ChIP-seq	H3K9me3	Roadmap Epigenomics Project	http://egg2.wustl.edu/roadmap/data/byFileType/peaks/consolidated/narrowPeak/E115-H3K9me3.narrowPeak.gz
858	E115-H4K20me1.narrowPeak.gz	Dnd41 TCell Leukemia Cell Line	blood	ChIP-seq	H4K20me1	Roadmap Epigenomics Project	http://egg2.wustl.edu/roadmap/data/byFileType/peaks/consolidated/narrowPeak/E115-H4K20me1.narrowPeak.gz
859	E116-DNase.macs2.narrowPeak.gz	GM12878 Lymphoblastoid Cells	blood	DNase-seq		Roadmap Epigenomics Project	http://egg2.wustl.edu/roadmap/data/byFileType/peaks/consolidated/narrowPeak/E116-DNase.macs2.narrowPeak.gz
860	E116-H2A.Z.narrowPeak.gz	GM12878 Lymphoblastoid Cells	blood	ChIP-seq	H2A.Z	Roadmap Epigenomics Project	http://egg2.wustl.edu/roadmap/data/byFileType/peaks/consolidated/narrowPeak/E116-H2A.Z.narrowPeak.gz
861	E116-H3K27ac.narrowPeak.gz	GM12878 Lymphoblastoid Cells	blood	ChIP-seq	H3K27ac	Roadmap Epigenomics Project	http://egg2.wustl.edu/roadmap/data/byFileType/peaks/consolidated/narrowPeak/E116-H3K27ac.narrowPeak.gz
862	E116-H3K27me3.narrowPeak.gz	GM12878 Lymphoblastoid Cells	blood	ChIP-seq	H3K27me3	Roadmap Epigenomics Project	http://egg2.wustl.edu/roadmap/data/byFileType/peaks/consolidated/narrowPeak/E116-H3K27me3.narrowPeak.gz
863	E116-H3K36me3.narrowPeak.gz	GM12878 Lymphoblastoid Cells	blood	ChIP-seq	H3K36me3	Roadmap Epigenomics Project	http://egg2.wustl.edu/roadmap/data/byFileType/peaks/consolidated/narrowPeak/E116-H3K36me3.narrowPeak.gz
864	E116-H3K4me1.narrowPeak.gz	GM12878 Lymphoblastoid Cells	blood	ChIP-seq	H3K4me1	Roadmap Epigenomics Project	http://egg2.wustl.edu/roadmap/data/byFileType/peaks/consolidated/narrowPeak/E116-H3K4me1.narrowPeak.gz
865	E116-H3K4me2.narrowPeak.gz	GM12878 Lymphoblastoid Cells	blood	ChIP-seq	H3K4me2	Roadmap Epigenomics Project	http://egg2.wustl.edu/roadmap/data/byFileType/peaks/consolidated/narrowPeak/E116-H3K4me2.narrowPeak.gz
866	E116-H3K4me3.narrowPeak.gz	GM12878 Lymphoblastoid Cells	blood	ChIP-seq	H3K4me3	Roadmap Epigenomics Project	http://egg2.wustl.edu/roadmap/data/byFileType/peaks/consolidated/narrowPeak/E116-H3K4me3.narrowPeak.gz
867	E116-H3K79me2.narrowPeak.gz	GM12878 Lymphoblastoid Cells	blood	ChIP-seq	H3K79me2	Roadmap Epigenomics Project	http://egg2.wustl.edu/roadmap/data/byFileType/peaks/consolidated/narrowPeak/E116-H3K79me2.narrowPeak.gz
868	E116-H3K9ac.narrowPeak.gz	GM12878 Lymphoblastoid Cells	blood	ChIP-seq	H3K9ac	Roadmap Epigenomics Project	http://egg2.wustl.edu/roadmap/data/byFileType/peaks/consolidated/narrowPeak/E116-H3K9ac.narrowPeak.gz
869	E116-H3K9me3.narrowPeak.gz	GM12878 Lymphoblastoid Cells	blood	ChIP-seq	H3K9me3	Roadmap Epigenomics Project	http://egg2.wustl.edu/roadmap/data/byFileType/peaks/consolidated/narrowPeak/E116-H3K9me3.narrowPeak.gz
870	E116-H4K20me1.narrowPeak.gz	GM12878 Lymphoblastoid Cells	blood	ChIP-seq	H4K20me1	Roadmap Epigenomics Project	http://egg2.wustl.edu/roadmap/data/byFileType/peaks/consolidated/narrowPeak/E116-H4K20me1.narrowPeak.gz
871	E117-DNase.macs2.narrowPeak.gz	HeLa-S3 Cervical Carcinoma Cell Line	uterus	DNase-seq		Roadmap Epigenomics Project	http://egg2.wustl.edu/roadmap/data/byFileType/peaks/consolidated/narrowPeak/E117-DNase.macs2.narrowPeak.gz
872	E117-H2A.Z.narrowPeak.gz	HeLa-S3 Cervical Carcinoma Cell Line	uterus	ChIP-seq	H2A.Z	Roadmap Epigenomics Project	http://egg2.wustl.edu/roadmap/data/byFileType/peaks/consolidated/narrowPeak/E117-H2A.Z.narrowPeak.gz
873	E117-H3K27ac.narrowPeak.gz	HeLa-S3 Cervical Carcinoma Cell Line	uterus	ChIP-seq	H3K27ac	Roadmap Epigenomics Project	http://egg2.wustl.edu/roadmap/data/byFileType/peaks/consolidated/narrowPeak/E117-H3K27ac.narrowPeak.gz
874	E117-H3K27me3.narrowPeak.gz	HeLa-S3 Cervical Carcinoma Cell Line	uterus	ChIP-seq	H3K27me3	Roadmap Epigenomics Project	http://egg2.wustl.edu/roadmap/data/byFileType/peaks/consolidated/narrowPeak/E117-H3K27me3.narrowPeak.gz
875	E117-H3K36me3.narrowPeak.gz	HeLa-S3 Cervical Carcinoma Cell Line	uterus	ChIP-seq	H3K36me3	Roadmap Epigenomics Project	http://egg2.wustl.edu/roadmap/data/byFileType/peaks/consolidated/narrowPeak/E117-H3K36me3.narrowPeak.gz
876	E117-H3K4me1.narrowPeak.gz	HeLa-S3 Cervical Carcinoma Cell Line	uterus	ChIP-seq	H3K4me1	Roadmap Epigenomics Project	http://egg2.wustl.edu/roadmap/data/byFileType/peaks/consolidated/narrowPeak/E117-H3K4me1.narrowPeak.gz
877	E117-H3K4me2.narrowPeak.gz	HeLa-S3 Cervical Carcinoma Cell Line	uterus	ChIP-seq	H3K4me2	Roadmap Epigenomics Project	http://egg2.wustl.edu/roadmap/data/byFileType/peaks/consolidated/narrowPeak/E117-H3K4me2.narrowPeak.gz
878	E117-H3K4me3.narrowPeak.gz	HeLa-S3 Cervical Carcinoma Cell Line	uterus	ChIP-seq	H3K4me3	Roadmap Epigenomics Project	http://egg2.wustl.edu/roadmap/data/byFileType/peaks/consolidated/narrowPeak/E117-H3K4me3.narrowPeak.gz
879	E117-H3K79me2.narrowPeak.gz	HeLa-S3 Cervical Carcinoma Cell Line	uterus	ChIP-seq	H3K79me2	Roadmap Epigenomics Project	http://egg2.wustl.edu/roadmap/data/byFileType/peaks/consolidated/narrowPeak/E117-H3K79me2.narrowPeak.gz
880	E117-H3K9ac.narrowPeak.gz	HeLa-S3 Cervical Carcinoma Cell Line	uterus	ChIP-seq	H3K9ac	Roadmap Epigenomics Project	http://egg2.wustl.edu/roadmap/data/byFileType/peaks/consolidated/narrowPeak/E117-H3K9ac.narrowPeak.gz
881	E117-H3K9me3.narrowPeak.gz	HeLa-S3 Cervical Carcinoma Cell Line	uterus	ChIP-seq	H3K9me3	Roadmap Epigenomics Project	http://egg2.wustl.edu/roadmap/data/byFileType/peaks/consolidated/narrowPeak/E117-H3K9me3.narrowPeak.gz
882	E117-H4K20me1.narrowPeak.gz	HeLa-S3 Cervical Carcinoma Cell Line	uterus	ChIP-seq	H4K20me1	Roadmap Epigenomics Project	http://egg2.wustl.edu/roadmap/data/byFileType/peaks/consolidated/narrowPeak/E117-H4K20me1.narrowPeak.gz
883	E118-DNase.macs2.narrowPeak.gz	HepG2 Hepatocellular Carcinoma Cell Line	liver	DNase-seq		Roadmap Epigenomics Project	http://egg2.wustl.edu/roadmap/data/byFileType/peaks/consolidated/narrowPeak/E118-DNase.macs2.narrowPeak.gz
884	E118-H2A.Z.narrowPeak.gz	HepG2 Hepatocellular Carcinoma Cell Line	liver	ChIP-seq	H2A.Z	Roadmap Epigenomics Project	http://egg2.wustl.edu/roadmap/data/byFileType/peaks/consolidated/narrowPeak/E118-H2A.Z.narrowPeak.gz
885	E118-H3K27ac.narrowPeak.gz	HepG2 Hepatocellular Carcinoma Cell Line	liver	ChIP-seq	H3K27ac	Roadmap Epigenomics Project	http://egg2.wustl.edu/roadmap/data/byFileType/peaks/consolidated/narrowPeak/E118-H3K27ac.narrowPeak.gz
886	E118-H3K27me3.narrowPeak.gz	HepG2 Hepatocellular Carcinoma Cell Line	liver	ChIP-seq	H3K27me3	Roadmap Epigenomics Project	http://egg2.wustl.edu/roadmap/data/byFileType/peaks/consolidated/narrowPeak/E118-H3K27me3.narrowPeak.gz
887	E118-H3K36me3.narrowPeak.gz	HepG2 Hepatocellular Carcinoma Cell Line	liver	ChIP-seq	H3K36me3	Roadmap Epigenomics Project	http://egg2.wustl.edu/roadmap/data/byFileType/peaks/consolidated/narrowPeak/E118-H3K36me3.narrowPeak.gz
888	E118-H3K4me1.narrowPeak.gz	HepG2 Hepatocellular Carcinoma Cell Line	liver	ChIP-seq	H3K4me1	Roadmap Epigenomics Project	http://egg2.wustl.edu/roadmap/data/byFileType/peaks/consolidated/narrowPeak/E118-H3K4me1.narrowPeak.gz
889	E118-H3K4me2.narrowPeak.gz	HepG2 Hepatocellular Carcinoma Cell Line	liver	ChIP-seq	H3K4me2	Roadmap Epigenomics Project	http://egg2.wustl.edu/roadmap/data/byFileType/peaks/consolidated/narrowPeak/E118-H3K4me2.narrowPeak.gz
890	E118-H3K4me3.narrowPeak.gz	HepG2 Hepatocellular Carcinoma Cell Line	liver	ChIP-seq	H3K4me3	Roadmap Epigenomics Project	http://egg2.wustl.edu/roadmap/data/byFileType/peaks/consolidated/narrowPeak/E118-H3K4me3.narrowPeak.gz
891	E118-H3K79me2.narrowPeak.gz	HepG2 Hepatocellular Carcinoma Cell Line	liver	ChIP-seq	H3K79me2	Roadmap Epigenomics Project	http://egg2.wustl.edu/roadmap/data/byFileType/peaks/consolidated/narrowPeak/E118-H3K79me2.narrowPeak.gz
892	E118-H3K9ac.narrowPeak.gz	HepG2 Hepatocellular Carcinoma Cell Line	liver	ChIP-seq	H3K9ac	Roadmap Epigenomics Project	http://egg2.wustl.edu/roadmap/data/byFileType/peaks/consolidated/narrowPeak/E118-H3K9ac.narrowPeak.gz
893	E118-H3K9me3.narrowPeak.gz	HepG2 Hepatocellular Carcinoma Cell Line	liver	ChIP-seq	H3K9me3	Roadmap Epigenomics Project	http://egg2.wustl.edu/roadmap/data/byFileType/peaks/consolidated/narrowPeak/E118-H3K9me3.narrowPeak.gz
894	E118-H4K20me1.narrowPeak.gz	HepG2 Hepatocellular Carcinoma Cell Line	liver	ChIP-seq	H4K20me1	Roadmap Epigenomics Project	http://egg2.wustl.edu/roadmap/data/byFileType/peaks/consolidated/narrowPeak/E118-H4K20me1.narrowPeak.gz
895	E119-DNase.macs2.narrowPeak.gz	HMEC Mammary Epithelial Primary Cells	mammary gland	DNase-seq		Roadmap Epigenomics Project	http://egg2.wustl.edu/roadmap/data/byFileType/peaks/consolidated/narrowPeak/E119-DNase.macs2.narrowPeak.gz
896	E119-H2A.Z.narrowPeak.gz	HMEC Mammary Epithelial Primary Cells	mammary gland	ChIP-seq	H2A.Z	Roadmap Epigenomics Project	http://egg2.wustl.edu/roadmap/data/byFileType/peaks/consolidated/narrowPeak/E119-H2A.Z.narrowPeak.gz
897	E119-H3K27ac.narrowPeak.gz	HMEC Mammary Epithelial Primary Cells	mammary gland	ChIP-seq	H3K27ac	Roadmap Epigenomics Project	http://egg2.wustl.edu/roadmap/data/byFileType/peaks/consolidated/narrowPeak/E119-H3K27ac.narrowPeak.gz
898	E119-H3K27me3.narrowPeak.gz	HMEC Mammary Epithelial Primary Cells	mammary gland	ChIP-seq	H3K27me3	Roadmap Epigenomics Project	http://egg2.wustl.edu/roadmap/data/byFileType/peaks/consolidated/narrowPeak/E119-H3K27me3.narrowPeak.gz
899	E119-H3K36me3.narrowPeak.gz	HMEC Mammary Epithelial Primary Cells	mammary gland	ChIP-seq	H3K36me3	Roadmap Epigenomics Project	http://egg2.wustl.edu/roadmap/data/byFileType/peaks/consolidated/narrowPeak/E119-H3K36me3.narrowPeak.gz
900	E119-H3K4me1.narrowPeak.gz	HMEC Mammary Epithelial Primary Cells	mammary gland	ChIP-seq	H3K4me1	Roadmap Epigenomics Project	http://egg2.wustl.edu/roadmap/data/byFileType/peaks/consolidated/narrowPeak/E119-H3K4me1.narrowPeak.gz
901	E119-H3K4me2.narrowPeak.gz	HMEC Mammary Epithelial Primary Cells	mammary gland	ChIP-seq	H3K4me2	Roadmap Epigenomics Project	http://egg2.wustl.edu/roadmap/data/byFileType/peaks/consolidated/narrowPeak/E119-H3K4me2.narrowPeak.gz
902	E119-H3K4me3.narrowPeak.gz	HMEC Mammary Epithelial Primary Cells	mammary gland	ChIP-seq	H3K4me3	Roadmap Epigenomics Project	http://egg2.wustl.edu/roadmap/data/byFileType/peaks/consolidated/narrowPeak/E119-H3K4me3.narrowPeak.gz
903	E119-H3K79me2.narrowPeak.gz	HMEC Mammary Epithelial Primary Cells	mammary gland	ChIP-seq	H3K79me2	Roadmap Epigenomics Project	http://egg2.wustl.edu/roadmap/data/byFileType/peaks/consolidated/narrowPeak/E119-H3K79me2.narrowPeak.gz
904	E119-H3K9ac.narrowPeak.gz	HMEC Mammary Epithelial Primary Cells	mammary gland	ChIP-seq	H3K9ac	Roadmap Epigenomics Project	http://egg2.wustl.edu/roadmap/data/byFileType/peaks/consolidated/narrowPeak/E119-H3K9ac.narrowPeak.gz
905	E119-H3K9me3.narrowPeak.gz	HMEC Mammary Epithelial Primary Cells	mammary gland	ChIP-seq	H3K9me3	Roadmap Epigenomics Project	http://egg2.wustl.edu/roadmap/data/byFileType/peaks/consolidated/narrowPeak/E119-H3K9me3.narrowPeak.gz
906	E119-H4K20me1.narrowPeak.gz	HMEC Mammary Epithelial Primary Cells	mammary gland	ChIP-seq	H4K20me1	Roadmap Epigenomics Project	http://egg2.wustl.edu/roadmap/data/byFileType/peaks/consolidated/narrowPeak/E119-H4K20me1.narrowPeak.gz
907	E120-DNase.macs2.narrowPeak.gz	HSMM Skeletal Muscle Myoblasts Cells	musculature of body	DNase-seq		Roadmap Epigenomics Project	http://egg2.wustl.edu/roadmap/data/byFileType/peaks/consolidated/narrowPeak/E120-DNase.macs2.narrowPeak.gz
908	E120-H2A.Z.narrowPeak.gz	HSMM Skeletal Muscle Myoblasts Cells	musculature of body	ChIP-seq	H2A.Z	Roadmap Epigenomics Project	http://egg2.wustl.edu/roadmap/data/byFileType/peaks/consolidated/narrowPeak/E120-H2A.Z.narrowPeak.gz
909	E120-H3K27ac.narrowPeak.gz	HSMM Skeletal Muscle Myoblasts Cells	musculature of body	ChIP-seq	H3K27ac	Roadmap Epigenomics Project	http://egg2.wustl.edu/roadmap/data/byFileType/peaks/consolidated/narrowPeak/E120-H3K27ac.narrowPeak.gz
910	E120-H3K27me3.narrowPeak.gz	HSMM Skeletal Muscle Myoblasts Cells	musculature of body	ChIP-seq	H3K27me3	Roadmap Epigenomics Project	http://egg2.wustl.edu/roadmap/data/byFileType/peaks/consolidated/narrowPeak/E120-H3K27me3.narrowPeak.gz
911	E120-H3K36me3.narrowPeak.gz	HSMM Skeletal Muscle Myoblasts Cells	musculature of body	ChIP-seq	H3K36me3	Roadmap Epigenomics Project	http://egg2.wustl.edu/roadmap/data/byFileType/peaks/consolidated/narrowPeak/E120-H3K36me3.narrowPeak.gz
912	E120-H3K4me1.narrowPeak.gz	HSMM Skeletal Muscle Myoblasts Cells	musculature of body	ChIP-seq	H3K4me1	Roadmap Epigenomics Project	http://egg2.wustl.edu/roadmap/data/byFileType/peaks/consolidated/narrowPeak/E120-H3K4me1.narrowPeak.gz
913	E120-H3K4me2.narrowPeak.gz	HSMM Skeletal Muscle Myoblasts Cells	musculature of body	ChIP-seq	H3K4me2	Roadmap Epigenomics Project	http://egg2.wustl.edu/roadmap/data/byFileType/peaks/consolidated/narrowPeak/E120-H3K4me2.narrowPeak.gz
914	E120-H3K4me3.narrowPeak.gz	HSMM Skeletal Muscle Myoblasts Cells	musculature of body	ChIP-seq	H3K4me3	Roadmap Epigenomics Project	http://egg2.wustl.edu/roadmap/data/byFileType/peaks/consolidated/narrowPeak/E120-H3K4me3.narrowPeak.gz
915	E120-H3K79me2.narrowPeak.gz	HSMM Skeletal Muscle Myoblasts Cells	musculature of body	ChIP-seq	H3K79me2	Roadmap Epigenomics Project	http://egg2.wustl.edu/roadmap/data/byFileType/peaks/consolidated/narrowPeak/E120-H3K79me2.narrowPeak.gz
916	E120-H3K9ac.narrowPeak.gz	HSMM Skeletal Muscle Myoblasts Cells	musculature of body	ChIP-seq	H3K9ac	Roadmap Epigenomics Project	http://egg2.wustl.edu/roadmap/data/byFileType/peaks/consolidated/narrowPeak/E120-H3K9ac.narrowPeak.gz
917	E120-H3K9me3.narrowPeak.gz	HSMM Skeletal Muscle Myoblasts Cells	musculature of body	ChIP-seq	H3K9me3	Roadmap Epigenomics Project	http://egg2.wustl.edu/roadmap/data/byFileType/peaks/consolidated/narrowPeak/E120-H3K9me3.narrowPeak.gz
918	E120-H4K20me1.narrowPeak.gz	HSMM Skeletal Muscle Myoblasts Cells	musculature of body	ChIP-seq	H4K20me1	Roadmap Epigenomics Project	http://egg2.wustl.edu/roadmap/data/byFileType/peaks/consolidated/narrowPeak/E120-H4K20me1.narrowPeak.gz
919	E121-DNase.macs2.narrowPeak.gz	HSMM cell derived Skeletal Muscle Myotubes Cells	musculature of body	DNase-seq		Roadmap Epigenomics Project	http://egg2.wustl.edu/roadmap/data/byFileType/peaks/consolidated/narrowPeak/E121-DNase.macs2.narrowPeak.gz
920	E121-H2A.Z.narrowPeak.gz	HSMM cell derived Skeletal Muscle Myotubes Cells	musculature of body	ChIP-seq	H2A.Z	Roadmap Epigenomics Project	http://egg2.wustl.edu/roadmap/data/byFileType/peaks/consolidated/narrowPeak/E121-H2A.Z.narrowPeak.gz
921	E121-H3K27ac.narrowPeak.gz	HSMM cell derived Skeletal Muscle Myotubes Cells	musculature of body	ChIP-seq	H3K27ac	Roadmap Epigenomics Project	http://egg2.wustl.edu/roadmap/data/byFileType/peaks/consolidated/narrowPeak/E121-H3K27ac.narrowPeak.gz
922	E121-H3K27me3.narrowPeak.gz	HSMM cell derived Skeletal Muscle Myotubes Cells	musculature of body	ChIP-seq	H3K27me3	Roadmap Epigenomics Project	http://egg2.wustl.edu/roadmap/data/byFileType/peaks/consolidated/narrowPeak/E121-H3K27me3.narrowPeak.gz
923	E121-H3K36me3.narrowPeak.gz	HSMM cell derived Skeletal Muscle Myotubes Cells	musculature of body	ChIP-seq	H3K36me3	Roadmap Epigenomics Project	http://egg2.wustl.edu/roadmap/data/byFileType/peaks/consolidated/narrowPeak/E121-H3K36me3.narrowPeak.gz
924	E121-H3K4me1.narrowPeak.gz	HSMM cell derived Skeletal Muscle Myotubes Cells	musculature of body	ChIP-seq	H3K4me1	Roadmap Epigenomics Project	http://egg2.wustl.edu/roadmap/data/byFileType/peaks/consolidated/narrowPeak/E121-H3K4me1.narrowPeak.gz
925	E121-H3K4me2.narrowPeak.gz	HSMM cell derived Skeletal Muscle Myotubes Cells	musculature of body	ChIP-seq	H3K4me2	Roadmap Epigenomics Project	http://egg2.wustl.edu/roadmap/data/byFileType/peaks/consolidated/narrowPeak/E121-H3K4me2.narrowPeak.gz
926	E121-H3K4me3.narrowPeak.gz	HSMM cell derived Skeletal Muscle Myotubes Cells	musculature of body	ChIP-seq	H3K4me3	Roadmap Epigenomics Project	http://egg2.wustl.edu/roadmap/data/byFileType/peaks/consolidated/narrowPeak/E121-H3K4me3.narrowPeak.gz
927	E121-H3K79me2.narrowPeak.gz	HSMM cell derived Skeletal Muscle Myotubes Cells	musculature of body	ChIP-seq	H3K79me2	Roadmap Epigenomics Project	http://egg2.wustl.edu/roadmap/data/byFileType/peaks/consolidated/narrowPeak/E121-H3K79me2.narrowPeak.gz
928	E121-H3K9ac.narrowPeak.gz	HSMM cell derived Skeletal Muscle Myotubes Cells	musculature of body	ChIP-seq	H3K9ac	Roadmap Epigenomics Project	http://egg2.wustl.edu/roadmap/data/byFileType/peaks/consolidated/narrowPeak/E121-H3K9ac.narrowPeak.gz
929	E121-H3K9me3.narrowPeak.gz	HSMM cell derived Skeletal Muscle Myotubes Cells	musculature of body	ChIP-seq	H3K9me3	Roadmap Epigenomics Project	http://egg2.wustl.edu/roadmap/data/byFileType/peaks/consolidated/narrowPeak/E121-H3K9me3.narrowPeak.gz
930	E121-H4K20me1.narrowPeak.gz	HSMM cell derived Skeletal Muscle Myotubes Cells	musculature of body	ChIP-seq	H4K20me1	Roadmap Epigenomics Project	http://egg2.wustl.edu/roadmap/data/byFileType/peaks/consolidated/narrowPeak/E121-H4K20me1.narrowPeak.gz
931	E122-DNase.macs2.narrowPeak.gz	HUVEC Umbilical Vein Endothelial Primary Cells	vasculature	DNase-seq		Roadmap Epigenomics Project	http://egg2.wustl.edu/roadmap/data/byFileType/peaks/consolidated/narrowPeak/E122-DNase.macs2.narrowPeak.gz
932	E122-H2A.Z.narrowPeak.gz	HUVEC Umbilical Vein Endothelial Primary Cells	vasculature	ChIP-seq	H2A.Z	Roadmap Epigenomics Project	http://egg2.wustl.edu/roadmap/data/byFileType/peaks/consolidated/narrowPeak/E122-H2A.Z.narrowPeak.gz
933	E122-H3K27ac.narrowPeak.gz	HUVEC Umbilical Vein Endothelial Primary Cells	vasculature	ChIP-seq	H3K27ac	Roadmap Epigenomics Project	http://egg2.wustl.edu/roadmap/data/byFileType/peaks/consolidated/narrowPeak/E122-H3K27ac.narrowPeak.gz
934	E122-H3K27me3.narrowPeak.gz	HUVEC Umbilical Vein Endothelial Primary Cells	vasculature	ChIP-seq	H3K27me3	Roadmap Epigenomics Project	http://egg2.wustl.edu/roadmap/data/byFileType/peaks/consolidated/narrowPeak/E122-H3K27me3.narrowPeak.gz
935	E122-H3K36me3.narrowPeak.gz	HUVEC Umbilical Vein Endothelial Primary Cells	vasculature	ChIP-seq	H3K36me3	Roadmap Epigenomics Project	http://egg2.wustl.edu/roadmap/data/byFileType/peaks/consolidated/narrowPeak/E122-H3K36me3.narrowPeak.gz
936	E122-H3K4me1.narrowPeak.gz	HUVEC Umbilical Vein Endothelial Primary Cells	vasculature	ChIP-seq	H3K4me1	Roadmap Epigenomics Project	http://egg2.wustl.edu/roadmap/data/byFileType/peaks/consolidated/narrowPeak/E122-H3K4me1.narrowPeak.gz
937	E122-H3K4me2.narrowPeak.gz	HUVEC Umbilical Vein Endothelial Primary Cells	vasculature	ChIP-seq	H3K4me2	Roadmap Epigenomics Project	http://egg2.wustl.edu/roadmap/data/byFileType/peaks/consolidated/narrowPeak/E122-H3K4me2.narrowPeak.gz
938	E122-H3K4me3.narrowPeak.gz	HUVEC Umbilical Vein Endothelial Primary Cells	vasculature	ChIP-seq	H3K4me3	Roadmap Epigenomics Project	http://egg2.wustl.edu/roadmap/data/byFileType/peaks/consolidated/narrowPeak/E122-H3K4me3.narrowPeak.gz
939	E122-H3K79me2.narrowPeak.gz	HUVEC Umbilical Vein Endothelial Primary Cells	vasculature	ChIP-seq	H3K79me2	Roadmap Epigenomics Project	http://egg2.wustl.edu/roadmap/data/byFileType/peaks/consolidated/narrowPeak/E122-H3K79me2.narrowPeak.gz
940	E122-H3K9ac.narrowPeak.gz	HUVEC Umbilical Vein Endothelial Primary Cells	vasculature	ChIP-seq	H3K9ac	Roadmap Epigenomics Project	http://egg2.wustl.edu/roadmap/data/byFileType/peaks/consolidated/narrowPeak/E122-H3K9ac.narrowPeak.gz
941	E122-H3K9me1.narrowPeak.gz	HUVEC Umbilical Vein Endothelial Primary Cells	vasculature	ChIP-seq	H3K9me1	Roadmap Epigenomics Project	http://egg2.wustl.edu/roadmap/data/byFileType/peaks/consolidated/narrowPeak/E122-H3K9me1.narrowPeak.gz
942	E122-H3K9me3.narrowPeak.gz	HUVEC Umbilical Vein Endothelial Primary Cells	vasculature	ChIP-seq	H3K9me3	Roadmap Epigenomics Project	http://egg2.wustl.edu/roadmap/data/byFileType/peaks/consolidated/narrowPeak/E122-H3K9me3.narrowPeak.gz
943	E122-H4K20me1.narrowPeak.gz	HUVEC Umbilical Vein Endothelial Primary Cells	vasculature	ChIP-seq	H4K20me1	Roadmap Epigenomics Project	http://egg2.wustl.edu/roadmap/data/byFileType/peaks/consolidated/narrowPeak/E122-H4K20me1.narrowPeak.gz
944	E123-DNase.macs2.narrowPeak.gz	K562 Leukemia Cells	blood	DNase-seq		Roadmap Epigenomics Project	http://egg2.wustl.edu/roadmap/data/byFileType/peaks/consolidated/narrowPeak/E123-DNase.macs2.narrowPeak.gz
945	E123-H2A.Z.narrowPeak.gz	K562 Leukemia Cells	blood	ChIP-seq	H2A.Z	Roadmap Epigenomics Project	http://egg2.wustl.edu/roadmap/data/byFileType/peaks/consolidated/narrowPeak/E123-H2A.Z.narrowPeak.gz
946	E123-H3K27ac.narrowPeak.gz	K562 Leukemia Cells	blood	ChIP-seq	H3K27ac	Roadmap Epigenomics Project	http://egg2.wustl.edu/roadmap/data/byFileType/peaks/consolidated/narrowPeak/E123-H3K27ac.narrowPeak.gz
947	E123-H3K27me3.narrowPeak.gz	K562 Leukemia Cells	blood	ChIP-seq	H3K27me3	Roadmap Epigenomics Project	http://egg2.wustl.edu/roadmap/data/byFileType/peaks/consolidated/narrowPeak/E123-H3K27me3.narrowPeak.gz
948	E123-H3K36me3.narrowPeak.gz	K562 Leukemia Cells	blood	ChIP-seq	H3K36me3	Roadmap Epigenomics Project	http://egg2.wustl.edu/roadmap/data/byFileType/peaks/consolidated/narrowPeak/E123-H3K36me3.narrowPeak.gz
949	E123-H3K4me1.narrowPeak.gz	K562 Leukemia Cells	blood	ChIP-seq	H3K4me1	Roadmap Epigenomics Project	http://egg2.wustl.edu/roadmap/data/byFileType/peaks/consolidated/narrowPeak/E123-H3K4me1.narrowPeak.gz
950	E123-H3K4me2.narrowPeak.gz	K562 Leukemia Cells	blood	ChIP-seq	H3K4me2	Roadmap Epigenomics Project	http://egg2.wustl.edu/roadmap/data/byFileType/peaks/consolidated/narrowPeak/E123-H3K4me2.narrowPeak.gz
951	E123-H3K4me3.narrowPeak.gz	K562 Leukemia Cells	blood	ChIP-seq	H3K4me3	Roadmap Epigenomics Project	http://egg2.wustl.edu/roadmap/data/byFileType/peaks/consolidated/narrowPeak/E123-H3K4me3.narrowPeak.gz
952	E123-H3K79me2.narrowPeak.gz	K562 Leukemia Cells	blood	ChIP-seq	H3K79me2	Roadmap Epigenomics Project	http://egg2.wustl.edu/roadmap/data/byFileType/peaks/consolidated/narrowPeak/E123-H3K79me2.narrowPeak.gz
953	E123-H3K9ac.narrowPeak.gz	K562 Leukemia Cells	blood	ChIP-seq	H3K9ac	Roadmap Epigenomics Project	http://egg2.wustl.edu/roadmap/data/byFileType/peaks/consolidated/narrowPeak/E123-H3K9ac.narrowPeak.gz
954	E123-H3K9me1.narrowPeak.gz	K562 Leukemia Cells	blood	ChIP-seq	H3K9me1	Roadmap Epigenomics Project	http://egg2.wustl.edu/roadmap/data/byFileType/peaks/consolidated/narrowPeak/E123-H3K9me1.narrowPeak.gz
955	E123-H3K9me3.narrowPeak.gz	K562 Leukemia Cells	blood	ChIP-seq	H3K9me3	Roadmap Epigenomics Project	http://egg2.wustl.edu/roadmap/data/byFileType/peaks/consolidated/narrowPeak/E123-H3K9me3.narrowPeak.gz
956	E123-H4K20me1.narrowPeak.gz	K562 Leukemia Cells	blood	ChIP-seq	H4K20me1	Roadmap Epigenomics Project	http://egg2.wustl.edu/roadmap/data/byFileType/peaks/consolidated/narrowPeak/E123-H4K20me1.narrowPeak.gz
957	E124-DNase.macs2.narrowPeak.gz	Monocytes-CD14+ RO01746 Primary Cells	blood	DNase-seq		Roadmap Epigenomics Project	http://egg2.wustl.edu/roadmap/data/byFileType/peaks/consolidated/narrowPeak/E124-DNase.macs2.narrowPeak.gz
958	E124-H2A.Z.narrowPeak.gz	Monocytes-CD14+ RO01746 Primary Cells	blood	ChIP-seq	H2A.Z	Roadmap Epigenomics Project	http://egg2.wustl.edu/roadmap/data/byFileType/peaks/consolidated/narrowPeak/E124-H2A.Z.narrowPeak.gz
959	E124-H3K27ac.narrowPeak.gz	Monocytes-CD14+ RO01746 Primary Cells	blood	ChIP-seq	H3K27ac	Roadmap Epigenomics Project	http://egg2.wustl.edu/roadmap/data/byFileType/peaks/consolidated/narrowPeak/E124-H3K27ac.narrowPeak.gz
960	E124-H3K27me3.narrowPeak.gz	Monocytes-CD14+ RO01746 Primary Cells	blood	ChIP-seq	H3K27me3	Roadmap Epigenomics Project	http://egg2.wustl.edu/roadmap/data/byFileType/peaks/consolidated/narrowPeak/E124-H3K27me3.narrowPeak.gz
961	E124-H3K36me3.narrowPeak.gz	Monocytes-CD14+ RO01746 Primary Cells	blood	ChIP-seq	H3K36me3	Roadmap Epigenomics Project	http://egg2.wustl.edu/roadmap/data/byFileType/peaks/consolidated/narrowPeak/E124-H3K36me3.narrowPeak.gz
962	E124-H3K4me1.narrowPeak.gz	Monocytes-CD14+ RO01746 Primary Cells	blood	ChIP-seq	H3K4me1	Roadmap Epigenomics Project	http://egg2.wustl.edu/roadmap/data/byFileType/peaks/consolidated/narrowPeak/E124-H3K4me1.narrowPeak.gz
963	E124-H3K4me2.narrowPeak.gz	Monocytes-CD14+ RO01746 Primary Cells	blood	ChIP-seq	H3K4me2	Roadmap Epigenomics Project	http://egg2.wustl.edu/roadmap/data/byFileType/peaks/consolidated/narrowPeak/E124-H3K4me2.narrowPeak.gz
964	E124-H3K4me3.narrowPeak.gz	Monocytes-CD14+ RO01746 Primary Cells	blood	ChIP-seq	H3K4me3	Roadmap Epigenomics Project	http://egg2.wustl.edu/roadmap/data/byFileType/peaks/consolidated/narrowPeak/E124-H3K4me3.narrowPeak.gz
965	E124-H3K79me2.narrowPeak.gz	Monocytes-CD14+ RO01746 Primary Cells	blood	ChIP-seq	H3K79me2	Roadmap Epigenomics Project	http://egg2.wustl.edu/roadmap/data/byFileType/peaks/consolidated/narrowPeak/E124-H3K79me2.narrowPeak.gz
966	E124-H3K9ac.narrowPeak.gz	Monocytes-CD14+ RO01746 Primary Cells	blood	ChIP-seq	H3K9ac	Roadmap Epigenomics Project	http://egg2.wustl.edu/roadmap/data/byFileType/peaks/consolidated/narrowPeak/E124-H3K9ac.narrowPeak.gz
967	E124-H3K9me3.narrowPeak.gz	Monocytes-CD14+ RO01746 Primary Cells	blood	ChIP-seq	H3K9me3	Roadmap Epigenomics Project	http://egg2.wustl.edu/roadmap/data/byFileType/peaks/consolidated/narrowPeak/E124-H3K9me3.narrowPeak.gz
968	E124-H4K20me1.narrowPeak.gz	Monocytes-CD14+ RO01746 Primary Cells	blood	ChIP-seq	H4K20me1	Roadmap Epigenomics Project	http://egg2.wustl.edu/roadmap/data/byFileType/peaks/consolidated/narrowPeak/E124-H4K20me1.narrowPeak.gz
969	E125-DNase.macs2.narrowPeak.gz	NH-A Astrocytes Primary Cells	brain	DNase-seq		Roadmap Epigenomics Project	http://egg2.wustl.edu/roadmap/data/byFileType/peaks/consolidated/narrowPeak/E125-DNase.macs2.narrowPeak.gz
970	E125-H2A.Z.narrowPeak.gz	NH-A Astrocytes Primary Cells	brain	ChIP-seq	H2A.Z	Roadmap Epigenomics Project	http://egg2.wustl.edu/roadmap/data/byFileType/peaks/consolidated/narrowPeak/E125-H2A.Z.narrowPeak.gz
971	E125-H3K27ac.narrowPeak.gz	NH-A Astrocytes Primary Cells	brain	ChIP-seq	H3K27ac	Roadmap Epigenomics Project	http://egg2.wustl.edu/roadmap/data/byFileType/peaks/consolidated/narrowPeak/E125-H3K27ac.narrowPeak.gz
972	E125-H3K27me3.narrowPeak.gz	NH-A Astrocytes Primary Cells	brain	ChIP-seq	H3K27me3	Roadmap Epigenomics Project	http://egg2.wustl.edu/roadmap/data/byFileType/peaks/consolidated/narrowPeak/E125-H3K27me3.narrowPeak.gz
973	E125-H3K36me3.narrowPeak.gz	NH-A Astrocytes Primary Cells	brain	ChIP-seq	H3K36me3	Roadmap Epigenomics Project	http://egg2.wustl.edu/roadmap/data/byFileType/peaks/consolidated/narrowPeak/E125-H3K36me3.narrowPeak.gz
974	E125-H3K4me1.narrowPeak.gz	NH-A Astrocytes Primary Cells	brain	ChIP-seq	H3K4me1	Roadmap Epigenomics Project	http://egg2.wustl.edu/roadmap/data/byFileType/peaks/consolidated/narrowPeak/E125-H3K4me1.narrowPeak.gz
975	E125-H3K4me2.narrowPeak.gz	NH-A Astrocytes Primary Cells	brain	ChIP-seq	H3K4me2	Roadmap Epigenomics Project	http://egg2.wustl.edu/roadmap/data/byFileType/peaks/consolidated/narrowPeak/E125-H3K4me2.narrowPeak.gz
976	E125-H3K4me3.narrowPeak.gz	NH-A Astrocytes Primary Cells	brain	ChIP-seq	H3K4me3	Roadmap Epigenomics Project	http://egg2.wustl.edu/roadmap/data/byFileType/peaks/consolidated/narrowPeak/E125-H3K4me3.narrowPeak.gz
977	E125-H3K79me2.narrowPeak.gz	NH-A Astrocytes Primary Cells	brain	ChIP-seq	H3K79me2	Roadmap Epigenomics Project	http://egg2.wustl.edu/roadmap/data/byFileType/peaks/consolidated/narrowPeak/E125-H3K79me2.narrowPeak.gz
978	E125-H3K9ac.narrowPeak.gz	NH-A Astrocytes Primary Cells	brain	ChIP-seq	H3K9ac	Roadmap Epigenomics Project	http://egg2.wustl.edu/roadmap/data/byFileType/peaks/consolidated/narrowPeak/E125-H3K9ac.narrowPeak.gz
979	E125-H3K9me3.narrowPeak.gz	NH-A Astrocytes Primary Cells	brain	ChIP-seq	H3K9me3	Roadmap Epigenomics Project	http://egg2.wustl.edu/roadmap/data/byFileType/peaks/consolidated/narrowPeak/E125-H3K9me3.narrowPeak.gz
980	E125-H4K20me1.narrowPeak.gz	NH-A Astrocytes Primary Cells	brain	ChIP-seq	H4K20me1	Roadmap Epigenomics Project	http://egg2.wustl.edu/roadmap/data/byFileType/peaks/consolidated/narrowPeak/E125-H4K20me1.narrowPeak.gz
981	E126-DNase.macs2.narrowPeak.gz	NHDF-Ad Adult Dermal Fibroblast Primary Cells	epithelium	DNase-seq		Roadmap Epigenomics Project	http://egg2.wustl.edu/roadmap/data/byFileType/peaks/consolidated/narrowPeak/E126-DNase.macs2.narrowPeak.gz
982	E126-H2A.Z.narrowPeak.gz	NHDF-Ad Adult Dermal Fibroblast Primary Cells	epithelium	ChIP-seq	H2A.Z	Roadmap Epigenomics Project	http://egg2.wustl.edu/roadmap/data/byFileType/peaks/consolidated/narrowPeak/E126-H2A.Z.narrowPeak.gz
983	E126-H3K27ac.narrowPeak.gz	NHDF-Ad Adult Dermal Fibroblast Primary Cells	epithelium	ChIP-seq	H3K27ac	Roadmap Epigenomics Project	http://egg2.wustl.edu/roadmap/data/byFileType/peaks/consolidated/narrowPeak/E126-H3K27ac.narrowPeak.gz
984	E126-H3K27me3.narrowPeak.gz	NHDF-Ad Adult Dermal Fibroblast Primary Cells	epithelium	ChIP-seq	H3K27me3	Roadmap Epigenomics Project	http://egg2.wustl.edu/roadmap/data/byFileType/peaks/consolidated/narrowPeak/E126-H3K27me3.narrowPeak.gz
985	E126-H3K36me3.narrowPeak.gz	NHDF-Ad Adult Dermal Fibroblast Primary Cells	epithelium	ChIP-seq	H3K36me3	Roadmap Epigenomics Project	http://egg2.wustl.edu/roadmap/data/byFileType/peaks/consolidated/narrowPeak/E126-H3K36me3.narrowPeak.gz
986	E126-H3K4me1.narrowPeak.gz	NHDF-Ad Adult Dermal Fibroblast Primary Cells	epithelium	ChIP-seq	H3K4me1	Roadmap Epigenomics Project	http://egg2.wustl.edu/roadmap/data/byFileType/peaks/consolidated/narrowPeak/E126-H3K4me1.narrowPeak.gz
987	E126-H3K4me2.narrowPeak.gz	NHDF-Ad Adult Dermal Fibroblast Primary Cells	epithelium	ChIP-seq	H3K4me2	Roadmap Epigenomics Project	http://egg2.wustl.edu/roadmap/data/byFileType/peaks/consolidated/narrowPeak/E126-H3K4me2.narrowPeak.gz
988	E126-H3K4me3.narrowPeak.gz	NHDF-Ad Adult Dermal Fibroblast Primary Cells	epithelium	ChIP-seq	H3K4me3	Roadmap Epigenomics Project	http://egg2.wustl.edu/roadmap/data/byFileType/peaks/consolidated/narrowPeak/E126-H3K4me3.narrowPeak.gz
989	E126-H3K79me2.narrowPeak.gz	NHDF-Ad Adult Dermal Fibroblast Primary Cells	epithelium	ChIP-seq	H3K79me2	Roadmap Epigenomics Project	http://egg2.wustl.edu/roadmap/data/byFileType/peaks/consolidated/narrowPeak/E126-H3K79me2.narrowPeak.gz
990	E126-H3K9ac.narrowPeak.gz	NHDF-Ad Adult Dermal Fibroblast Primary Cells	epithelium	ChIP-seq	H3K9ac	Roadmap Epigenomics Project	http://egg2.wustl.edu/roadmap/data/byFileType/peaks/consolidated/narrowPeak/E126-H3K9ac.narrowPeak.gz
991	E126-H3K9me3.narrowPeak.gz	NHDF-Ad Adult Dermal Fibroblast Primary Cells	epithelium	ChIP-seq	H3K9me3	Roadmap Epigenomics Project	http://egg2.wustl.edu/roadmap/data/byFileType/peaks/consolidated/narrowPeak/E126-H3K9me3.narrowPeak.gz
992	E126-H4K20me1.narrowPeak.gz	NHDF-Ad Adult Dermal Fibroblast Primary Cells	epithelium	ChIP-seq	H4K20me1	Roadmap Epigenomics Project	http://egg2.wustl.edu/roadmap/data/byFileType/peaks/consolidated/narrowPeak/E126-H4K20me1.narrowPeak.gz
993	E127-DNase.macs2.narrowPeak.gz	NHEK-Epidermal Keratinocyte Primary Cells	epithelium	DNase-seq		Roadmap Epigenomics Project	http://egg2.wustl.edu/roadmap/data/byFileType/peaks/consolidated/narrowPeak/E127-DNase.macs2.narrowPeak.gz
994	E127-H2A.Z.narrowPeak.gz	NHEK-Epidermal Keratinocyte Primary Cells	epithelium	ChIP-seq	H2A.Z	Roadmap Epigenomics Project	http://egg2.wustl.edu/roadmap/data/byFileType/peaks/consolidated/narrowPeak/E127-H2A.Z.narrowPeak.gz
995	E127-H3K27ac.narrowPeak.gz	NHEK-Epidermal Keratinocyte Primary Cells	epithelium	ChIP-seq	H3K27ac	Roadmap Epigenomics Project	http://egg2.wustl.edu/roadmap/data/byFileType/peaks/consolidated/narrowPeak/E127-H3K27ac.narrowPeak.gz
996	E127-H3K27me3.narrowPeak.gz	NHEK-Epidermal Keratinocyte Primary Cells	epithelium	ChIP-seq	H3K27me3	Roadmap Epigenomics Project	http://egg2.wustl.edu/roadmap/data/byFileType/peaks/consolidated/narrowPeak/E127-H3K27me3.narrowPeak.gz
997	E127-H3K36me3.narrowPeak.gz	NHEK-Epidermal Keratinocyte Primary Cells	epithelium	ChIP-seq	H3K36me3	Roadmap Epigenomics Project	http://egg2.wustl.edu/roadmap/data/byFileType/peaks/consolidated/narrowPeak/E127-H3K36me3.narrowPeak.gz
998	E127-H3K4me1.narrowPeak.gz	NHEK-Epidermal Keratinocyte Primary Cells	epithelium	ChIP-seq	H3K4me1	Roadmap Epigenomics Project	http://egg2.wustl.edu/roadmap/data/byFileType/peaks/consolidated/narrowPeak/E127-H3K4me1.narrowPeak.gz
999	E127-H3K4me2.narrowPeak.gz	NHEK-Epidermal Keratinocyte Primary Cells	epithelium	ChIP-seq	H3K4me2	Roadmap Epigenomics Project	http://egg2.wustl.edu/roadmap/data/byFileType/peaks/consolidated/narrowPeak/E127-H3K4me2.narrowPeak.gz
1000	E127-H3K4me3.narrowPeak.gz	NHEK-Epidermal Keratinocyte Primary Cells	epithelium	ChIP-seq	H3K4me3	Roadmap Epigenomics Project	http://egg2.wustl.edu/roadmap/data/byFileType/peaks/consolidated/narrowPeak/E127-H3K4me3.narrowPeak.gz
1001	E127-H3K79me2.narrowPeak.gz	NHEK-Epidermal Keratinocyte Primary Cells	epithelium	ChIP-seq	H3K79me2	Roadmap Epigenomics Project	http://egg2.wustl.edu/roadmap/data/byFileType/peaks/consolidated/narrowPeak/E127-H3K79me2.narrowPeak.gz
1002	E127-H3K9ac.narrowPeak.gz	NHEK-Epidermal Keratinocyte Primary Cells	epithelium	ChIP-seq	H3K9ac	Roadmap Epigenomics Project	http://egg2.wustl.edu/roadmap/data/byFileType/peaks/consolidated/narrowPeak/E127-H3K9ac.narrowPeak.gz
1003	E127-H3K9me1.narrowPeak.gz	NHEK-Epidermal Keratinocyte Primary Cells	epithelium	ChIP-seq	H3K9me1	Roadmap Epigenomics Project	http://egg2.wustl.edu/roadmap/data/byFileType/peaks/consolidated/narrowPeak/E127-H3K9me1.narrowPeak.gz
1004	E127-H3K9me3.narrowPeak.gz	NHEK-Epidermal Keratinocyte Primary Cells	epithelium	ChIP-seq	H3K9me3	Roadmap Epigenomics Project	http://egg2.wustl.edu/roadmap/data/byFileType/peaks/consolidated/narrowPeak/E127-H3K9me3.narrowPeak.gz
1005	E127-H4K20me1.narrowPeak.gz	NHEK-Epidermal Keratinocyte Primary Cells	epithelium	ChIP-seq	H4K20me1	Roadmap Epigenomics Project	http://egg2.wustl.edu/roadmap/data/byFileType/peaks/consolidated/narrowPeak/E127-H4K20me1.narrowPeak.gz
1006	E128-DNase.macs2.narrowPeak.gz	NHLF Lung Fibroblast Primary Cells	lung	DNase-seq		Roadmap Epigenomics Project	http://egg2.wustl.edu/roadmap/data/byFileType/peaks/consolidated/narrowPeak/E128-DNase.macs2.narrowPeak.gz
1007	E128-H2A.Z.narrowPeak.gz	NHLF Lung Fibroblast Primary Cells	lung	ChIP-seq	H2A.Z	Roadmap Epigenomics Project	http://egg2.wustl.edu/roadmap/data/byFileType/peaks/consolidated/narrowPeak/E128-H2A.Z.narrowPeak.gz
1008	E128-H3K27ac.narrowPeak.gz	NHLF Lung Fibroblast Primary Cells	lung	ChIP-seq	H3K27ac	Roadmap Epigenomics Project	http://egg2.wustl.edu/roadmap/data/byFileType/peaks/consolidated/narrowPeak/E128-H3K27ac.narrowPeak.gz
1009	E128-H3K27me3.narrowPeak.gz	NHLF Lung Fibroblast Primary Cells	lung	ChIP-seq	H3K27me3	Roadmap Epigenomics Project	http://egg2.wustl.edu/roadmap/data/byFileType/peaks/consolidated/narrowPeak/E128-H3K27me3.narrowPeak.gz
1010	E128-H3K36me3.narrowPeak.gz	NHLF Lung Fibroblast Primary Cells	lung	ChIP-seq	H3K36me3	Roadmap Epigenomics Project	http://egg2.wustl.edu/roadmap/data/byFileType/peaks/consolidated/narrowPeak/E128-H3K36me3.narrowPeak.gz
1011	E128-H3K4me1.narrowPeak.gz	NHLF Lung Fibroblast Primary Cells	lung	ChIP-seq	H3K4me1	Roadmap Epigenomics Project	http://egg2.wustl.edu/roadmap/data/byFileType/peaks/consolidated/narrowPeak/E128-H3K4me1.narrowPeak.gz
1012	E128-H3K4me2.narrowPeak.gz	NHLF Lung Fibroblast Primary Cells	lung	ChIP-seq	H3K4me2	Roadmap Epigenomics Project	http://egg2.wustl.edu/roadmap/data/byFileType/peaks/consolidated/narrowPeak/E128-H3K4me2.narrowPeak.gz
1013	E128-H3K4me3.narrowPeak.gz	NHLF Lung Fibroblast Primary Cells	lung	ChIP-seq	H3K4me3	Roadmap Epigenomics Project	http://egg2.wustl.edu/roadmap/data/byFileType/peaks/consolidated/narrowPeak/E128-H3K4me3.narrowPeak.gz
1014	E128-H3K79me2.narrowPeak.gz	NHLF Lung Fibroblast Primary Cells	lung	ChIP-seq	H3K79me2	Roadmap Epigenomics Project	http://egg2.wustl.edu/roadmap/data/byFileType/peaks/consolidated/narrowPeak/E128-H3K79me2.narrowPeak.gz
1015	E128-H3K9ac.narrowPeak.gz	NHLF Lung Fibroblast Primary Cells	lung	ChIP-seq	H3K9ac	Roadmap Epigenomics Project	http://egg2.wustl.edu/roadmap/data/byFileType/peaks/consolidated/narrowPeak/E128-H3K9ac.narrowPeak.gz
1016	E128-H3K9me3.narrowPeak.gz	NHLF Lung Fibroblast Primary Cells	lung	ChIP-seq	H3K9me3	Roadmap Epigenomics Project	http://egg2.wustl.edu/roadmap/data/byFileType/peaks/consolidated/narrowPeak/E128-H3K9me3.narrowPeak.gz
1017	E128-H4K20me1.narrowPeak.gz	NHLF Lung Fibroblast Primary Cells	lung	ChIP-seq	H4K20me1	Roadmap Epigenomics Project	http://egg2.wustl.edu/roadmap/data/byFileType/peaks/consolidated/narrowPeak/E128-H4K20me1.narrowPeak.gz
1018	E129-H2A.Z.narrowPeak.gz	Osteoblast Primary Cells	bone element	ChIP-seq	H2A.Z	Roadmap Epigenomics Project	http://egg2.wustl.edu/roadmap/data/byFileType/peaks/consolidated/narrowPeak/E129-H2A.Z.narrowPeak.gz
1019	E129-H3K27ac.narrowPeak.gz	Osteoblast Primary Cells	bone element	ChIP-seq	H3K27ac	Roadmap Epigenomics Project	http://egg2.wustl.edu/roadmap/data/byFileType/peaks/consolidated/narrowPeak/E129-H3K27ac.narrowPeak.gz
1020	E129-H3K27me3.narrowPeak.gz	Osteoblast Primary Cells	bone element	ChIP-seq	H3K27me3	Roadmap Epigenomics Project	http://egg2.wustl.edu/roadmap/data/byFileType/peaks/consolidated/narrowPeak/E129-H3K27me3.narrowPeak.gz
1021	E129-H3K36me3.narrowPeak.gz	Osteoblast Primary Cells	bone element	ChIP-seq	H3K36me3	Roadmap Epigenomics Project	http://egg2.wustl.edu/roadmap/data/byFileType/peaks/consolidated/narrowPeak/E129-H3K36me3.narrowPeak.gz
1022	E129-H3K4me1.narrowPeak.gz	Osteoblast Primary Cells	bone element	ChIP-seq	H3K4me1	Roadmap Epigenomics Project	http://egg2.wustl.edu/roadmap/data/byFileType/peaks/consolidated/narrowPeak/E129-H3K4me1.narrowPeak.gz
1023	E129-H3K4me2.narrowPeak.gz	Osteoblast Primary Cells	bone element	ChIP-seq	H3K4me2	Roadmap Epigenomics Project	http://egg2.wustl.edu/roadmap/data/byFileType/peaks/consolidated/narrowPeak/E129-H3K4me2.narrowPeak.gz
1024	E129-H3K4me3.narrowPeak.gz	Osteoblast Primary Cells	bone element	ChIP-seq	H3K4me3	Roadmap Epigenomics Project	http://egg2.wustl.edu/roadmap/data/byFileType/peaks/consolidated/narrowPeak/E129-H3K4me3.narrowPeak.gz
1025	E129-H3K79me2.narrowPeak.gz	Osteoblast Primary Cells	bone element	ChIP-seq	H3K79me2	Roadmap Epigenomics Project	http://egg2.wustl.edu/roadmap/data/byFileType/peaks/consolidated/narrowPeak/E129-H3K79me2.narrowPeak.gz
1026	E129-H3K9me3.narrowPeak.gz	Osteoblast Primary Cells	bone element	ChIP-seq	H3K9me3	Roadmap Epigenomics Project	http://egg2.wustl.edu/roadmap/data/byFileType/peaks/consolidated/narrowPeak/E129-H3K9me3.narrowPeak.gz
1027	E129-H4K20me1.narrowPeak.gz	Osteoblast Primary Cells	bone element	ChIP-seq	H4K20me1	Roadmap Epigenomics Project	http://egg2.wustl.edu/roadmap/data/byFileType/peaks/consolidated/narrowPeak/E129-H4K20me1.narrowPeak.gz
1028	ENCFF002CEL.bed.gz	K562	blood	ChIP-seq	CTCF	ENCODE	https://www.encodeproject.org/files/ENCFF002CEL/@@download/ENCFF002CEL.bed.gz
1029	ENCFF002CFW.bed.gz	A549 treated with 100 nM dexamethasone for 1 hour	lung	ChIP-seq	POLR2A	ENCODE	https://www.encodeproject.org/files/ENCFF002CFW/@@download/ENCFF002CFW.bed.gz
1030	ENCFF002CFX.bed.gz	A549 treated with 0.02% ethanol for 1 hour	lung	ChIP-seq	POLR2A	ENCODE	https://www.encodeproject.org/files/ENCFF002CFX/@@download/ENCFF002CFX.bed.gz
1031	ENCFF002CHO.bed.gz	GM12878	bodily fluid	ChIP-seq	POLR2A	ENCODE	https://www.encodeproject.org/files/ENCFF002CHO/@@download/ENCFF002CHO.bed.gz
1032	ENCFF002CHQ.bed.gz	GM12878	blood	ChIP-seq	SPI1	ENCODE	https://www.encodeproject.org/files/ENCFF002CHQ/@@download/ENCFF002CHQ.bed.gz
1033	ENCFF002CHV.bed.gz	GM12878	blood	ChIP-seq	SP1	ENCODE	https://www.encodeproject.org/files/ENCFF002CHV/@@download/ENCFF002CHV.bed.gz
1034	ENCFF002CJR.bed.gz	H1-hESC	embryo	ChIP-seq	TEAD4	ENCODE	https://www.encodeproject.org/files/ENCFF002CJR/@@download/ENCFF002CJR.bed.gz
1035	ENCFF002CLP.bed.gz	K562	blood	ChIP-seq	BCLAF1	ENCODE	https://www.encodeproject.org/files/ENCFF002CLP/@@download/ENCFF002CLP.bed.gz
1036	ENCFF002CMJ.bed.gz	K562	blood	ChIP-seq	SPI1	ENCODE	https://www.encodeproject.org/files/ENCFF002CMJ/@@download/ENCFF002CMJ.bed.gz
1037	ENCFF002CMM.bed.gz	K562	blood	ChIP-seq	SIX5	ENCODE	https://www.encodeproject.org/files/ENCFF002CMM/@@download/ENCFF002CMM.bed.gz
1038	ENCFF002COJ.bed.gz	GM10847	blood	ChIP-seq	POLR2A	ENCODE	https://www.encodeproject.org/files/ENCFF002COJ/@@download/ENCFF002COJ.bed.gz
1039	ENCFF002COM.bed.gz	GM12878	blood	ChIP-seq	FOS	ENCODE	https://www.encodeproject.org/files/ENCFF002COM/@@download/ENCFF002COM.bed.gz
1040	ENCFF002COV.bed.gz	GM12878	blood	ChIP-seq	JUND	ENCODE	https://www.encodeproject.org/files/ENCFF002COV/@@download/ENCFF002COV.bed.gz
1041	ENCFF002CPA.bed.gz	GM12878 treated with 25 ng/mL tumor necrosis factor for 6 hours	blood	ChIP-seq	RELA	ENCODE	https://www.encodeproject.org/files/ENCFF002CPA/@@download/ENCFF002CPA.bed.gz
1042	ENCFF002CPH.bed.gz	GM12878	blood	ChIP-seq	POLR2A	ENCODE	https://www.encodeproject.org/files/ENCFF002CPH/@@download/ENCFF002CPH.bed.gz
1043	ENCFF002CPJ.bed.gz	GM12878	blood	ChIP-seq	POLR3G	ENCODE	https://www.encodeproject.org/files/ENCFF002CPJ/@@download/ENCFF002CPJ.bed.gz
1044	ENCFF002CPK.bed.gz	GM12878	blood	ChIP-seq	RAD21	ENCODE	https://www.encodeproject.org/files/ENCFF002CPK/@@download/ENCFF002CPK.bed.gz
1045	ENCFF002CQA.bed.gz	GM12891	blood	ChIP-seq	POLR2A	ENCODE	https://www.encodeproject.org/files/ENCFF002CQA/@@download/ENCFF002CQA.bed.gz
1046	ENCFF002CQB.bed.gz	GM12892 treated with 25 ng/mL tumor necrosis factor for 6 hours	blood	ChIP-seq	RELA	ENCODE	https://www.encodeproject.org/files/ENCFF002CQB/@@download/ENCFF002CQB.bed.gz
1047	ENCFF002CQC.bed.gz	GM12892	blood	ChIP-seq	POLR2A	ENCODE	https://www.encodeproject.org/files/ENCFF002CQC/@@download/ENCFF002CQC.bed.gz
1048	ENCFF002CQE.bed.gz	GM15510	blood	ChIP-seq	POLR2A	ENCODE	https://www.encodeproject.org/files/ENCFF002CQE/@@download/ENCFF002CQE.bed.gz
1049	ENCFF002CQG.bed.gz	GM18505	blood	ChIP-seq	POLR2A	ENCODE	https://www.encodeproject.org/files/ENCFF002CQG/@@download/ENCFF002CQG.bed.gz
1050	ENCFF002CQI.bed.gz	GM18526	blood	ChIP-seq	POLR2A	ENCODE	https://www.encodeproject.org/files/ENCFF002CQI/@@download/ENCFF002CQI.bed.gz
1051	ENCFF002CQJ.bed.gz	GM18951 treated with 25 ng/mL tumor necrosis factor for 6 hours	blood	ChIP-seq	RELA	ENCODE	https://www.encodeproject.org/files/ENCFF002CQJ/@@download/ENCFF002CQJ.bed.gz
1052	ENCFF002CQK.bed.gz	GM18951	blood	ChIP-seq	POLR2A	ENCODE	https://www.encodeproject.org/files/ENCFF002CQK/@@download/ENCFF002CQK.bed.gz
1053	ENCFF002CQM.bed.gz	GM19099	blood	ChIP-seq	POLR2A	ENCODE	https://www.encodeproject.org/files/ENCFF002CQM/@@download/ENCFF002CQM.bed.gz
1054	ENCFF002CQN.bed.gz	GM19193 treated with 25 ng/mL tumor necrosis factor for 6 hours	blood	ChIP-seq	RELA	ENCODE	https://www.encodeproject.org/files/ENCFF002CQN/@@download/ENCFF002CQN.bed.gz
1055	ENCFF002CQO.bed.gz	GM19193	blood	ChIP-seq	POLR2A	ENCODE	https://www.encodeproject.org/files/ENCFF002CQO/@@download/ENCFF002CQO.bed.gz
1056	ENCFF002CQW.bed.gz	H1-hESC	embryo	ChIP-seq	CTBP2	ENCODE	https://www.encodeproject.org/files/ENCFF002CQW/@@download/ENCFF002CQW.bed.gz
1057	ENCFF002CRA.bed.gz	H1-hESC	embryo	ChIP-seq	MAX	ENCODE	https://www.encodeproject.org/files/ENCFF002CRA/@@download/ENCFF002CRA.bed.gz
1058	ENCFF002CRG.bed.gz	H1-hESC	embryo	ChIP-seq	SUZ12	ENCODE	https://www.encodeproject.org/files/ENCFF002CRG/@@download/ENCFF002CRG.bed.gz
1059	ENCFF002CRM.bed.gz	HEK293	kidney	ChIP-seq	ELK4	ENCODE	https://www.encodeproject.org/files/ENCFF002CRM/@@download/ENCFF002CRM.bed.gz
1060	ENCFF002CRP.bed.gz	HEK293	kidney	ChIP-seq	TCF7L2	ENCODE	https://www.encodeproject.org/files/ENCFF002CRP/@@download/ENCFF002CRP.bed.gz
1061	ENCFF002CRQ.bed.gz	HEK293	kidney	ChIP-seq	ZNF263	ENCODE	https://www.encodeproject.org/files/ENCFF002CRQ/@@download/ENCFF002CRQ.bed.gz
1062	ENCFF002CRT.bed.gz	HeLa-S3	uterus	ChIP-seq	SMARCC1	ENCODE	https://www.encodeproject.org/files/ENCFF002CRT/@@download/ENCFF002CRT.bed.gz
1063	ENCFF002CRU.bed.gz	HeLa-S3	uterus	ChIP-seq	SMARCC2	ENCODE	https://www.encodeproject.org/files/ENCFF002CRU/@@download/ENCFF002CRU.bed.gz
1064	ENCFF002CRV.bed.gz	HeLa-S3	uterus	ChIP-seq	BDP1	ENCODE	https://www.encodeproject.org/files/ENCFF002CRV/@@download/ENCFF002CRV.bed.gz
1065	ENCFF002CRW.bed.gz	HeLa-S3	uterus	ChIP-seq	BRCA1	ENCODE	https://www.encodeproject.org/files/ENCFF002CRW/@@download/ENCFF002CRW.bed.gz
1066	ENCFF002CRX.bed.gz	HeLa-S3	uterus	ChIP-seq	BRF1	ENCODE	https://www.encodeproject.org/files/ENCFF002CRX/@@download/ENCFF002CRX.bed.gz
1067	ENCFF002CRY.bed.gz	HeLa-S3	uterus	ChIP-seq	BRF2	ENCODE	https://www.encodeproject.org/files/ENCFF002CRY/@@download/ENCFF002CRY.bed.gz
1068	ENCFF002CRZ.bed.gz	HeLa-S3	uterus	ChIP-seq	SMARCA4	ENCODE	https://www.encodeproject.org/files/ENCFF002CRZ/@@download/ENCFF002CRZ.bed.gz
1069	ENCFF002CSA.bed.gz	HeLa-S3	uterus	ChIP-seq	CEBPB	ENCODE	https://www.encodeproject.org/files/ENCFF002CSA/@@download/ENCFF002CSA.bed.gz
1070	ENCFF002CSB.bed.gz	HeLa-S3	uterus	ChIP-seq	FOS	ENCODE	https://www.encodeproject.org/files/ENCFF002CSB/@@download/ENCFF002CSB.bed.gz
1071	ENCFF002CSC.bed.gz	HeLa-S3	uterus	ChIP-seq	CHD2	ENCODE	https://www.encodeproject.org/files/ENCFF002CSC/@@download/ENCFF002CSC.bed.gz
1072	ENCFF002CSD.bed.gz	HeLa-S3	uterus	ChIP-seq	JUN	ENCODE	https://www.encodeproject.org/files/ENCFF002CSD/@@download/ENCFF002CSD.bed.gz
1073	ENCFF002CSF.bed.gz	HeLa-S3	uterus	ChIP-seq	RCOR1	ENCODE	https://www.encodeproject.org/files/ENCFF002CSF/@@download/ENCFF002CSF.bed.gz
1074	ENCFF002CSG.bed.gz	HeLa-S3	uterus	ChIP-seq	E2F1	ENCODE	https://www.encodeproject.org/files/ENCFF002CSG/@@download/ENCFF002CSG.bed.gz
1075	ENCFF002CSH.bed.gz	HeLa-S3	uterus	ChIP-seq	E2F4	ENCODE	https://www.encodeproject.org/files/ENCFF002CSH/@@download/ENCFF002CSH.bed.gz
1076	ENCFF002CSI.bed.gz	HeLa-S3	uterus	ChIP-seq	E2F6	ENCODE	https://www.encodeproject.org/files/ENCFF002CSI/@@download/ENCFF002CSI.bed.gz
1077	ENCFF002CSJ.bed.gz	HeLa-S3	uterus	ChIP-seq	ELK1	ENCODE	https://www.encodeproject.org/files/ENCFF002CSJ/@@download/ENCFF002CSJ.bed.gz
1078	ENCFF002CSK.bed.gz	HeLa-S3	uterus	ChIP-seq	ELK4	ENCODE	https://www.encodeproject.org/files/ENCFF002CSK/@@download/ENCFF002CSK.bed.gz
1079	ENCFF002CSL.bed.gz	HeLa-S3	uterus	ChIP-seq	GTF2F1	ENCODE	https://www.encodeproject.org/files/ENCFF002CSL/@@download/ENCFF002CSL.bed.gz
1080	ENCFF002CSM.bed.gz	HeLa-S3 genetically modified using stable transfection	uterus	ChIP-seq	HA-E2F1	ENCODE	https://www.encodeproject.org/files/ENCFF002CSM/@@download/ENCFF002CSM.bed.gz
1081	ENCFF002CSN.bed.gz	HeLa-S3	uterus	ChIP-seq	SMARCB1	ENCODE	https://www.encodeproject.org/files/ENCFF002CSN/@@download/ENCFF002CSN.bed.gz
1082	ENCFF002CSO.bed.gz	HeLa-S3	uterus	ChIP-seq	IRF3	ENCODE	https://www.encodeproject.org/files/ENCFF002CSO/@@download/ENCFF002CSO.bed.gz
1083	ENCFF002CSP.bed.gz	HeLa-S3	uterus	ChIP-seq	JUND	ENCODE	https://www.encodeproject.org/files/ENCFF002CSP/@@download/ENCFF002CSP.bed.gz
1084	ENCFF002CSR.bed.gz	HeLa-S3	uterus	ChIP-seq	MAX	ENCODE	https://www.encodeproject.org/files/ENCFF002CSR/@@download/ENCFF002CSR.bed.gz
1085	ENCFF002CSS.bed.gz	HeLa-S3	uterus	ChIP-seq	MAZ	ENCODE	https://www.encodeproject.org/files/ENCFF002CSS/@@download/ENCFF002CSS.bed.gz
1086	ENCFF002CST.bed.gz	HeLa-S3	uterus	ChIP-seq	MXI1	ENCODE	https://www.encodeproject.org/files/ENCFF002CST/@@download/ENCFF002CST.bed.gz
1087	ENCFF002CSU.bed.gz	HeLa-S3	uterus	ChIP-seq	NFYA	ENCODE	https://www.encodeproject.org/files/ENCFF002CSU/@@download/ENCFF002CSU.bed.gz
1088	ENCFF002CSV.bed.gz	HeLa-S3	uterus	ChIP-seq	NFYB	ENCODE	https://www.encodeproject.org/files/ENCFF002CSV/@@download/ENCFF002CSV.bed.gz
1089	ENCFF002CSW.bed.gz	HeLa-S3	uterus	ChIP-seq	NRF1	ENCODE	https://www.encodeproject.org/files/ENCFF002CSW/@@download/ENCFF002CSW.bed.gz
1090	ENCFF002CSX.bed.gz	HeLa-S3	uterus	ChIP-seq	EP300	ENCODE	https://www.encodeproject.org/files/ENCFF002CSX/@@download/ENCFF002CSX.bed.gz
1091	ENCFF002CSY.bed.gz	HeLa-S3	uterus	ChIP-seq	POLR2A	ENCODE	https://www.encodeproject.org/files/ENCFF002CSY/@@download/ENCFF002CSY.bed.gz
1092	ENCFF002CSZ.bed.gz	HeLa-S3	uterus	ChIP-seq	POLR2AphosphoS2	ENCODE	https://www.encodeproject.org/files/ENCFF002CSZ/@@download/ENCFF002CSZ.bed.gz
1093	ENCFF002CTA.bed.gz	HeLa-S3	uterus	ChIP-seq	PRDM1	ENCODE	https://www.encodeproject.org/files/ENCFF002CTA/@@download/ENCFF002CTA.bed.gz
1094	ENCFF002CTB.bed.gz	HeLa-S3	uterus	ChIP-seq	RAD21	ENCODE	https://www.encodeproject.org/files/ENCFF002CTB/@@download/ENCFF002CTB.bed.gz
1095	ENCFF002CTC.bed.gz	HeLa-S3	uterus	ChIP-seq	RFX5	ENCODE	https://www.encodeproject.org/files/ENCFF002CTC/@@download/ENCFF002CTC.bed.gz
1096	ENCFF002CTD.bed.gz	HeLa-S3	uterus	ChIP-seq	POLR3A	ENCODE	https://www.encodeproject.org/files/ENCFF002CTD/@@download/ENCFF002CTD.bed.gz
1097	ENCFF002CTE.bed.gz	HeLa-S3	uterus	ChIP-seq	SMC3	ENCODE	https://www.encodeproject.org/files/ENCFF002CTE/@@download/ENCFF002CTE.bed.gz
1098	ENCFF002CTG.bed.gz	HeLa-S3 treated with interferon gamma for 30 minutes	uterus	ChIP-seq	STAT1	ENCODE	https://www.encodeproject.org/files/ENCFF002CTG/@@download/ENCFF002CTG.bed.gz
1099	ENCFF002CTH.bed.gz	HeLa-S3	uterus	ChIP-seq	STAT3	ENCODE	https://www.encodeproject.org/files/ENCFF002CTH/@@download/ENCFF002CTH.bed.gz
1100	ENCFF002CTI.bed.gz	HeLa-S3	uterus	ChIP-seq	TBP	ENCODE	https://www.encodeproject.org/files/ENCFF002CTI/@@download/ENCFF002CTI.bed.gz
1101	ENCFF002CTJ.bed.gz	HeLa-S3	uterus	ChIP-seq	TCF7L2	ENCODE	https://www.encodeproject.org/files/ENCFF002CTJ/@@download/ENCFF002CTJ.bed.gz
1102	ENCFF002CTK.bed.gz	HeLa-S3	uterus	ChIP-seq	TCF7L2	ENCODE	https://www.encodeproject.org/files/ENCFF002CTK/@@download/ENCFF002CTK.bed.gz
1103	ENCFF002CTL.bed.gz	HeLa-S3	uterus	ChIP-seq	GTF3C2	ENCODE	https://www.encodeproject.org/files/ENCFF002CTL/@@download/ENCFF002CTL.bed.gz
1104	ENCFF002CTM.bed.gz	HeLa-S3	uterus	ChIP-seq	NR2C2	ENCODE	https://www.encodeproject.org/files/ENCFF002CTM/@@download/ENCFF002CTM.bed.gz
1105	ENCFF002CTN.bed.gz	HeLa-S3	uterus	ChIP-seq	USF2	ENCODE	https://www.encodeproject.org/files/ENCFF002CTN/@@download/ENCFF002CTN.bed.gz
1106	ENCFF002CTO.bed.gz	HeLa-S3	uterus	ChIP-seq	ZKSCAN1	ENCODE	https://www.encodeproject.org/files/ENCFF002CTO/@@download/ENCFF002CTO.bed.gz
1107	ENCFF002CTP.bed.gz	HeLa-S3	uterus	ChIP-seq	ZNF143	ENCODE	https://www.encodeproject.org/files/ENCFF002CTP/@@download/ENCFF002CTP.bed.gz
1108	ENCFF002CTQ.bed.gz	HeLa-S3	uterus	ChIP-seq	ZNF274	ENCODE	https://www.encodeproject.org/files/ENCFF002CTQ/@@download/ENCFF002CTQ.bed.gz
1109	ENCFF002CTR.bed.gz	HeLa-S3	uterus	ChIP-seq	ZZZ3	ENCODE	https://www.encodeproject.org/files/ENCFF002CTR/@@download/ENCFF002CTR.bed.gz
1110	ENCFF002CTV.bed.gz	HepG2 treated with forskolin and pyruvate for 6 hours	liver	ChIP-seq	CEBPB	ENCODE	https://www.encodeproject.org/files/ENCFF002CTV/@@download/ENCFF002CTV.bed.gz
1111	ENCFF002CUA.bed.gz	HepG2 treated with forskolin and pyruvate for 6 hours	liver	ChIP-seq	ESRRA	ENCODE	https://www.encodeproject.org/files/ENCFF002CUA/@@download/ENCFF002CUA.bed.gz
1112	ENCFF002CUB.bed.gz	HepG2 treated with forskolin and pyruvate for 6 hours	liver	ChIP-seq	NR3C1	ENCODE	https://www.encodeproject.org/files/ENCFF002CUB/@@download/ENCFF002CUB.bed.gz
1113	ENCFF002CUC.bed.gz	HepG2 treated with forskolin and pyruvate for 6 hours	liver	ChIP-seq	HNF4A	ENCODE	https://www.encodeproject.org/files/ENCFF002CUC/@@download/ENCFF002CUC.bed.gz
1114	ENCFF002CUD.bed.gz	HepG2 treated with forskolin and pyruvate for 6 hours	liver	ChIP-seq	HSF1	ENCODE	https://www.encodeproject.org/files/ENCFF002CUD/@@download/ENCFF002CUD.bed.gz
1115	ENCFF002CUL.bed.gz	HepG2	liver	ChIP-seq	MXI1	ENCODE	https://www.encodeproject.org/files/ENCFF002CUL/@@download/ENCFF002CUL.bed.gz
1116	ENCFF002CUO.bed.gz	HepG2 treated with forskolin and pyruvate for 6 hours	liver	ChIP-seq	PPARGC1A	ENCODE	https://www.encodeproject.org/files/ENCFF002CUO/@@download/ENCFF002CUO.bed.gz
1117	ENCFF002CUP.bed.gz	HepG2 treated with forskolin and pyruvate for 6 hours	liver	ChIP-seq	POLR2A	ENCODE	https://www.encodeproject.org/files/ENCFF002CUP/@@download/ENCFF002CUP.bed.gz
1118	ENCFF002CUV.bed.gz	HepG2 treated with insulin and 22-hydroxycholesterol for 6 hours	liver	ChIP-seq	SREBF1	ENCODE	https://www.encodeproject.org/files/ENCFF002CUV/@@download/ENCFF002CUV.bed.gz
1119	ENCFF002CUX.bed.gz	HepG2	liver	ChIP-seq	TCF7L2	ENCODE	https://www.encodeproject.org/files/ENCFF002CUX/@@download/ENCFF002CUX.bed.gz
1120	ENCFF002CUY.bed.gz	HepG2	liver	ChIP-seq	NR2C2	ENCODE	https://www.encodeproject.org/files/ENCFF002CUY/@@download/ENCFF002CUY.bed.gz
1121	ENCFF002CVA.bed.gz	HepG2	liver	ChIP-seq	ZNF274	ENCODE	https://www.encodeproject.org/files/ENCFF002CVA/@@download/ENCFF002CVA.bed.gz
1122	ENCFF002CVC.bed.gz	endothelial cell of umbilical vein newborn	vasculature	ChIP-seq	JUN	ENCODE	https://www.encodeproject.org/files/ENCFF002CVC/@@download/ENCFF002CVC.bed.gz
1123	ENCFF002CVE.bed.gz	endothelial cell of umbilical vein newborn	vasculature	ChIP-seq	MAX	ENCODE	https://www.encodeproject.org/files/ENCFF002CVE/@@download/ENCFF002CVE.bed.gz
1124	ENCFF002CVF.bed.gz	endothelial cell of umbilical vein newborn	vasculature	ChIP-seq	POLR2A	ENCODE	https://www.encodeproject.org/files/ENCFF002CVF/@@download/ENCFF002CVF.bed.gz
1125	ENCFF002CVM.bed.gz	K562	blood	ChIP-seq	ATF1	ENCODE	https://www.encodeproject.org/files/ENCFF002CVM/@@download/ENCFF002CVM.bed.gz
1126	ENCFF002CVN.bed.gz	K562	blood	ChIP-seq	ATF3	ENCODE	https://www.encodeproject.org/files/ENCFF002CVN/@@download/ENCFF002CVN.bed.gz
1127	ENCFF002CVP.bed.gz	K562	blood	ChIP-seq	BDP1	ENCODE	https://www.encodeproject.org/files/ENCFF002CVP/@@download/ENCFF002CVP.bed.gz
1128	ENCFF002CVR.bed.gz	K562	blood	ChIP-seq	BRF1	ENCODE	https://www.encodeproject.org/files/ENCFF002CVR/@@download/ENCFF002CVR.bed.gz
1129	ENCFF002CVS.bed.gz	K562	blood	ChIP-seq	BRF2	ENCODE	https://www.encodeproject.org/files/ENCFF002CVS/@@download/ENCFF002CVS.bed.gz
1130	ENCFF002CVU.bed.gz	K562	blood	ChIP-seq	CCNT2	ENCODE	https://www.encodeproject.org/files/ENCFF002CVU/@@download/ENCFF002CVU.bed.gz
1131	ENCFF002CVW.bed.gz	K562	blood	ChIP-seq	FOS	ENCODE	https://www.encodeproject.org/files/ENCFF002CVW/@@download/ENCFF002CVW.bed.gz
1132	ENCFF002CWC.bed.gz	K562	blood	ChIP-seq	JUN	ENCODE	https://www.encodeproject.org/files/ENCFF002CWC/@@download/ENCFF002CWC.bed.gz
1133	ENCFF002CWI.bed.gz	K562	blood	ChIP-seq	MYC	ENCODE	https://www.encodeproject.org/files/ENCFF002CWI/@@download/ENCFF002CWI.bed.gz
1134	ENCFF002CWR.bed.gz	K562	blood	ChIP-seq	GTF2B	ENCODE	https://www.encodeproject.org/files/ENCFF002CWR/@@download/ENCFF002CWR.bed.gz
1135	ENCFF002CWT.bed.gz	K562	blood	ChIP-seq	HMGN3	ENCODE	https://www.encodeproject.org/files/ENCFF002CWT/@@download/ENCFF002CWT.bed.gz
1136	ENCFF002CXH.bed.gz	K562	blood	ChIP-seq	NFE2	ENCODE	https://www.encodeproject.org/files/ENCFF002CXH/@@download/ENCFF002CXH.bed.gz
1137	ENCFF002CXR.bed.gz	K562	blood	ChIP-seq	POLR2A	ENCODE	https://www.encodeproject.org/files/ENCFF002CXR/@@download/ENCFF002CXR.bed.gz
1138	ENCFF002CXT.bed.gz	K562	blood	ChIP-seq	POLR3G	ENCODE	https://www.encodeproject.org/files/ENCFF002CXT/@@download/ENCFF002CXT.bed.gz
1139	ENCFF002CXU.bed.gz	K562	blood	ChIP-seq	RAD21	ENCODE	https://www.encodeproject.org/files/ENCFF002CXU/@@download/ENCFF002CXU.bed.gz
1140	ENCFF002CXW.bed.gz	K562	blood	ChIP-seq	POLR3A	ENCODE	https://www.encodeproject.org/files/ENCFF002CXW/@@download/ENCFF002CXW.bed.gz
1141	ENCFF002CXZ.bed.gz	K562	blood	ChIP-seq	SIRT6	ENCODE	https://www.encodeproject.org/files/ENCFF002CXZ/@@download/ENCFF002CXZ.bed.gz
1142	ENCFF002CYL.bed.gz	K562	blood	ChIP-seq	GTF3C2	ENCODE	https://www.encodeproject.org/files/ENCFF002CYL/@@download/ENCFF002CYL.bed.gz
1143	ENCFF002CZJ.bed.gz	MCF-7	mammary gland	ChIP-seq	GATA3	ENCODE	https://www.encodeproject.org/files/ENCFF002CZJ/@@download/ENCFF002CZJ.bed.gz
1144	ENCFF002CZK.bed.gz	MCF-7	mammary gland	ChIP-seq	GATA3	ENCODE	https://www.encodeproject.org/files/ENCFF002CZK/@@download/ENCFF002CZK.bed.gz
1145	ENCFF002CZL.bed.gz	MCF-7 genetically modified using stable transfection	mammary gland	ChIP-seq	HA-E2F1	ENCODE	https://www.encodeproject.org/files/ENCFF002CZL/@@download/ENCFF002CZL.bed.gz
1146	ENCFF002CZM.bed.gz	MCF-7	mammary gland	ChIP-seq	TCF7L2	ENCODE	https://www.encodeproject.org/files/ENCFF002CZM/@@download/ENCFF002CZM.bed.gz
1147	ENCFF002CZN.bed.gz	MCF-7	mammary gland	ChIP-seq	ZNF217	ENCODE	https://www.encodeproject.org/files/ENCFF002CZN/@@download/ENCFF002CZN.bed.gz
1148	ENCFF002CZO.bed.gz	NB4	blood	ChIP-seq	MYC	ENCODE	https://www.encodeproject.org/files/ENCFF002CZO/@@download/ENCFF002CZO.bed.gz
1149	ENCFF002CZP.bed.gz	NB4	blood	ChIP-seq	MAX	ENCODE	https://www.encodeproject.org/files/ENCFF002CZP/@@download/ENCFF002CZP.bed.gz
1150	ENCFF002DAC.bed.gz	HEK293	kidney	ChIP-seq	SETDB1	ENCODE	https://www.encodeproject.org/files/ENCFF002DAC/@@download/ENCFF002DAC.bed.gz
1151	ENCFF002DAE.bed.gz	A549	lung	ChIP-seq	POLR2A	ENCODE	https://www.encodeproject.org/files/ENCFF002DAE/@@download/ENCFF002DAE.bed.gz
1152	ENCFF002DAH.bed.gz	H54	brain	ChIP-seq	POLR2A	ENCODE	https://www.encodeproject.org/files/ENCFF002DAH/@@download/ENCFF002DAH.bed.gz
1153	ENCFF002DAI.bed.gz	GM12878	blood	ChIP-seq	MYC	ENCODE	https://www.encodeproject.org/files/ENCFF002DAI/@@download/ENCFF002DAI.bed.gz
1154	ENCFF002DAJ.bed.gz	GM12878	blood	ChIP-seq	CTCF	ENCODE	https://www.encodeproject.org/files/ENCFF002DAJ/@@download/ENCFF002DAJ.bed.gz
1155	ENCFF002DAT.bed.gz	HeLa-S3	uterus	ChIP-seq	MYC	ENCODE	https://www.encodeproject.org/files/ENCFF002DAT/@@download/ENCFF002DAT.bed.gz
1156	ENCFF002DAX.bed.gz	HepG2	liver	ChIP-seq	CTCF	ENCODE	https://www.encodeproject.org/files/ENCFF002DAX/@@download/ENCFF002DAX.bed.gz
1157	ENCFF002DAY.bed.gz	HepG2	liver	ChIP-seq	POLR2A	ENCODE	https://www.encodeproject.org/files/ENCFF002DAY/@@download/ENCFF002DAY.bed.gz
1158	ENCFF002DAZ.bed.gz	endothelial cell of umbilical vein newborn	vasculature	ChIP-seq	MYC	ENCODE	https://www.encodeproject.org/files/ENCFF002DAZ/@@download/ENCFF002DAZ.bed.gz
1159	ENCFF002DBA.bed.gz	endothelial cell of umbilical vein newborn	vasculature	ChIP-seq	CTCF	ENCODE	https://www.encodeproject.org/files/ENCFF002DBA/@@download/ENCFF002DBA.bed.gz
1160	ENCFF002DBB.bed.gz	endothelial cell of umbilical vein newborn	vasculature	ChIP-seq	POLR2A	ENCODE	https://www.encodeproject.org/files/ENCFF002DBB/@@download/ENCFF002DBB.bed.gz
1161	ENCFF002DBD.bed.gz	K562	blood	ChIP-seq	CTCF	ENCODE	https://www.encodeproject.org/files/ENCFF002DBD/@@download/ENCFF002DBD.bed.gz
1162	ENCFF002DBF.bed.gz	MCF-7 treated with 100 nM 17β-estradiol for 45 minutes	mammary gland	ChIP-seq	MYC	ENCODE	https://www.encodeproject.org/files/ENCFF002DBF/@@download/ENCFF002DBF.bed.gz
1163	ENCFF002DBL.bed.gz	MCF-7 originated from MCF-7	mammary gland	ChIP-seq	CTCF	ENCODE	https://www.encodeproject.org/files/ENCFF002DBL/@@download/ENCFF002DBL.bed.gz
1164	ENCFF002DBM.bed.gz	MCF-7 originated from MCF-7	mammary gland	ChIP-seq	CTCF	ENCODE	https://www.encodeproject.org/files/ENCFF002DBM/@@download/ENCFF002DBM.bed.gz
1165	ENCFF002DBP.bed.gz	MCF-7 originated from MCF-7	mammary gland	ChIP-seq	POLR2A	ENCODE	https://www.encodeproject.org/files/ENCFF002DBP/@@download/ENCFF002DBP.bed.gz
1166	ENCFF002DBQ.bed.gz	MCF-7 originated from MCF-7	mammary gland	ChIP-seq	POLR2A	ENCODE	https://www.encodeproject.org/files/ENCFF002DBQ/@@download/ENCFF002DBQ.bed.gz
1167	ENCFF002DCF.bed.gz	GM12801	lymph node	ChIP-seq	CTCF	ENCODE	https://www.encodeproject.org/files/ENCFF002DCF/@@download/ENCFF002DCF.bed.gz
1168	ENCFF002DCY.bed.gz	foreskin fibroblast male newborn	connective tissue	ChIP-seq	CTCF	ENCODE	https://www.encodeproject.org/files/ENCFF002DCY/@@download/ENCFF002DCY.bed.gz
1169	ENCFF002DDA.bed.gz	HL-60	blood	ChIP-seq	CTCF	ENCODE	https://www.encodeproject.org/files/ENCFF002DDA/@@download/ENCFF002DDA.bed.gz
1170	ENCFF002DDJ.bed.gz	K562	blood	ChIP-seq	CTCF	ENCODE	https://www.encodeproject.org/files/ENCFF002DDJ/@@download/ENCFF002DDJ.bed.gz
1171	ENCFF002DDO.bed.gz	fibroblast of lung male adult (45 years)	lung	ChIP-seq	CTCF	ENCODE	https://www.encodeproject.org/files/ENCFF002DDO/@@download/ENCFF002DDO.bed.gz
1172	ENCFF002DDU.bed.gz	K562	blood	ChIP-seq	POLR2AphosphoS2	ENCODE	https://www.encodeproject.org/files/ENCFF002DDU/@@download/ENCFF002DDU.bed.gz
1173	ENCFF002ROJ.bed.gz	HepG2	liver	ChIP-seq	FOXA2	ENCODE	https://www.encodeproject.org/files/ENCFF002ROJ/@@download/ENCFF002ROJ.bed.gz
1174	ENCFF003GNY.bed.gz	HepG2	liver	ChIP-seq	NRF1	ENCODE	https://www.encodeproject.org/files/ENCFF003GNY/@@download/ENCFF003GNY.bed.gz
1175	ENCFF003IPS.bed.gz	HepG2	liver	ChIP-seq	FLAG-GMEB2	ENCODE	https://www.encodeproject.org/files/ENCFF003IPS/@@download/ENCFF003IPS.bed.gz
1176	ENCFF003WGE.bed.gz	GM23248	connective tissue	ChIP-seq	H3K9ac	ENCODE	https://www.encodeproject.org/files/ENCFF003WGE/@@download/ENCFF003WGE.bed.gz
1177	ENCFF003ZEF.bed.gz	22Rv1 treated with 10 nM 17β-hydroxy-5α-androstan-3-one for 4 hours	prostate gland	ChIP-seq	H3K27ac	ENCODE	https://www.encodeproject.org/files/ENCFF003ZEF/@@download/ENCFF003ZEF.bed.gz
1178	ENCFF004QXK.bed.gz	AG04450	lung	DNase-seq		ENCODE	https://www.encodeproject.org/files/ENCFF004QXK/@@download/ENCFF004QXK.bed.gz
1179	ENCFF004WYV.bed.gz	K562	blood	ChIP-seq	EGR1	ENCODE	https://www.encodeproject.org/files/ENCFF004WYV/@@download/ENCFF004WYV.bed.gz
1180	ENCFF005XPI.bed.gz	HEK293 genetically modified using site-specific recombination originated from HEK293	kidney	ChIP-seq	eGFP-ZNF547	ENCODE	https://www.encodeproject.org/files/ENCFF005XPI/@@download/ENCFF005XPI.bed.gz
1181	ENCFF006XPT.bed.gz	OCI-LY1	bone element	ChIP-seq	H3K4me1	ENCODE	https://www.encodeproject.org/files/ENCFF006XPT/@@download/ENCFF006XPT.bed.gz
1182	ENCFF007ATC.bed.gz	OCI-LY1	bone element	ChIP-seq	EZH2	ENCODE	https://www.encodeproject.org/files/ENCFF007ATC/@@download/ENCFF007ATC.bed.gz
1183	ENCFF007DKB.bed.gz	K562 genetically modified using stable transfection	blood	ChIP-seq	eGFP-PTRF	ENCODE	https://www.encodeproject.org/files/ENCFF007DKB/@@download/ENCFF007DKB.bed.gz
1184	ENCFF007HXS.bed.gz	HepG2	liver	ChIP-seq	FLAG-NR2F1	ENCODE	https://www.encodeproject.org/files/ENCFF007HXS/@@download/ENCFF007HXS.bed.gz
1185	ENCFF007YGH.bed.gz	HepG2	liver	DNase-seq		ENCODE	https://www.encodeproject.org/files/ENCFF007YGH/@@download/ENCFF007YGH.bed.gz
1186	ENCFF009DUY.bed.gz	K562 genetically modified using stable transfection	blood	ChIP-seq	eGFP-DDX20	ENCODE	https://www.encodeproject.org/files/ENCFF009DUY/@@download/ENCFF009DUY.bed.gz
1187	ENCFF010JWV.bed.gz	HEK293 genetically modified using site-specific recombination originated from HEK293	kidney	ChIP-seq	eGFP-ZNF488	ENCODE	https://www.encodeproject.org/files/ENCFF010JWV/@@download/ENCFF010JWV.bed.gz
1188	ENCFF010MMQ.bed.gz	K562	blood	ChIP-seq	ARHGAP35	ENCODE	https://www.encodeproject.org/files/ENCFF010MMQ/@@download/ENCFF010MMQ.bed.gz
1189	ENCFF010PWZ.bed.gz	cardiac mesoderm originated from H7-hESC	embryo	ChIP-seq	H3K4me3	ENCODE	https://www.encodeproject.org/files/ENCFF010PWZ/@@download/ENCFF010PWZ.bed.gz
1190	ENCFF010STZ.bed.gz	K562	blood	ChIP-seq	HNRNPL	ENCODE	https://www.encodeproject.org/files/ENCFF010STZ/@@download/ENCFF010STZ.bed.gz
1191	ENCFF010UHD.bed.gz	K562	blood	ChIP-seq	RFX1	ENCODE	https://www.encodeproject.org/files/ENCFF010UHD/@@download/ENCFF010UHD.bed.gz
1192	ENCFF011CVS.bed.gz	OCI-LY1	bone element	ChIP-seq	H3K27me3	ENCODE	https://www.encodeproject.org/files/ENCFF011CVS/@@download/ENCFF011CVS.bed.gz
1193	ENCFF011KRN.bed.gz	K562	blood	ChIP-seq	SMAD2	ENCODE	https://www.encodeproject.org/files/ENCFF011KRN/@@download/ENCFF011KRN.bed.gz
1194	ENCFF011UPW.bed.gz	bipolar neuron originated from GM23338 treated with 0.5 μg/mL doxycycline hyclate for 4 days	brain	ChIP-seq	H3K4me1	ENCODE	https://www.encodeproject.org/files/ENCFF011UPW/@@download/ENCFF011UPW.bed.gz
1195	ENCFF011WTX.bed.gz	ELR	penis	DNase-seq		ENCODE	https://www.encodeproject.org/files/ENCFF011WTX/@@download/ENCFF011WTX.bed.gz
1196	ENCFF012JXJ.bed.gz	GM12878	blood	ChIP-seq	BACH1	ENCODE	https://www.encodeproject.org/files/ENCFF012JXJ/@@download/ENCFF012JXJ.bed.gz
1197	ENCFF012VES.bed.gz	K562	blood	ChIP-seq	NFYA	ENCODE	https://www.encodeproject.org/files/ENCFF012VES/@@download/ENCFF012VES.bed.gz
1198	ENCFF013NHT.bed.gz	DOHH2	blood	ChIP-seq	H3K27me3	ENCODE	https://www.encodeproject.org/files/ENCFF013NHT/@@download/ENCFF013NHT.bed.gz
1199	ENCFF014AOR.bed.gz	GM23248	connective tissue	ChIP-seq	H3K79me2	ENCODE	https://www.encodeproject.org/files/ENCFF014AOR/@@download/ENCFF014AOR.bed.gz
1200	ENCFF014CWM.bed.gz	mammary epithelial cell female	epithelium	ChIP-seq	H3K4me3	ENCODE	https://www.encodeproject.org/files/ENCFF014CWM/@@download/ENCFF014CWM.bed.gz
1201	ENCFF014RBU.bed.gz	GM12878	blood	ChIP-seq	STAT3	ENCODE	https://www.encodeproject.org/files/ENCFF014RBU/@@download/ENCFF014RBU.bed.gz
1202	ENCFF015AMN.bed.gz	Peyer's patch male adult (37 years)	intestine	DNase-seq		ENCODE	https://www.encodeproject.org/files/ENCFF015AMN/@@download/ENCFF015AMN.bed.gz
1203	ENCFF015JYB.bed.gz	HEK293 genetically modified using site-specific recombination originated from HEK293	kidney	ChIP-seq	eGFP-ZNF577	ENCODE	https://www.encodeproject.org/files/ENCFF015JYB/@@download/ENCFF015JYB.bed.gz
1204	ENCFF015PGM.bed.gz	MCF-7	mammary gland	ChIP-seq	RFX1	ENCODE	https://www.encodeproject.org/files/ENCFF015PGM/@@download/ENCFF015PGM.bed.gz
1205	ENCFF015YHT.bed.gz	GM12878	blood	ChIP-seq	BCLAF1	ENCODE	https://www.encodeproject.org/files/ENCFF015YHT/@@download/ENCFF015YHT.bed.gz
1206	ENCFF016EUX.bed.gz	WI38	lung	ChIP-seq	CTCF	ENCODE	https://www.encodeproject.org/files/ENCFF016EUX/@@download/ENCFF016EUX.bed.gz
1207	ENCFF017LZE.bed.gz	GM12878	blood	ChIP-seq	TCF12	ENCODE	https://www.encodeproject.org/files/ENCFF017LZE/@@download/ENCFF017LZE.bed.gz
1208	ENCFF017YUI.bed.gz	liver female child (4 years)	liver	ChIP-seq	SP1	ENCODE	https://www.encodeproject.org/files/ENCFF017YUI/@@download/ENCFF017YUI.bed.gz
1209	ENCFF018IGB.bed.gz	keratinocyte female	epithelium	ChIP-seq	H3K4me3	ENCODE	https://www.encodeproject.org/files/ENCFF018IGB/@@download/ENCFF018IGB.bed.gz
1210	ENCFF019ALY.bed.gz	K562	blood	ChIP-seq	HDAC1	ENCODE	https://www.encodeproject.org/files/ENCFF019ALY/@@download/ENCFF019ALY.bed.gz
1211	ENCFF019PEL.bed.gz	K562	blood	ChIP-seq	ELK1	ENCODE	https://www.encodeproject.org/files/ENCFF019PEL/@@download/ENCFF019PEL.bed.gz
1212	ENCFF019PNM.bed.gz	fibroblast of lung female child (11 year) and male adult (45 years)	lung	ChIP-seq	H3K9ac	ENCODE	https://www.encodeproject.org/files/ENCFF019PNM/@@download/ENCFF019PNM.bed.gz
1213	ENCFF020GMZ.bed.gz	GM12878	blood	ChIP-seq	PKNOX1	ENCODE	https://www.encodeproject.org/files/ENCFF020GMZ/@@download/ENCFF020GMZ.bed.gz
1214	ENCFF020HRV.bed.gz	NT2/D1	gonad	ChIP-seq	H3K4me3	ENCODE	https://www.encodeproject.org/files/ENCFF020HRV/@@download/ENCFF020HRV.bed.gz
1215	ENCFF021ICC.bed.gz	spleen male adult (54 years)	spleen	DNase-seq		ENCODE	https://www.encodeproject.org/files/ENCFF021ICC/@@download/ENCFF021ICC.bed.gz
1216	ENCFF021KDL.bed.gz	MCF-7 originated from MCF-7	mammary gland	ChIP-seq	MYC	ENCODE	https://www.encodeproject.org/files/ENCFF021KDL/@@download/ENCFF021KDL.bed.gz
1217	ENCFF021KOY.bed.gz	K562 treated with 0.05% dimethyl sulfoxide for 72 hours	blood	DNase-seq		ENCODE	https://www.encodeproject.org/files/ENCFF021KOY/@@download/ENCFF021KOY.bed.gz
1218	ENCFF021XXM.bed.gz	transverse colon female adult (51 year)	large intestine	DNase-seq		ENCODE	https://www.encodeproject.org/files/ENCFF021XXM/@@download/ENCFF021XXM.bed.gz
1219	ENCFF024YBM.bed.gz	mid-neurogenesis radial glial cells genetically modified using stable transfection originated from H9	brain	ChIP-seq	H3K9me3	ENCODE	https://www.encodeproject.org/files/ENCFF024YBM/@@download/ENCFF024YBM.bed.gz
1220	ENCFF024YVY.bed.gz	cardiac mesoderm originated from H7-hESC	embryo	ChIP-seq	H3K36me3	ENCODE	https://www.encodeproject.org/files/ENCFF024YVY/@@download/ENCFF024YVY.bed.gz
1221	ENCFF025ECP.bed.gz	HEK293 genetically modified using site-specific recombination originated from HEK293	kidney	ChIP-seq	eGFP-ZNF101	ENCODE	https://www.encodeproject.org/files/ENCFF025ECP/@@download/ENCFF025ECP.bed.gz
1222	ENCFF025UGG.bed.gz	HFF-Myc originated from foreskin fibroblast	penis	DNase-seq		ENCODE	https://www.encodeproject.org/files/ENCFF025UGG/@@download/ENCFF025UGG.bed.gz
1223	ENCFF026BNA.bed.gz	CD14-positive monocyte female	blood	ChIP-seq	H3K4me3	ENCODE	https://www.encodeproject.org/files/ENCFF026BNA/@@download/ENCFF026BNA.bed.gz
1224	ENCFF026FRV.bed.gz	HEK293 genetically modified using site-specific recombination originated from HEK293	kidney	ChIP-seq	eGFP-ZNF792	ENCODE	https://www.encodeproject.org/files/ENCFF026FRV/@@download/ENCFF026FRV.bed.gz
1225	ENCFF026PKV.bed.gz	HEK293 genetically modified using site-specific recombination originated from HEK293	kidney	ChIP-seq	eGFP-ZNF394	ENCODE	https://www.encodeproject.org/files/ENCFF026PKV/@@download/ENCFF026PKV.bed.gz
1226	ENCFF026QSP.bed.gz	urothelium cell line	epithelium	DNase-seq		ENCODE	https://www.encodeproject.org/files/ENCFF026QSP/@@download/ENCFF026QSP.bed.gz
1227	ENCFF027CYL.bed.gz	MCF-7	mammary gland	ChIP-seq	MNT	ENCODE	https://www.encodeproject.org/files/ENCFF027CYL/@@download/ENCFF027CYL.bed.gz
1228	ENCFF027FJC.bed.gz	keratinocyte female	epithelium	ChIP-seq	H3K4me3	ENCODE	https://www.encodeproject.org/files/ENCFF027FJC/@@download/ENCFF027FJC.bed.gz
1229	ENCFF027VBY.bed.gz	HEK293 genetically modified using site-specific recombination originated from HEK293	kidney	ChIP-seq	eGFP-ZNF140	ENCODE	https://www.encodeproject.org/files/ENCFF027VBY/@@download/ENCFF027VBY.bed.gz
1230	ENCFF027VZK.bed.gz	GM12878	blood	ChIP-seq	ARID3A	ENCODE	https://www.encodeproject.org/files/ENCFF027VZK/@@download/ENCFF027VZK.bed.gz
1231	ENCFF028BDC.bed.gz	HepG2	liver	ChIP-seq	BHLHE40	ENCODE	https://www.encodeproject.org/files/ENCFF028BDC/@@download/ENCFF028BDC.bed.gz
1232	ENCFF028OSH.bed.gz	Karpas-422	blood	DNase-seq		ENCODE	https://www.encodeproject.org/files/ENCFF028OSH/@@download/ENCFF028OSH.bed.gz
1233	ENCFF028RTA.bed.gz	mammary epithelial cell female adult (50 years)	epithelium	ChIP-seq	H3K27me3	ENCODE	https://www.encodeproject.org/files/ENCFF028RTA/@@download/ENCFF028RTA.bed.gz
1234	ENCFF029DCW.bed.gz	A549 treated with 0.02% ethanol for 1 hour	lung	ChIP-seq	H4K20me1	ENCODE	https://www.encodeproject.org/files/ENCFF029DCW/@@download/ENCFF029DCW.bed.gz
1235	ENCFF029OVQ.bed.gz	endothelial cell of umbilical vein male newborn	vasculature	ChIP-seq	H2AFZ	ENCODE	https://www.encodeproject.org/files/ENCFF029OVQ/@@download/ENCFF029OVQ.bed.gz
1236	ENCFF029TLB.bed.gz	HepG2	liver	DNase-seq		ENCODE	https://www.encodeproject.org/files/ENCFF029TLB/@@download/ENCFF029TLB.bed.gz
1237	ENCFF030AIX.bed.gz	SK-N-SH	brain	ChIP-seq	H3K27ac	ENCODE	https://www.encodeproject.org/files/ENCFF030AIX/@@download/ENCFF030AIX.bed.gz
1238	ENCFF030BEV.bed.gz	iPS-NIHi11 male adult (71 year) originated from AG20443	iPSC	DNase-seq		ENCODE	https://www.encodeproject.org/files/ENCFF030BEV/@@download/ENCFF030BEV.bed.gz
1239	ENCFF030BPR.bed.gz	22Rv1	prostate gland	ChIP-seq	CTCF	ENCODE	https://www.encodeproject.org/files/ENCFF030BPR/@@download/ENCFF030BPR.bed.gz
1240	ENCFF030HWZ.bed.gz	K562 genetically modified using CRISPR	blood	ChIP-seq	3xFLAG-ATF1	ENCODE	https://www.encodeproject.org/files/ENCFF030HWZ/@@download/ENCFF030HWZ.bed.gz
1241	ENCFF030NYG.bed.gz	GM12878	blood	ChIP-seq	SRF	ENCODE	https://www.encodeproject.org/files/ENCFF030NYG/@@download/ENCFF030NYG.bed.gz
1242	ENCFF030PNS.bed.gz	A549	lung	ChIP-seq	CHD2	ENCODE	https://www.encodeproject.org/files/ENCFF030PNS/@@download/ENCFF030PNS.bed.gz
1243	ENCFF030QEM.bed.gz	K562 genetically modified using stable transfection	blood	ChIP-seq	eGFP-NR4A1	ENCODE	https://www.encodeproject.org/files/ENCFF030QEM/@@download/ENCFF030QEM.bed.gz
1244	ENCFF030UCM.bed.gz	HEK293 genetically modified using site-specific recombination originated from HEK293	kidney	ChIP-seq	eGFP-ZXDB	ENCODE	https://www.encodeproject.org/files/ENCFF030UCM/@@download/ENCFF030UCM.bed.gz
1245	ENCFF030VPE.bed.gz	HepG2	liver	ChIP-seq	FLAG-NFYC	ENCODE	https://www.encodeproject.org/files/ENCFF030VPE/@@download/ENCFF030VPE.bed.gz
1246	ENCFF031KKB.bed.gz	neural cell originated from H1-hESC	brain	ChIP-seq	H4K20me1	ENCODE	https://www.encodeproject.org/files/ENCFF031KKB/@@download/ENCFF031KKB.bed.gz
1247	ENCFF031LHQ.bed.gz	MCF-7	mammary gland	ChIP-seq	H3F3A	ENCODE	https://www.encodeproject.org/files/ENCFF031LHQ/@@download/ENCFF031LHQ.bed.gz
1248	ENCFF032DEW.bed.gz	PC-9	lung	ChIP-seq	CTCF	ENCODE	https://www.encodeproject.org/files/ENCFF032DEW/@@download/ENCFF032DEW.bed.gz
1249	ENCFF032RDG.bed.gz	thyroid gland male adult (37 years)	thyroid gland	ChIP-seq	H3K27ac	ENCODE	https://www.encodeproject.org/files/ENCFF032RDG/@@download/ENCFF032RDG.bed.gz
1250	ENCFF033BDT.bed.gz	HepG2	liver	ChIP-seq	NCOR1	ENCODE	https://www.encodeproject.org/files/ENCFF033BDT/@@download/ENCFF033BDT.bed.gz
1251	ENCFF033EBX.bed.gz	K562	blood	ChIP-seq	SIX5	ENCODE	https://www.encodeproject.org/files/ENCFF033EBX/@@download/ENCFF033EBX.bed.gz
1252	ENCFF033FOE.bed.gz	HEK293 genetically modified using site-specific recombination originated from HEK293	kidney	ChIP-seq	eGFP-ZNF354C	ENCODE	https://www.encodeproject.org/files/ENCFF033FOE/@@download/ENCFF033FOE.bed.gz
1253	ENCFF033KXY.bed.gz	K562	blood	ChIP-seq	SNRNP70	ENCODE	https://www.encodeproject.org/files/ENCFF033KXY/@@download/ENCFF033KXY.bed.gz
1254	ENCFF034CQR.bed.gz	K562	blood	ChIP-seq	TAF7	ENCODE	https://www.encodeproject.org/files/ENCFF034CQR/@@download/ENCFF034CQR.bed.gz
1255	ENCFF034GYQ.bed.gz	HEK293	kidney	ChIP-seq	TRIM28	ENCODE	https://www.encodeproject.org/files/ENCFF034GYQ/@@download/ENCFF034GYQ.bed.gz
1256	ENCFF034IZK.bed.gz	HL-60	blood	DNase-seq		ENCODE	https://www.encodeproject.org/files/ENCFF034IZK/@@download/ENCFF034IZK.bed.gz
1257	ENCFF034PQD.bed.gz	K562	blood	ChIP-seq	DNMT1	ENCODE	https://www.encodeproject.org/files/ENCFF034PQD/@@download/ENCFF034PQD.bed.gz
1258	ENCFF035FOK.bed.gz	HepG2	liver	ChIP-seq	FLAG-ZNF580	ENCODE	https://www.encodeproject.org/files/ENCFF035FOK/@@download/ENCFF035FOK.bed.gz
1259	ENCFF036YVI.bed.gz	K562 genetically modified using stable transfection	blood	ChIP-seq	eGFP-TSC22D4	ENCODE	https://www.encodeproject.org/files/ENCFF036YVI/@@download/ENCFF036YVI.bed.gz
1260	ENCFF037KBA.bed.gz	HepG2 genetically modified using CRISPR	liver	ChIP-seq	3xFLAG-TGIF2	ENCODE	https://www.encodeproject.org/files/ENCFF037KBA/@@download/ENCFF037KBA.bed.gz
1261	ENCFF038KBQ.bed.gz	RWPE1	prostate gland	DNase-seq		ENCODE	https://www.encodeproject.org/files/ENCFF038KBQ/@@download/ENCFF038KBQ.bed.gz
1262	ENCFF038MCY.bed.gz	HepG2	liver	ChIP-seq	SMARCC2	ENCODE	https://www.encodeproject.org/files/ENCFF038MCY/@@download/ENCFF038MCY.bed.gz
1263	ENCFF038MZK.bed.gz	DOHH2	blood	ChIP-seq	EZH2phosphoT487	ENCODE	https://www.encodeproject.org/files/ENCFF038MZK/@@download/ENCFF038MZK.bed.gz
1264	ENCFF038QAU.bed.gz	HepG2	liver	ChIP-seq	U2AF2	ENCODE	https://www.encodeproject.org/files/ENCFF038QAU/@@download/ENCFF038QAU.bed.gz
1265	ENCFF039GWV.bed.gz	HepG2	liver	ChIP-seq	FLAG-ZNF511	ENCODE	https://www.encodeproject.org/files/ENCFF039GWV/@@download/ENCFF039GWV.bed.gz
1266	ENCFF040LEZ.bed.gz	PC-9	lung	ChIP-seq	H4K20me1	ENCODE	https://www.encodeproject.org/files/ENCFF040LEZ/@@download/ENCFF040LEZ.bed.gz
1267	ENCFF041LZZ.bed.gz	thyroid gland male adult (37 years)	thyroid gland	ChIP-seq	H3K27me3	ENCODE	https://www.encodeproject.org/files/ENCFF041LZZ/@@download/ENCFF041LZZ.bed.gz
1268	ENCFF041YQC.bed.gz	K562	blood	ChIP-seq	SMC3	ENCODE	https://www.encodeproject.org/files/ENCFF041YQC/@@download/ENCFF041YQC.bed.gz
1269	ENCFF042DJX.bed.gz	Karpas-422	blood	ChIP-seq	H3K27ac	ENCODE	https://www.encodeproject.org/files/ENCFF042DJX/@@download/ENCFF042DJX.bed.gz
1270	ENCFF042EDV.bed.gz	HepG2	liver	ChIP-seq	H3K27me3	ENCODE	https://www.encodeproject.org/files/ENCFF042EDV/@@download/ENCFF042EDV.bed.gz
1271	ENCFF042RAK.bed.gz	K562	blood	ChIP-seq	KDM4B	ENCODE	https://www.encodeproject.org/files/ENCFF042RAK/@@download/ENCFF042RAK.bed.gz
1272	ENCFF042TKH.bed.gz	DND-41	lymph node	ChIP-seq	H3K4me3	ENCODE	https://www.encodeproject.org/files/ENCFF042TKH/@@download/ENCFF042TKH.bed.gz
1273	ENCFF042TQB.bed.gz	PC-3	prostate gland	ChIP-seq	H3K4me3	ENCODE	https://www.encodeproject.org/files/ENCFF042TQB/@@download/ENCFF042TQB.bed.gz
1274	ENCFF043BDV.bed.gz	HEK293 genetically modified using site-specific recombination originated from HEK293	kidney	ChIP-seq	eGFP-OSR2	ENCODE	https://www.encodeproject.org/files/ENCFF043BDV/@@download/ENCFF043BDV.bed.gz
1275	ENCFF043JEA.bed.gz	OCI-LY3	bone element	ChIP-seq	H3K27me3	ENCODE	https://www.encodeproject.org/files/ENCFF043JEA/@@download/ENCFF043JEA.bed.gz
1276	ENCFF043LUG.bed.gz	Loucy	lymph node	ChIP-seq	H3K4me3	ENCODE	https://www.encodeproject.org/files/ENCFF043LUG/@@download/ENCFF043LUG.bed.gz
1277	ENCFF043YZF.bed.gz	K562	blood	ChIP-seq	LEF1	ENCODE	https://www.encodeproject.org/files/ENCFF043YZF/@@download/ENCFF043YZF.bed.gz
1278	ENCFF044IYC.bed.gz	HEK293 genetically modified using site-specific recombination originated from HEK293	kidney	ChIP-seq	eGFP-ZNF266	ENCODE	https://www.encodeproject.org/files/ENCFF044IYC/@@download/ENCFF044IYC.bed.gz
1279	ENCFF044JNJ.bed.gz	K562	blood	ChIP-seq	H3K27ac	ENCODE	https://www.encodeproject.org/files/ENCFF044JNJ/@@download/ENCFF044JNJ.bed.gz
1280	ENCFF044NEB.bed.gz	MCF-7	mammary gland	ChIP-seq	ESRRA	ENCODE	https://www.encodeproject.org/files/ENCFF044NEB/@@download/ENCFF044NEB.bed.gz
1281	ENCFF044XMF.bed.gz	A549	lung	ChIP-seq	KDM1A	ENCODE	https://www.encodeproject.org/files/ENCFF044XMF/@@download/ENCFF044XMF.bed.gz
1282	ENCFF045LTC.bed.gz	HEK293 genetically modified using site-specific recombination originated from HEK293	kidney	ChIP-seq	eGFP-MYNN	ENCODE	https://www.encodeproject.org/files/ENCFF045LTC/@@download/ENCFF045LTC.bed.gz
1283	ENCFF046FNE.bed.gz	myotube originated from skeletal muscle myoblast	musculature of body	ChIP-seq	H3K4me3	ENCODE	https://www.encodeproject.org/files/ENCFF046FNE/@@download/ENCFF046FNE.bed.gz
1284	ENCFF047LUI.bed.gz	HEK293 genetically modified using site-specific recombination originated from HEK293	kidney	ChIP-seq	eGFP-ZBTB17	ENCODE	https://www.encodeproject.org/files/ENCFF047LUI/@@download/ENCFF047LUI.bed.gz
1285	ENCFF047UMH.bed.gz	skeletal muscle myoblast male adult (22 years)	musculature of body	ChIP-seq	H2AFZ	ENCODE	https://www.encodeproject.org/files/ENCFF047UMH/@@download/ENCFF047UMH.bed.gz
1286	ENCFF048JKT.bed.gz	GM12878	blood	ChIP-seq	REST	ENCODE	https://www.encodeproject.org/files/ENCFF048JKT/@@download/ENCFF048JKT.bed.gz
1287	ENCFF048JWL.bed.gz	neural cell originated from H1-hESC	brain	ChIP-seq	MXI1	ENCODE	https://www.encodeproject.org/files/ENCFF048JWL/@@download/ENCFF048JWL.bed.gz
1288	ENCFF048OBR.bed.gz	K562	blood	ChIP-seq	TBL1XR1	ENCODE	https://www.encodeproject.org/files/ENCFF048OBR/@@download/ENCFF048OBR.bed.gz
1289	ENCFF048OIZ.bed.gz	K562	blood	ChIP-seq	BMI1	ENCODE	https://www.encodeproject.org/files/ENCFF048OIZ/@@download/ENCFF048OIZ.bed.gz
1290	ENCFF048QES.bed.gz	MM.1S	lymph node	ChIP-seq	H2AFZ	ENCODE	https://www.encodeproject.org/files/ENCFF048QES/@@download/ENCFF048QES.bed.gz
1291	ENCFF049CRW.bed.gz	K562	blood	ChIP-seq	TRIM24	ENCODE	https://www.encodeproject.org/files/ENCFF049CRW/@@download/ENCFF049CRW.bed.gz
1292	ENCFF049NAQ.bed.gz	MM.1S	lymph node	ChIP-seq	H3K4me3	ENCODE	https://www.encodeproject.org/files/ENCFF049NAQ/@@download/ENCFF049NAQ.bed.gz
1293	ENCFF051JAE.bed.gz	MCF-7	mammary gland	ChIP-seq	ZNF207	ENCODE	https://www.encodeproject.org/files/ENCFF051JAE/@@download/ENCFF051JAE.bed.gz
1294	ENCFF052MHA.bed.gz	GM12878	blood	ChIP-seq	H3K9ac	ENCODE	https://www.encodeproject.org/files/ENCFF052MHA/@@download/ENCFF052MHA.bed.gz
1295	ENCFF052YIL.bed.gz	HepG2	liver	ChIP-seq	BCLAF1	ENCODE	https://www.encodeproject.org/files/ENCFF052YIL/@@download/ENCFF052YIL.bed.gz
1296	ENCFF053HTN.bed.gz	amniotic epithelial cell	epithelium	DNase-seq		ENCODE	https://www.encodeproject.org/files/ENCFF053HTN/@@download/ENCFF053HTN.bed.gz
1297	ENCFF053TBK.bed.gz	A549	lung	ChIP-seq	RFX5	ENCODE	https://www.encodeproject.org/files/ENCFF053TBK/@@download/ENCFF053TBK.bed.gz
1298	ENCFF053UVX.bed.gz	HEK293 genetically modified using site-specific recombination originated from HEK293	kidney	ChIP-seq	eGFP-ZNF707	ENCODE	https://www.encodeproject.org/files/ENCFF053UVX/@@download/ENCFF053UVX.bed.gz
1299	ENCFF054LVE.bed.gz	HEK293 genetically modified using site-specific recombination originated from HEK293	kidney	ChIP-seq	eGFP-KLF13	ENCODE	https://www.encodeproject.org/files/ENCFF054LVE/@@download/ENCFF054LVE.bed.gz
1300	ENCFF055MVR.bed.gz	HepG2	liver	ChIP-seq	U2AF1	ENCODE	https://www.encodeproject.org/files/ENCFF055MVR/@@download/ENCFF055MVR.bed.gz
1301	ENCFF055NJR.bed.gz	GM12878	blood	ChIP-seq	NBN	ENCODE	https://www.encodeproject.org/files/ENCFF055NJR/@@download/ENCFF055NJR.bed.gz
1302	ENCFF056IPL.bed.gz	T47D	mammary gland	DNase-seq		ENCODE	https://www.encodeproject.org/files/ENCFF056IPL/@@download/ENCFF056IPL.bed.gz
1303	ENCFF056OVB.bed.gz	HeLa-S3 G1b phase	uterus	ChIP-seq	H3K36me3	ENCODE	https://www.encodeproject.org/files/ENCFF056OVB/@@download/ENCFF056OVB.bed.gz
1304	ENCFF056WCP.bed.gz	GM12878	blood	DNase-seq		ENCODE	https://www.encodeproject.org/files/ENCFF056WCP/@@download/ENCFF056WCP.bed.gz
1305	ENCFF057EIS.bed.gz	MCF-7 genetically modified using stable transfection	mammary gland	ChIP-seq	eGFP-ELF1	ENCODE	https://www.encodeproject.org/files/ENCFF057EIS/@@download/ENCFF057EIS.bed.gz
1306	ENCFF057GAH.bed.gz	adrenal gland female adult (53 years)	adrenal gland	DNase-seq		ENCODE	https://www.encodeproject.org/files/ENCFF057GAH/@@download/ENCFF057GAH.bed.gz
1307	ENCFF057MON.bed.gz	HepG2	liver	ChIP-seq	FLAG-ZFP64	ENCODE	https://www.encodeproject.org/files/ENCFF057MON/@@download/ENCFF057MON.bed.gz
1308	ENCFF057UHI.bed.gz	HEK293 genetically modified using site-specific recombination originated from HEK293	kidney	ChIP-seq	eGFP-KLF8	ENCODE	https://www.encodeproject.org/files/ENCFF057UHI/@@download/ENCFF057UHI.bed.gz
1309	ENCFF057VRL.bed.gz	HEK293 genetically modified using site-specific recombination originated from HEK293	kidney	ChIP-seq	eGFP-ZNF112	ENCODE	https://www.encodeproject.org/files/ENCFF057VRL/@@download/ENCFF057VRL.bed.gz
1310	ENCFF057XEP.bed.gz	HEK293 genetically modified using site-specific recombination originated from HEK293	kidney	ChIP-seq	eGFP-REPIN1	ENCODE	https://www.encodeproject.org/files/ENCFF057XEP/@@download/ENCFF057XEP.bed.gz
1311	ENCFF057XIB.bed.gz	endothelial cell of umbilical vein male newborn	vasculature	ChIP-seq	H3K4me2	ENCODE	https://www.encodeproject.org/files/ENCFF057XIB/@@download/ENCFF057XIB.bed.gz
1312	ENCFF057ZUY.bed.gz	K562	blood	ChIP-seq	BCOR	ENCODE	https://www.encodeproject.org/files/ENCFF057ZUY/@@download/ENCFF057ZUY.bed.gz
1313	ENCFF058JCF.bed.gz	HEK293 genetically modified using site-specific recombination originated from HEK293	kidney	ChIP-seq	eGFP-ZNF777	ENCODE	https://www.encodeproject.org/files/ENCFF058JCF/@@download/ENCFF058JCF.bed.gz
1314	ENCFF058XAD.bed.gz	T47D treated with 0.02% dimethyl sulfoxide for 1 hour	mammary gland	ChIP-seq	GATA3	ENCODE	https://www.encodeproject.org/files/ENCFF058XAD/@@download/ENCFF058XAD.bed.gz
1315	ENCFF059ONJ.bed.gz	K562	blood	ChIP-seq	MNT	ENCODE	https://www.encodeproject.org/files/ENCFF059ONJ/@@download/ENCFF059ONJ.bed.gz
1316	ENCFF059WVE.bed.gz	K562	bodily fluid	ChIP-seq	SRSF7	ENCODE	https://www.encodeproject.org/files/ENCFF059WVE/@@download/ENCFF059WVE.bed.gz
1317	ENCFF060MLS.bed.gz	HepG2	liver	ChIP-seq	PHF8	ENCODE	https://www.encodeproject.org/files/ENCFF060MLS/@@download/ENCFF060MLS.bed.gz
1318	ENCFF061EOS.bed.gz	HepG2	liver	ChIP-seq	POLR2AphosphoS5	ENCODE	https://www.encodeproject.org/files/ENCFF061EOS/@@download/ENCFF061EOS.bed.gz
1319	ENCFF061ETG.bed.gz	CWRU1 male	iPSC	DNase-seq		ENCODE	https://www.encodeproject.org/files/ENCFF061ETG/@@download/ENCFF061ETG.bed.gz
1320	ENCFF061UXU.bed.gz	SU-DHL-6	blood	ChIP-seq	EZH2phosphoT487	ENCODE	https://www.encodeproject.org/files/ENCFF061UXU/@@download/ENCFF061UXU.bed.gz
1321	ENCFF062ARS.bed.gz	K562	blood	ChIP-seq	CBX5	ENCODE	https://www.encodeproject.org/files/ENCFF062ARS/@@download/ENCFF062ARS.bed.gz
1322	ENCFF063IRW.bed.gz	GM12891	blood	ChIP-seq	POLR2A	ENCODE	https://www.encodeproject.org/files/ENCFF063IRW/@@download/ENCFF063IRW.bed.gz
1323	ENCFF063WXY.bed.gz	GM12878	blood	ChIP-seq	E2F8	ENCODE	https://www.encodeproject.org/files/ENCFF063WXY/@@download/ENCFF063WXY.bed.gz
1324	ENCFF065EPE.bed.gz	HepG2	liver	ChIP-seq	GABPA	ENCODE	https://www.encodeproject.org/files/ENCFF065EPE/@@download/ENCFF065EPE.bed.gz
1325	ENCFF065LHJ.bed.gz	brain microvascular endothelial cell	vasculature	ChIP-seq	CTCF	ENCODE	https://www.encodeproject.org/files/ENCFF065LHJ/@@download/ENCFF065LHJ.bed.gz
1326	ENCFF065QOM.bed.gz	GM12878	blood	ChIP-seq	ZNF622	ENCODE	https://www.encodeproject.org/files/ENCFF065QOM/@@download/ENCFF065QOM.bed.gz
1327	ENCFF065RDT.bed.gz	HEK293 genetically modified using site-specific recombination originated from HEK293	kidney	ChIP-seq	eGFP-KLF17	ENCODE	https://www.encodeproject.org/files/ENCFF065RDT/@@download/ENCFF065RDT.bed.gz
1328	ENCFF065SUI.bed.gz	NCI-H929	bone element	ChIP-seq	H3K4me3	ENCODE	https://www.encodeproject.org/files/ENCFF065SUI/@@download/ENCFF065SUI.bed.gz
1329	ENCFF065TIH.bed.gz	breast epithelium female adult (53 years)	epithelium	ChIP-seq	H3K4me3	ENCODE	https://www.encodeproject.org/files/ENCFF065TIH/@@download/ENCFF065TIH.bed.gz
1330	ENCFF065UFF.bed.gz	MCF-7	mammary gland	ChIP-seq	RCOR1	ENCODE	https://www.encodeproject.org/files/ENCFF065UFF/@@download/ENCFF065UFF.bed.gz
1331	ENCFF065VOT.bed.gz	HEK293 genetically modified using site-specific recombination originated from HEK293	kidney	ChIP-seq	eGFP-HIC1	ENCODE	https://www.encodeproject.org/files/ENCFF065VOT/@@download/ENCFF065VOT.bed.gz
1332	ENCFF065XPI.bed.gz	H1-hESC	embryo	DNase-seq		ENCODE	https://www.encodeproject.org/files/ENCFF065XPI/@@download/ENCFF065XPI.bed.gz
1333	ENCFF066DLR.bed.gz	OCI-LY3	bone element	ChIP-seq	H3K27ac	ENCODE	https://www.encodeproject.org/files/ENCFF066DLR/@@download/ENCFF066DLR.bed.gz
1334	ENCFF066EGK.bed.gz	testis male adult (54 years)	testis	DNase-seq		ENCODE	https://www.encodeproject.org/files/ENCFF066EGK/@@download/ENCFF066EGK.bed.gz
1335	ENCFF066UZX.bed.gz	GM23248	connective tissue	ChIP-seq	H3K9me2	ENCODE	https://www.encodeproject.org/files/ENCFF066UZX/@@download/ENCFF066UZX.bed.gz
1336	ENCFF066WNI.bed.gz	fibroblast of lung	lung	DNase-seq		ENCODE	https://www.encodeproject.org/files/ENCFF066WNI/@@download/ENCFF066WNI.bed.gz
1337	ENCFF066XDW.bed.gz	GM12878	blood	ChIP-seq	MAZ	ENCODE	https://www.encodeproject.org/files/ENCFF066XDW/@@download/ENCFF066XDW.bed.gz
1338	ENCFF067LIW.bed.gz	K562	blood	ChIP-seq	MCM2	ENCODE	https://www.encodeproject.org/files/ENCFF067LIW/@@download/ENCFF067LIW.bed.gz
1339	ENCFF067PUA.bed.gz	PC-9	lung	ChIP-seq	H3K9me2	ENCODE	https://www.encodeproject.org/files/ENCFF067PUA/@@download/ENCFF067PUA.bed.gz
1340	ENCFF067QDH.bed.gz	Loucy	lymph node	ChIP-seq	H2AFZ	ENCODE	https://www.encodeproject.org/files/ENCFF067QDH/@@download/ENCFF067QDH.bed.gz
1341	ENCFF067QUU.bed.gz	GM12891	blood	ChIP-seq	PAX5	ENCODE	https://www.encodeproject.org/files/ENCFF067QUU/@@download/ENCFF067QUU.bed.gz
1342	ENCFF068DLY.bed.gz	PC-9	lung	ChIP-seq	EZH2phosphoT487	ENCODE	https://www.encodeproject.org/files/ENCFF068DLY/@@download/ENCFF068DLY.bed.gz
1343	ENCFF068FYV.bed.gz	HepG2 genetically modified using CRISPR	liver	ChIP-seq	3xFLAG-SSRP1	ENCODE	https://www.encodeproject.org/files/ENCFF068FYV/@@download/ENCFF068FYV.bed.gz
1344	ENCFF068QHA.bed.gz	HEK293 genetically modified using site-specific recombination originated from HEK293	kidney	ChIP-seq	eGFP-ZNF223	ENCODE	https://www.encodeproject.org/files/ENCFF068QHA/@@download/ENCFF068QHA.bed.gz
1345	ENCFF069BDK.bed.gz	fibroblast of lung	lung	ChIP-seq	H3K4me3	ENCODE	https://www.encodeproject.org/files/ENCFF069BDK/@@download/ENCFF069BDK.bed.gz
1346	ENCFF069BQG.bed.gz	HeLa-S3	uterus	ChIP-seq	H4K20me1	ENCODE	https://www.encodeproject.org/files/ENCFF069BQG/@@download/ENCFF069BQG.bed.gz
1347	ENCFF069MVV.bed.gz	radial glial cell genetically modified using stable transfection originated from H9	brain	ChIP-seq	H3K4me1	ENCODE	https://www.encodeproject.org/files/ENCFF069MVV/@@download/ENCFF069MVV.bed.gz
1348	ENCFF069RNV.bed.gz	HepG2	liver	ChIP-seq	CHD4	ENCODE	https://www.encodeproject.org/files/ENCFF069RNV/@@download/ENCFF069RNV.bed.gz
1349	ENCFF069RTN.bed.gz	brain microvascular endothelial cell	vasculature	ChIP-seq	H3K4me3	ENCODE	https://www.encodeproject.org/files/ENCFF069RTN/@@download/ENCFF069RTN.bed.gz
1350	ENCFF070GBJ.bed.gz	HEK293 genetically modified using site-specific recombination originated from HEK293	kidney	ChIP-seq	eGFP-FEZF1	ENCODE	https://www.encodeproject.org/files/ENCFF070GBJ/@@download/ENCFF070GBJ.bed.gz
1351	ENCFF070GNA.bed.gz	HepG2	liver	ChIP-seq	FLAG-GATAD1	ENCODE	https://www.encodeproject.org/files/ENCFF070GNA/@@download/ENCFF070GNA.bed.gz
1352	ENCFF070KLR.bed.gz	A549	lung	ChIP-seq	CBX2	ENCODE	https://www.encodeproject.org/files/ENCFF070KLR/@@download/ENCFF070KLR.bed.gz
1353	ENCFF070SAY.bed.gz	PFSK-1	brain	ChIP-seq	TAF1	ENCODE	https://www.encodeproject.org/files/ENCFF070SAY/@@download/ENCFF070SAY.bed.gz
1354	ENCFF070WUF.bed.gz	MCF-7	mammary gland	ChIP-seq	ZBTB7B	ENCODE	https://www.encodeproject.org/files/ENCFF070WUF/@@download/ENCFF070WUF.bed.gz
1355	ENCFF071KIB.bed.gz	osteoblast	connective tissue	DNase-seq		ENCODE	https://www.encodeproject.org/files/ENCFF071KIB/@@download/ENCFF071KIB.bed.gz
1356	ENCFF071MGJ.bed.gz	thyroid gland male adult (37 years)	thyroid gland	ChIP-seq	H3K9me3	ENCODE	https://www.encodeproject.org/files/ENCFF071MGJ/@@download/ENCFF071MGJ.bed.gz
1357	ENCFF071ZMT.bed.gz	A549	lung	ChIP-seq	EHMT2	ENCODE	https://www.encodeproject.org/files/ENCFF071ZMT/@@download/ENCFF071ZMT.bed.gz
1358	ENCFF072BNW.bed.gz	T-helper 1 cell male adult (33 years)	blood	DNase-seq		ENCODE	https://www.encodeproject.org/files/ENCFF072BNW/@@download/ENCFF072BNW.bed.gz
1359	ENCFF072IIJ.bed.gz	bipolar neuron originated from GM23338 treated with 0.5 μg/mL doxycycline hyclate for 4 days	brain	ChIP-seq	H4K20me1	ENCODE	https://www.encodeproject.org/files/ENCFF072IIJ/@@download/ENCFF072IIJ.bed.gz
1360	ENCFF072QES.bed.gz	bronchial epithelial cell female treated with retinoic acid	lung	DNase-seq		ENCODE	https://www.encodeproject.org/files/ENCFF072QES/@@download/ENCFF072QES.bed.gz
1361	ENCFF072UEX.bed.gz	HepG2	liver	ChIP-seq	RAD21	ENCODE	https://www.encodeproject.org/files/ENCFF072UEX/@@download/ENCFF072UEX.bed.gz
1362	ENCFF072ZEU.bed.gz	neural progenitor cell originated from H9	brain	ChIP-seq	CTCF	ENCODE	https://www.encodeproject.org/files/ENCFF072ZEU/@@download/ENCFF072ZEU.bed.gz
1363	ENCFF073PCP.bed.gz	H1-hESC	embryo	ChIP-seq	JUND	ENCODE	https://www.encodeproject.org/files/ENCFF073PCP/@@download/ENCFF073PCP.bed.gz
1364	ENCFF073XKN.bed.gz	HEK293 genetically modified using site-specific recombination originated from HEK293	kidney	ChIP-seq	eGFP-ZNF521	ENCODE	https://www.encodeproject.org/files/ENCFF073XKN/@@download/ENCFF073XKN.bed.gz
1365	ENCFF073XZC.bed.gz	GM12878	blood	ChIP-seq	IKZF1	ENCODE	https://www.encodeproject.org/files/ENCFF073XZC/@@download/ENCFF073XZC.bed.gz
1366	ENCFF074EZL.bed.gz	K562	blood	ChIP-seq	NBN	ENCODE	https://www.encodeproject.org/files/ENCFF074EZL/@@download/ENCFF074EZL.bed.gz
1367	ENCFF075MKV.bed.gz	HepG2	liver	ChIP-seq	FLAG-RARA	ENCODE	https://www.encodeproject.org/files/ENCFF075MKV/@@download/ENCFF075MKV.bed.gz
1368	ENCFF075PDC.bed.gz	HepG2	liver	ChIP-seq	NBN	ENCODE	https://www.encodeproject.org/files/ENCFF075PDC/@@download/ENCFF075PDC.bed.gz
1369	ENCFF075QKF.bed.gz	LNCaP clone FGC treated with 1 nM 17β-hydroxy-17-methylestra-4,9,11-trien-3-one for 12 hours	prostate gland	DNase-seq		ENCODE	https://www.encodeproject.org/files/ENCFF075QKF/@@download/ENCFF075QKF.bed.gz
1370	ENCFF076BIM.bed.gz	AG04450	lung	ChIP-seq	H3K4me3	ENCODE	https://www.encodeproject.org/files/ENCFF076BIM/@@download/ENCFF076BIM.bed.gz
1371	ENCFF076IFG.bed.gz	K562	blood	ChIP-seq	ZEB2	ENCODE	https://www.encodeproject.org/files/ENCFF076IFG/@@download/ENCFF076IFG.bed.gz
1372	ENCFF076MSV.bed.gz	K562	blood	ChIP-seq	AFF1	ENCODE	https://www.encodeproject.org/files/ENCFF076MSV/@@download/ENCFF076MSV.bed.gz
1373	ENCFF076NCP.bed.gz	HepG2	liver	ChIP-seq	ETV4	ENCODE	https://www.encodeproject.org/files/ENCFF076NCP/@@download/ENCFF076NCP.bed.gz
1374	ENCFF076YZO.bed.gz	K562	blood	ChIP-seq	ETS1	ENCODE	https://www.encodeproject.org/files/ENCFF076YZO/@@download/ENCFF076YZO.bed.gz
1375	ENCFF077UYM.bed.gz	K562 treated with interferon alpha for 30 minutes	blood	ChIP-seq	JUN	ENCODE	https://www.encodeproject.org/files/ENCFF077UYM/@@download/ENCFF077UYM.bed.gz
1376	ENCFF078ATU.bed.gz	Ishikawa treated with 100 nM bisphenol A for 1 hour	uterus	ChIP-seq	ESR1	ENCODE	https://www.encodeproject.org/files/ENCFF078ATU/@@download/ENCFF078ATU.bed.gz
1377	ENCFF078MQF.bed.gz	myotube originated from skeletal muscle myoblast	musculature of body	ChIP-seq	H3K79me2	ENCODE	https://www.encodeproject.org/files/ENCFF078MQF/@@download/ENCFF078MQF.bed.gz
1378	ENCFF078VMK.bed.gz	HEK293 genetically modified using site-specific recombination originated from HEK293	kidney	ChIP-seq	eGFP-ZNF433	ENCODE	https://www.encodeproject.org/files/ENCFF078VMK/@@download/ENCFF078VMK.bed.gz
1379	ENCFF079NXF.bed.gz	heart left ventricle female adult (53 years)	heart	ChIP-seq	H3K36me3	ENCODE	https://www.encodeproject.org/files/ENCFF079NXF/@@download/ENCFF079NXF.bed.gz
1380	ENCFF079ZWK.bed.gz	GM12878	blood	ChIP-seq	MXI1	ENCODE	https://www.encodeproject.org/files/ENCFF079ZWK/@@download/ENCFF079ZWK.bed.gz
1381	ENCFF080NBZ.bed.gz	K562	blood	ChIP-seq	NCOR1	ENCODE	https://www.encodeproject.org/files/ENCFF080NBZ/@@download/ENCFF080NBZ.bed.gz
1382	ENCFF080POQ.bed.gz	trophoblast cell embryo (23 weeks)	embryo	DNase-seq		ENCODE	https://www.encodeproject.org/files/ENCFF080POQ/@@download/ENCFF080POQ.bed.gz
1383	ENCFF080RMP.bed.gz	A549 treated with 100 nM dexamethasone for 1 hour	lung	ChIP-seq	NR3C1	ENCODE	https://www.encodeproject.org/files/ENCFF080RMP/@@download/ENCFF080RMP.bed.gz
1384	ENCFF081JNO.bed.gz	GM12891	blood	ChIP-seq	YY1	ENCODE	https://www.encodeproject.org/files/ENCFF081JNO/@@download/ENCFF081JNO.bed.gz
1385	ENCFF081VFH.bed.gz	smooth muscle cell originated from H9	musculature of body	ChIP-seq	H3K9me3	ENCODE	https://www.encodeproject.org/files/ENCFF081VFH/@@download/ENCFF081VFH.bed.gz
1386	ENCFF081XPM.bed.gz	HTR-8/SVneo	placenta	DNase-seq		ENCODE	https://www.encodeproject.org/files/ENCFF081XPM/@@download/ENCFF081XPM.bed.gz
1387	ENCFF082IAX.bed.gz	choroid plexus epithelial cell	vasculature	ChIP-seq	H3K4me3	ENCODE	https://www.encodeproject.org/files/ENCFF082IAX/@@download/ENCFF082IAX.bed.gz
1388	ENCFF082JDH.bed.gz	GM12878	blood	ChIP-seq	BRCA1	ENCODE	https://www.encodeproject.org/files/ENCFF082JDH/@@download/ENCFF082JDH.bed.gz
1389	ENCFF083KVY.bed.gz	GM12878	blood	ChIP-seq	MAX	ENCODE	https://www.encodeproject.org/files/ENCFF083KVY/@@download/ENCFF083KVY.bed.gz
1390	ENCFF083YCQ.bed.gz	K562	blood	ChIP-seq	E4F1	ENCODE	https://www.encodeproject.org/files/ENCFF083YCQ/@@download/ENCFF083YCQ.bed.gz
1391	ENCFF084DFH.bed.gz	HEK293 genetically modified using site-specific recombination originated from HEK293	kidney	ChIP-seq	eGFP-ZNF214	ENCODE	https://www.encodeproject.org/files/ENCFF084DFH/@@download/ENCFF084DFH.bed.gz
1392	ENCFF084PQH.bed.gz	pulmonary artery endothelial cell female	vasculature	DNase-seq		ENCODE	https://www.encodeproject.org/files/ENCFF084PQH/@@download/ENCFF084PQH.bed.gz
1393	ENCFF085BBF.bed.gz	A673	musculature of body	ChIP-seq	EZH2	ENCODE	https://www.encodeproject.org/files/ENCFF085BBF/@@download/ENCFF085BBF.bed.gz
1394	ENCFF085GOJ.bed.gz	HepG2	liver	ChIP-seq	JUND	ENCODE	https://www.encodeproject.org/files/ENCFF085GOJ/@@download/ENCFF085GOJ.bed.gz
1395	ENCFF085HTY.bed.gz	K562	blood	ChIP-seq	CTCF	ENCODE	https://www.encodeproject.org/files/ENCFF085HTY/@@download/ENCFF085HTY.bed.gz
1396	ENCFF085JHT.bed.gz	K562	blood	ChIP-seq	H3K9ac	ENCODE	https://www.encodeproject.org/files/ENCFF085JHT/@@download/ENCFF085JHT.bed.gz
1397	ENCFF086CFV.bed.gz	cardiac muscle cell	heart	ChIP-seq	H3K4me3	ENCODE	https://www.encodeproject.org/files/ENCFF086CFV/@@download/ENCFF086CFV.bed.gz
1398	ENCFF086LMU.bed.gz	HepG2	liver	ChIP-seq	SUZ12	ENCODE	https://www.encodeproject.org/files/ENCFF086LMU/@@download/ENCFF086LMU.bed.gz
1399	ENCFF086VOQ.bed.gz	HEK293 genetically modified using site-specific recombination originated from HEK293	kidney	ChIP-seq	eGFP-ZNF571	ENCODE	https://www.encodeproject.org/files/ENCFF086VOQ/@@download/ENCFF086VOQ.bed.gz
1400	ENCFF088WYS.bed.gz	HCT116	large intestine	ChIP-seq	JUND	ENCODE	https://www.encodeproject.org/files/ENCFF088WYS/@@download/ENCFF088WYS.bed.gz
1401	ENCFF089IQG.bed.gz	neural cell originated from H1-hESC	brain	ChIP-seq	H3F3A	ENCODE	https://www.encodeproject.org/files/ENCFF089IQG/@@download/ENCFF089IQG.bed.gz
1402	ENCFF090ODW.bed.gz	gastrocnemius medialis female adult (53 years)	musculature of body	ChIP-seq	H3K27ac	ENCODE	https://www.encodeproject.org/files/ENCFF090ODW/@@download/ENCFF090ODW.bed.gz
1403	ENCFF092DSJ.bed.gz	OCI-LY1	bone element	ChIP-seq	H3K4me3	ENCODE	https://www.encodeproject.org/files/ENCFF092DSJ/@@download/ENCFF092DSJ.bed.gz
1404	ENCFF093IIO.bed.gz	CD14-positive monocyte female	blood	ChIP-seq	H2AFZ	ENCODE	https://www.encodeproject.org/files/ENCFF093IIO/@@download/ENCFF093IIO.bed.gz
1405	ENCFF093OUB.bed.gz	HepG2	liver	ChIP-seq	FIP1L1	ENCODE	https://www.encodeproject.org/files/ENCFF093OUB/@@download/ENCFF093OUB.bed.gz
1406	ENCFF094MFL.bed.gz	HeLa-S3	uterus	ChIP-seq	H2AFZ	ENCODE	https://www.encodeproject.org/files/ENCFF094MFL/@@download/ENCFF094MFL.bed.gz
1407	ENCFF094QKU.bed.gz	neural progenitor cell originated from H9	brain	ChIP-seq	H3K27ac	ENCODE	https://www.encodeproject.org/files/ENCFF094QKU/@@download/ENCFF094QKU.bed.gz
1408	ENCFF095GMM.bed.gz	GM12878	blood	ChIP-seq	BHLHE40	ENCODE	https://www.encodeproject.org/files/ENCFF095GMM/@@download/ENCFF095GMM.bed.gz
1409	ENCFF095TYO.bed.gz	HepG2	liver	ChIP-seq	GTF2F1	ENCODE	https://www.encodeproject.org/files/ENCFF095TYO/@@download/ENCFF095TYO.bed.gz
1410	ENCFF096LRM.bed.gz	MCF-7	mammary gland	ChIP-seq	SMARCE1	ENCODE	https://www.encodeproject.org/files/ENCFF096LRM/@@download/ENCFF096LRM.bed.gz
1411	ENCFF096XCS.bed.gz	fibroblast of lung female child (11 year) and male adult (45 years)	lung	ChIP-seq	H3K36me3	ENCODE	https://www.encodeproject.org/files/ENCFF096XCS/@@download/ENCFF096XCS.bed.gz
1412	ENCFF096XMD.bed.gz	K562	blood	ChIP-seq	RAD51	ENCODE	https://www.encodeproject.org/files/ENCFF096XMD/@@download/ENCFF096XMD.bed.gz
1413	ENCFF097NQF.bed.gz	OCI-LY3	bone element	ChIP-seq	H2AFZ	ENCODE	https://www.encodeproject.org/files/ENCFF097NQF/@@download/ENCFF097NQF.bed.gz
1414	ENCFF098NZX.bed.gz	PC-3	prostate gland	ChIP-seq	H3K9ac	ENCODE	https://www.encodeproject.org/files/ENCFF098NZX/@@download/ENCFF098NZX.bed.gz
1415	ENCFF099BZU.bed.gz	HepG2	liver	ChIP-seq	HNRNPK	ENCODE	https://www.encodeproject.org/files/ENCFF099BZU/@@download/ENCFF099BZU.bed.gz
1416	ENCFF099CBG.bed.gz	HepG2	liver	ChIP-seq	FLAG-KLF6	ENCODE	https://www.encodeproject.org/files/ENCFF099CBG/@@download/ENCFF099CBG.bed.gz
1417	ENCFF099LMD.bed.gz	K562	blood	ChIP-seq	H3K4me2	ENCODE	https://www.encodeproject.org/files/ENCFF099LMD/@@download/ENCFF099LMD.bed.gz
1418	ENCFF099NBE.bed.gz	SU-DHL-6	blood	ChIP-seq	CTCF	ENCODE	https://www.encodeproject.org/files/ENCFF099NBE/@@download/ENCFF099NBE.bed.gz
1419	ENCFF099SDW.bed.gz	K562 treated with interferon gamma for 6 hours	blood	ChIP-seq	MYC	ENCODE	https://www.encodeproject.org/files/ENCFF099SDW/@@download/ENCFF099SDW.bed.gz
1420	ENCFF100ERQ.bed.gz	GM12878	blood	ChIP-seq	IRF5	ENCODE	https://www.encodeproject.org/files/ENCFF100ERQ/@@download/ENCFF100ERQ.bed.gz
1421	ENCFF101FOH.bed.gz	lung female embryo (76 days)	lung	DNase-seq		ENCODE	https://www.encodeproject.org/files/ENCFF101FOH/@@download/ENCFF101FOH.bed.gz
1422	ENCFF101OIP.bed.gz	NCI-H929	bone element	ChIP-seq	H3K9ac	ENCODE	https://www.encodeproject.org/files/ENCFF101OIP/@@download/ENCFF101OIP.bed.gz
1423	ENCFF102VYH.bed.gz	NT2/D1	gonad	ChIP-seq	ZNF274	ENCODE	https://www.encodeproject.org/files/ENCFF102VYH/@@download/ENCFF102VYH.bed.gz
1424	ENCFF102YDR.bed.gz	SK-N-SH	brain	ChIP-seq	H3K27me3	ENCODE	https://www.encodeproject.org/files/ENCFF102YDR/@@download/ENCFF102YDR.bed.gz
1425	ENCFF103OOV.bed.gz	GM12878	blood	ChIP-seq	ZNF24	ENCODE	https://www.encodeproject.org/files/ENCFF103OOV/@@download/ENCFF103OOV.bed.gz
1426	ENCFF103RHB.bed.gz	NCI-H929	bone element	ChIP-seq	H3F3A	ENCODE	https://www.encodeproject.org/files/ENCFF103RHB/@@download/ENCFF103RHB.bed.gz
1427	ENCFF104NYW.bed.gz	frontal cortex female adult (67 years) and female adult (80 years)	brain	DNase-seq		ENCODE	https://www.encodeproject.org/files/ENCFF104NYW/@@download/ENCFF104NYW.bed.gz
1428	ENCFF104OBH.bed.gz	mammary epithelial cell female adult (50 years)	epithelium	ChIP-seq	H4K20me1	ENCODE	https://www.encodeproject.org/files/ENCFF104OBH/@@download/ENCFF104OBH.bed.gz
1429	ENCFF104YWL.bed.gz	HepG2 genetically modified using CRISPR	liver	ChIP-seq	3xFLAG-HBP1	ENCODE	https://www.encodeproject.org/files/ENCFF104YWL/@@download/ENCFF104YWL.bed.gz
1430	ENCFF105IPJ.bed.gz	HepG2 genetically modified using CRISPR	liver	ChIP-seq	3xFLAG-RBPJ	ENCODE	https://www.encodeproject.org/files/ENCFF105IPJ/@@download/ENCFF105IPJ.bed.gz
1431	ENCFF106DAY.bed.gz	K562	blood	ChIP-seq	E2F1	ENCODE	https://www.encodeproject.org/files/ENCFF106DAY/@@download/ENCFF106DAY.bed.gz
1432	ENCFF106DGJ.bed.gz	HepG2	liver	ChIP-seq	FLAG-THAP11	ENCODE	https://www.encodeproject.org/files/ENCFF106DGJ/@@download/ENCFF106DGJ.bed.gz
1433	ENCFF107UHX.bed.gz	GM12878	blood	ChIP-seq	HDAC2	ENCODE	https://www.encodeproject.org/files/ENCFF107UHX/@@download/ENCFF107UHX.bed.gz
1434	ENCFF107VFO.bed.gz	HEK293 genetically modified using site-specific recombination originated from HEK293	kidney	ChIP-seq	eGFP-ZNF362	ENCODE	https://www.encodeproject.org/files/ENCFF107VFO/@@download/ENCFF107VFO.bed.gz
1435	ENCFF108DAJ.bed.gz	HeLa-S3	uterus	ChIP-seq	H3K4me2	ENCODE	https://www.encodeproject.org/files/ENCFF108DAJ/@@download/ENCFF108DAJ.bed.gz
1436	ENCFF108HPY.bed.gz	HCT116	large intestine	ChIP-seq	H3K36me3	ENCODE	https://www.encodeproject.org/files/ENCFF108HPY/@@download/ENCFF108HPY.bed.gz
1437	ENCFF108RWG.bed.gz	HepG2	liver	ChIP-seq	BHLHE40	ENCODE	https://www.encodeproject.org/files/ENCFF108RWG/@@download/ENCFF108RWG.bed.gz
1438	ENCFF108ZTV.bed.gz	liver male adult (32 years)	liver	ChIP-seq	RAD21	ENCODE	https://www.encodeproject.org/files/ENCFF108ZTV/@@download/ENCFF108ZTV.bed.gz
1439	ENCFF111DCR.bed.gz	HEK293 genetically modified using site-specific recombination originated from HEK293	kidney	ChIP-seq	eGFP-ZNF19	ENCODE	https://www.encodeproject.org/files/ENCFF111DCR/@@download/ENCFF111DCR.bed.gz
1440	ENCFF111IAC.bed.gz	skeletal muscle myoblast male adult (22 years)	musculature of body	ChIP-seq	H3K9me3	ENCODE	https://www.encodeproject.org/files/ENCFF111IAC/@@download/ENCFF111IAC.bed.gz
1441	ENCFF111IPG.bed.gz	MCF 10A genetically modified using stable transfection treated with 1 μM afimoxifene for 12 hours	mammary gland	ChIP-seq	FOS	ENCODE	https://www.encodeproject.org/files/ENCFF111IPG/@@download/ENCFF111IPG.bed.gz
1442	ENCFF112EXY.bed.gz	mammary epithelial cell female	epithelium	DNase-seq		ENCODE	https://www.encodeproject.org/files/ENCFF112EXY/@@download/ENCFF112EXY.bed.gz
1443	ENCFF112WBV.bed.gz	MCF-7	mammary gland	ChIP-seq	H3K9ac	ENCODE	https://www.encodeproject.org/files/ENCFF112WBV/@@download/ENCFF112WBV.bed.gz
1444	ENCFF113DRH.bed.gz	chorion	extraembryonic component	DNase-seq		ENCODE	https://www.encodeproject.org/files/ENCFF113DRH/@@download/ENCFF113DRH.bed.gz
1445	ENCFF113PMT.bed.gz	K562	blood	ChIP-seq	NFYB	ENCODE	https://www.encodeproject.org/files/ENCFF113PMT/@@download/ENCFF113PMT.bed.gz
1446	ENCFF113TVH.bed.gz	sigmoid colon female adult (51 year)	large intestine	DNase-seq		ENCODE	https://www.encodeproject.org/files/ENCFF113TVH/@@download/ENCFF113TVH.bed.gz
1447	ENCFF113UYE.bed.gz	HepG2	liver	ChIP-seq	H3K36me3	ENCODE	https://www.encodeproject.org/files/ENCFF113UYE/@@download/ENCFF113UYE.bed.gz
1448	ENCFF114IWY.bed.gz	K562	blood	ChIP-seq	ZNF143	ENCODE	https://www.encodeproject.org/files/ENCFF114IWY/@@download/ENCFF114IWY.bed.gz
1449	ENCFF114NGB.bed.gz	KMS-11	bone element	ChIP-seq	H3K9ac	ENCODE	https://www.encodeproject.org/files/ENCFF114NGB/@@download/ENCFF114NGB.bed.gz
1450	ENCFF114PTZ.bed.gz	K562	blood	ChIP-seq	SMARCC2	ENCODE	https://www.encodeproject.org/files/ENCFF114PTZ/@@download/ENCFF114PTZ.bed.gz
1451	ENCFF115NGF.bed.gz	ovary female adult (53 years)	gonad	DNase-seq		ENCODE	https://www.encodeproject.org/files/ENCFF115NGF/@@download/ENCFF115NGF.bed.gz
1452	ENCFF115WLO.bed.gz	cerebellum male adult (27 years) and male adult (35 years)	brain	DNase-seq		ENCODE	https://www.encodeproject.org/files/ENCFF115WLO/@@download/ENCFF115WLO.bed.gz
1453	ENCFF116DIO.bed.gz	K562 genetically modified using stable transfection	blood	ChIP-seq	eGFP-ZNF148	ENCODE	https://www.encodeproject.org/files/ENCFF116DIO/@@download/ENCFF116DIO.bed.gz
1454	ENCFF116EXQ.bed.gz	GM12878	blood	ChIP-seq	GABPA	ENCODE	https://www.encodeproject.org/files/ENCFF116EXQ/@@download/ENCFF116EXQ.bed.gz
1455	ENCFF116GAH.bed.gz	HepG2	liver	ChIP-seq	FLAG-NFIA	ENCODE	https://www.encodeproject.org/files/ENCFF116GAH/@@download/ENCFF116GAH.bed.gz
1456	ENCFF116RLU.bed.gz	IMR-90	lung	ChIP-seq	SMC3	ENCODE	https://www.encodeproject.org/files/ENCFF116RLU/@@download/ENCFF116RLU.bed.gz
1457	ENCFF117UTF.bed.gz	CMK	blood	DNase-seq		ENCODE	https://www.encodeproject.org/files/ENCFF117UTF/@@download/ENCFF117UTF.bed.gz
1458	ENCFF117ZKS.bed.gz	MCF-7	mammary gland	ChIP-seq	NCOA3	ENCODE	https://www.encodeproject.org/files/ENCFF117ZKS/@@download/ENCFF117ZKS.bed.gz
1459	ENCFF119WLE.bed.gz	HEK293 genetically modified using site-specific recombination originated from HEK293	kidney	ChIP-seq	eGFP-SP7	ENCODE	https://www.encodeproject.org/files/ENCFF119WLE/@@download/ENCFF119WLE.bed.gz
1460	ENCFF120BYA.bed.gz	thoracic aorta male adult (54 years)	vasculature	ChIP-seq	H3K36me3	ENCODE	https://www.encodeproject.org/files/ENCFF120BYA/@@download/ENCFF120BYA.bed.gz
1461	ENCFF120FFI.bed.gz	brain male embryo (72 days) and male embryo (76 days)	brain	DNase-seq		ENCODE	https://www.encodeproject.org/files/ENCFF120FFI/@@download/ENCFF120FFI.bed.gz
1462	ENCFF120IDE.bed.gz	K562	blood	ChIP-seq	RBFOX2	ENCODE	https://www.encodeproject.org/files/ENCFF120IDE/@@download/ENCFF120IDE.bed.gz
1463	ENCFF120RXH.bed.gz	HEK293 genetically modified using site-specific recombination originated from HEK293	kidney	ChIP-seq	eGFP-ZNF548	ENCODE	https://www.encodeproject.org/files/ENCFF120RXH/@@download/ENCFF120RXH.bed.gz
1464	ENCFF120VUT.bed.gz	GM12878	bodily fluid	ChIP-seq	POLR2A	ENCODE	https://www.encodeproject.org/files/ENCFF120VUT/@@download/ENCFF120VUT.bed.gz
1465	ENCFF120WOF.bed.gz	K562 genetically modified using CRISPR	blood	ChIP-seq	eGFP-ZNF639	ENCODE	https://www.encodeproject.org/files/ENCFF120WOF/@@download/ENCFF120WOF.bed.gz
1466	ENCFF121EHW.bed.gz	K562	blood	DNase-seq		ENCODE	https://www.encodeproject.org/files/ENCFF121EHW/@@download/ENCFF121EHW.bed.gz
1467	ENCFF122QSN.bed.gz	K562	blood	ChIP-seq	HNRNPLL	ENCODE	https://www.encodeproject.org/files/ENCFF122QSN/@@download/ENCFF122QSN.bed.gz
1468	ENCFF122YQX.bed.gz	DOHH2	blood	ChIP-seq	H3K4me1	ENCODE	https://www.encodeproject.org/files/ENCFF122YQX/@@download/ENCFF122YQX.bed.gz
1469	ENCFF123WEZ.bed.gz	GM12878	blood	ChIP-seq	ZBED1	ENCODE	https://www.encodeproject.org/files/ENCFF123WEZ/@@download/ENCFF123WEZ.bed.gz
1470	ENCFF125NZH.bed.gz	HepG2	liver	ChIP-seq	FLAG-HMG20B	ENCODE	https://www.encodeproject.org/files/ENCFF125NZH/@@download/ENCFF125NZH.bed.gz
1471	ENCFF125SQT.bed.gz	GM12878	bodily fluid	ChIP-seq	POLR2AphosphoS5	ENCODE	https://www.encodeproject.org/files/ENCFF125SQT/@@download/ENCFF125SQT.bed.gz
1472	ENCFF125YHG.bed.gz	A549	lung	ChIP-seq	SMC3	ENCODE	https://www.encodeproject.org/files/ENCFF125YHG/@@download/ENCFF125YHG.bed.gz
1473	ENCFF126BCK.bed.gz	K562	blood	ChIP-seq	GMEB1	ENCODE	https://www.encodeproject.org/files/ENCFF126BCK/@@download/ENCFF126BCK.bed.gz
1474	ENCFF126CZP.bed.gz	B cell female adult (27 years)	blood	ChIP-seq	EZH2	ENCODE	https://www.encodeproject.org/files/ENCFF126CZP/@@download/ENCFF126CZP.bed.gz
1475	ENCFF126PJF.bed.gz	MCF-7	mammary gland	ChIP-seq	ZBTB11	ENCODE	https://www.encodeproject.org/files/ENCFF126PJF/@@download/ENCFF126PJF.bed.gz
1476	ENCFF126PNX.bed.gz	liver female child (4 years)	liver	ChIP-seq	FOXA1	ENCODE	https://www.encodeproject.org/files/ENCFF126PNX/@@download/ENCFF126PNX.bed.gz
1477	ENCFF126QYP.bed.gz	K562	blood	ChIP-seq	H3K27me3	ENCODE	https://www.encodeproject.org/files/ENCFF126QYP/@@download/ENCFF126QYP.bed.gz
1478	ENCFF127GYQ.bed.gz	GM12878	blood	ChIP-seq	ATF2	ENCODE	https://www.encodeproject.org/files/ENCFF127GYQ/@@download/ENCFF127GYQ.bed.gz
1479	ENCFF127HJI.bed.gz	tongue female embryo (59 days) and female embryo (76 days)	tongue	DNase-seq		ENCODE	https://www.encodeproject.org/files/ENCFF127HJI/@@download/ENCFF127HJI.bed.gz
1480	ENCFF127RVQ.bed.gz	MCF-7	mammary gland	ChIP-seq	CREB1	ENCODE	https://www.encodeproject.org/files/ENCFF127RVQ/@@download/ENCFF127RVQ.bed.gz
1481	ENCFF127XXD.bed.gz	K562	blood	ChIP-seq	H3K4me3	ENCODE	https://www.encodeproject.org/files/ENCFF127XXD/@@download/ENCFF127XXD.bed.gz
1482	ENCFF128ARX.bed.gz	fibroblast of dermis	connective tissue	ChIP-seq	H3K9me3	ENCODE	https://www.encodeproject.org/files/ENCFF128ARX/@@download/ENCFF128ARX.bed.gz
1483	ENCFF128XBQ.bed.gz	fibroblast of lung female child (11 year) and male adult (45 years)	lung	ChIP-seq	H3K4me1	ENCODE	https://www.encodeproject.org/files/ENCFF128XBQ/@@download/ENCFF128XBQ.bed.gz
1484	ENCFF129AXO.bed.gz	MCF-7	mammary gland	ChIP-seq	YBX1	ENCODE	https://www.encodeproject.org/files/ENCFF129AXO/@@download/ENCFF129AXO.bed.gz
1485	ENCFF129EHI.bed.gz	osteoblast	connective tissue	ChIP-seq	H3K27ac	ENCODE	https://www.encodeproject.org/files/ENCFF129EHI/@@download/ENCFF129EHI.bed.gz
1486	ENCFF131XJO.bed.gz	mononuclear cell male	blood	ChIP-seq	H3K4me1	ENCODE	https://www.encodeproject.org/files/ENCFF131XJO/@@download/ENCFF131XJO.bed.gz
1487	ENCFF132AJR.bed.gz	GM12865	lymph node	ChIP-seq	CTCF	ENCODE	https://www.encodeproject.org/files/ENCFF132AJR/@@download/ENCFF132AJR.bed.gz
1488	ENCFF132BFM.bed.gz	HepG2	liver	ChIP-seq	SOX13	ENCODE	https://www.encodeproject.org/files/ENCFF132BFM/@@download/ENCFF132BFM.bed.gz
1489	ENCFF132IWN.bed.gz	MCF-7	mammary gland	ChIP-seq	H3K27ac	ENCODE	https://www.encodeproject.org/files/ENCFF132IWN/@@download/ENCFF132IWN.bed.gz
1490	ENCFF132KKE.bed.gz	esophagus muscularis mucosa male adult (37 years)	esophagus	DNase-seq		ENCODE	https://www.encodeproject.org/files/ENCFF132KKE/@@download/ENCFF132KKE.bed.gz
1491	ENCFF132QLW.bed.gz	HepG2	liver	ChIP-seq	NFRKB	ENCODE	https://www.encodeproject.org/files/ENCFF132QLW/@@download/ENCFF132QLW.bed.gz
1492	ENCFF132RUT.bed.gz	smooth muscle cell originated from H9	musculature of body	ChIP-seq	H3K4me2	ENCODE	https://www.encodeproject.org/files/ENCFF132RUT/@@download/ENCFF132RUT.bed.gz
1493	ENCFF132WOI.bed.gz	T47D treated with 0.02% dimethyl sulfoxide for 1 hour	mammary gland	ChIP-seq	FOXA1	ENCODE	https://www.encodeproject.org/files/ENCFF132WOI/@@download/ENCFF132WOI.bed.gz
1494	ENCFF132ZVY.bed.gz	bipolar neuron originated from GM23338 treated with 0.5 μg/mL doxycycline hyclate for 4 days	brain	ChIP-seq	H3K79me2	ENCODE	https://www.encodeproject.org/files/ENCFF132ZVY/@@download/ENCFF132ZVY.bed.gz
1495	ENCFF134CUM.bed.gz	K562	blood	ChIP-seq	PHF21A	ENCODE	https://www.encodeproject.org/files/ENCFF134CUM/@@download/ENCFF134CUM.bed.gz
1496	ENCFF134EJI.bed.gz	WI38 genetically modified using stable transfection treated with 20 nM afimoxifene for 72 hours	lung	ChIP-seq	H3K4me3	ENCODE	https://www.encodeproject.org/files/ENCFF134EJI/@@download/ENCFF134EJI.bed.gz
1497	ENCFF134HPR.bed.gz	HEK293 genetically modified using site-specific recombination originated from HEK293	kidney	ChIP-seq	eGFP-ZSCAN4	ENCODE	https://www.encodeproject.org/files/ENCFF134HPR/@@download/ENCFF134HPR.bed.gz
1498	ENCFF134NMW.bed.gz	K562	blood	ChIP-seq	NONO	ENCODE	https://www.encodeproject.org/files/ENCFF134NMW/@@download/ENCFF134NMW.bed.gz
1499	ENCFF134XDY.bed.gz	GM12878	blood	ChIP-seq	SMAD5	ENCODE	https://www.encodeproject.org/files/ENCFF134XDY/@@download/ENCFF134XDY.bed.gz
1500	ENCFF135BWJ.bed.gz	MCF-7 originated from MCF-7	mammary gland	DNase-seq		ENCODE	https://www.encodeproject.org/files/ENCFF135BWJ/@@download/ENCFF135BWJ.bed.gz
1501	ENCFF135DOZ.bed.gz	H1-hESC	embryo	ChIP-seq	RBBP5	ENCODE	https://www.encodeproject.org/files/ENCFF135DOZ/@@download/ENCFF135DOZ.bed.gz
1502	ENCFF136BEY.bed.gz	MCF-7 treated with 100 nM 17β-estradiol for 45 minutes	mammary gland	ChIP-seq	CTCF	ENCODE	https://www.encodeproject.org/files/ENCFF136BEY/@@download/ENCFF136BEY.bed.gz
1503	ENCFF136CFI.bed.gz	A549 treated with 0.02% ethanol for 1 hour	lung	ChIP-seq	H3K9me3	ENCODE	https://www.encodeproject.org/files/ENCFF136CFI/@@download/ENCFF136CFI.bed.gz
1504	ENCFF136JTZ.bed.gz	HepG2	liver	ChIP-seq	FLAG-RXRB	ENCODE	https://www.encodeproject.org/files/ENCFF136JTZ/@@download/ENCFF136JTZ.bed.gz
1505	ENCFF136RBA.bed.gz	A549 treated with 0.02% ethanol for 1 hour	lung	ChIP-seq	REST	ENCODE	https://www.encodeproject.org/files/ENCFF136RBA/@@download/ENCFF136RBA.bed.gz
1506	ENCFF137GHM.bed.gz	neural progenitor cell originated from H9	brain	ChIP-seq	H3K4me2	ENCODE	https://www.encodeproject.org/files/ENCFF137GHM/@@download/ENCFF137GHM.bed.gz
1507	ENCFF137HWZ.bed.gz	A549 treated with 0.02% ethanol for 1 hour	lung	ChIP-seq	H3K79me2	ENCODE	https://www.encodeproject.org/files/ENCFF137HWZ/@@download/ENCFF137HWZ.bed.gz
1508	ENCFF137IBM.bed.gz	K562	blood	ChIP-seq	SRSF9	ENCODE	https://www.encodeproject.org/files/ENCFF137IBM/@@download/ENCFF137IBM.bed.gz
1509	ENCFF139CKE.bed.gz	K562	blood	ChIP-seq	H4K20me1	ENCODE	https://www.encodeproject.org/files/ENCFF139CKE/@@download/ENCFF139CKE.bed.gz
1510	ENCFF139DOR.bed.gz	retinal pigment epithelial cell	epithelium	ChIP-seq	CTCF	ENCODE	https://www.encodeproject.org/files/ENCFF139DOR/@@download/ENCFF139DOR.bed.gz
1511	ENCFF139VWG.bed.gz	lower leg skin female adult (53 years)	skin of body	DNase-seq		ENCODE	https://www.encodeproject.org/files/ENCFF139VWG/@@download/ENCFF139VWG.bed.gz
1512	ENCFF140ARE.bed.gz	HepG2	liver	ChIP-seq	HNF4G	ENCODE	https://www.encodeproject.org/files/ENCFF140ARE/@@download/ENCFF140ARE.bed.gz
1513	ENCFF140MVM.bed.gz	neural progenitor cell originated from H9	brain	ChIP-seq	EZH2	ENCODE	https://www.encodeproject.org/files/ENCFF140MVM/@@download/ENCFF140MVM.bed.gz
1514	ENCFF141LEI.bed.gz	GM12878	blood	ChIP-seq	CBX3	ENCODE	https://www.encodeproject.org/files/ENCFF141LEI/@@download/ENCFF141LEI.bed.gz
1515	ENCFF141SAQ.bed.gz	neutrophil	brain	ChIP-seq	H3K36me3	ENCODE	https://www.encodeproject.org/files/ENCFF141SAQ/@@download/ENCFF141SAQ.bed.gz
1516	ENCFF141SAU.bed.gz	GM12878	blood	ChIP-seq	ZNF143	ENCODE	https://www.encodeproject.org/files/ENCFF141SAU/@@download/ENCFF141SAU.bed.gz
1517	ENCFF141TWX.bed.gz	arm bone male embryo (81 day)	bone element	DNase-seq		ENCODE	https://www.encodeproject.org/files/ENCFF141TWX/@@download/ENCFF141TWX.bed.gz
1518	ENCFF142CPK.bed.gz	K562	blood	ChIP-seq	FUS	ENCODE	https://www.encodeproject.org/files/ENCFF142CPK/@@download/ENCFF142CPK.bed.gz
1519	ENCFF142EVF.bed.gz	GM12878	blood	ChIP-seq	SKIL	ENCODE	https://www.encodeproject.org/files/ENCFF142EVF/@@download/ENCFF142EVF.bed.gz
1520	ENCFF142TZG.bed.gz	HepG2	liver	ChIP-seq	FLAG-ZKSCAN8	ENCODE	https://www.encodeproject.org/files/ENCFF142TZG/@@download/ENCFF142TZG.bed.gz
1521	ENCFF144BSH.bed.gz	HCT116	large intestine	ChIP-seq	ZFX	ENCODE	https://www.encodeproject.org/files/ENCFF144BSH/@@download/ENCFF144BSH.bed.gz
1522	ENCFF144EOJ.bed.gz	HeLa-S3	uterus	ChIP-seq	H3K27ac	ENCODE	https://www.encodeproject.org/files/ENCFF144EOJ/@@download/ENCFF144EOJ.bed.gz
1523	ENCFF144FCI.bed.gz	GM12878	blood	ChIP-seq	ZFP36	ENCODE	https://www.encodeproject.org/files/ENCFF144FCI/@@download/ENCFF144FCI.bed.gz
1524	ENCFF144FQA.bed.gz	HepG2	liver	ChIP-seq	FOXK2	ENCODE	https://www.encodeproject.org/files/ENCFF144FQA/@@download/ENCFF144FQA.bed.gz
1525	ENCFF144PPR.bed.gz	K562	blood	ChIP-seq	NRF1	ENCODE	https://www.encodeproject.org/files/ENCFF144PPR/@@download/ENCFF144PPR.bed.gz
1526	ENCFF145LFA.bed.gz	retina embryo (74 days) and embryo (85 days)	eye	DNase-seq		ENCODE	https://www.encodeproject.org/files/ENCFF145LFA/@@download/ENCFF145LFA.bed.gz
1527	ENCFF145PVL.bed.gz	HEK293 genetically modified using site-specific recombination originated from HEK293	kidney	ChIP-seq	eGFP-RBAK	ENCODE	https://www.encodeproject.org/files/ENCFF145PVL/@@download/ENCFF145PVL.bed.gz
1528	ENCFF145VMR.bed.gz	stomach male embryo (58 days) and male embryo (76 days)	stomach	DNase-seq		ENCODE	https://www.encodeproject.org/files/ENCFF145VMR/@@download/ENCFF145VMR.bed.gz
1529	ENCFF146HGZ.bed.gz	MCF-7	mammary gland	ChIP-seq	ZFX	ENCODE	https://www.encodeproject.org/files/ENCFF146HGZ/@@download/ENCFF146HGZ.bed.gz
1530	ENCFF146XEP.bed.gz	HEK293T	kidney	ChIP-seq	FOXA1	ENCODE	https://www.encodeproject.org/files/ENCFF146XEP/@@download/ENCFF146XEP.bed.gz
1531	ENCFF147MAN.bed.gz	HepG2	liver	ChIP-seq	TCF7	ENCODE	https://www.encodeproject.org/files/ENCFF147MAN/@@download/ENCFF147MAN.bed.gz
1532	ENCFF147VYF.bed.gz	A549 treated with 100 nM dexamethasone for 1 hour	lung	ChIP-seq	H3K27ac	ENCODE	https://www.encodeproject.org/files/ENCFF147VYF/@@download/ENCFF147VYF.bed.gz
1533	ENCFF148ART.bed.gz	astrocyte	brain	ChIP-seq	H4K20me1	ENCODE	https://www.encodeproject.org/files/ENCFF148ART/@@download/ENCFF148ART.bed.gz
1534	ENCFF148DHA.bed.gz	fibroblast of dermis	connective tissue	ChIP-seq	H3K4me1	ENCODE	https://www.encodeproject.org/files/ENCFF148DHA/@@download/ENCFF148DHA.bed.gz
1535	ENCFF149SDU.bed.gz	RWPE1	prostate gland	ChIP-seq	H3K27ac	ENCODE	https://www.encodeproject.org/files/ENCFF149SDU/@@download/ENCFF149SDU.bed.gz
1536	ENCFF150HIU.bed.gz	GM06990	blood	DNase-seq		ENCODE	https://www.encodeproject.org/files/ENCFF150HIU/@@download/ENCFF150HIU.bed.gz
1537	ENCFF150STV.bed.gz	A549 treated with 0.02% ethanol for 1 hour	lung	ChIP-seq	NR3C1	ENCODE	https://www.encodeproject.org/files/ENCFF150STV/@@download/ENCFF150STV.bed.gz
1538	ENCFF150TBK.bed.gz	MCF-7	mammary gland	ChIP-seq	RFX1	ENCODE	https://www.encodeproject.org/files/ENCFF150TBK/@@download/ENCFF150TBK.bed.gz
1539	ENCFF150UGU.bed.gz	H54	brain	DNase-seq		ENCODE	https://www.encodeproject.org/files/ENCFF150UGU/@@download/ENCFF150UGU.bed.gz
1540	ENCFF150VTD.bed.gz	K562	blood	ChIP-seq	USF2	ENCODE	https://www.encodeproject.org/files/ENCFF150VTD/@@download/ENCFF150VTD.bed.gz
1541	ENCFF151QZZ.bed.gz	MCF-7	mammary gland	ChIP-seq	H3K27me3	ENCODE	https://www.encodeproject.org/files/ENCFF151QZZ/@@download/ENCFF151QZZ.bed.gz
1542	ENCFF152VMJ.bed.gz	K562	blood	ChIP-seq	CTBP1	ENCODE	https://www.encodeproject.org/files/ENCFF152VMJ/@@download/ENCFF152VMJ.bed.gz
1543	ENCFF153JLK.bed.gz	HepG2	liver	ChIP-seq	REST	ENCODE	https://www.encodeproject.org/files/ENCFF153JLK/@@download/ENCFF153JLK.bed.gz
1544	ENCFF153PUO.bed.gz	fibroblast of lung female child (11 year) and male adult (45 years)	lung	ChIP-seq	H3K27me3	ENCODE	https://www.encodeproject.org/files/ENCFF153PUO/@@download/ENCFF153PUO.bed.gz
1545	ENCFF153REQ.bed.gz	CD14-positive monocyte female	blood	ChIP-seq	H3K27me3	ENCODE	https://www.encodeproject.org/files/ENCFF153REQ/@@download/ENCFF153REQ.bed.gz
1546	ENCFF153RQJ.bed.gz	keratinocyte female	epithelium	ChIP-seq	H3K79me2	ENCODE	https://www.encodeproject.org/files/ENCFF153RQJ/@@download/ENCFF153RQJ.bed.gz
1547	ENCFF155SPQ.bed.gz	LNCAP	prostate gland	ChIP-seq	CTCF	ENCODE	https://www.encodeproject.org/files/ENCFF155SPQ/@@download/ENCFF155SPQ.bed.gz
1548	ENCFF156CFD.bed.gz	fibroblast of dermis	connective tissue	ChIP-seq	EZH2	ENCODE	https://www.encodeproject.org/files/ENCFF156CFD/@@download/ENCFF156CFD.bed.gz
1549	ENCFF156HJU.bed.gz	HEK293 genetically modified using site-specific recombination originated from HEK293	kidney	ChIP-seq	eGFP-ZNF491	ENCODE	https://www.encodeproject.org/files/ENCFF156HJU/@@download/ENCFF156HJU.bed.gz
1550	ENCFF156WRH.bed.gz	K562	blood	ChIP-seq	GTF2F1	ENCODE	https://www.encodeproject.org/files/ENCFF156WRH/@@download/ENCFF156WRH.bed.gz
1551	ENCFF157UUF.bed.gz	K562	blood	ChIP-seq	NFRKB	ENCODE	https://www.encodeproject.org/files/ENCFF157UUF/@@download/ENCFF157UUF.bed.gz
1552	ENCFF158NKC.bed.gz	neural progenitor cell originated from H9	brain	ChIP-seq	H3K4me1	ENCODE	https://www.encodeproject.org/files/ENCFF158NKC/@@download/ENCFF158NKC.bed.gz
1553	ENCFF159CHE.bed.gz	T-helper 1 cell	blood	DNase-seq		ENCODE	https://www.encodeproject.org/files/ENCFF159CHE/@@download/ENCFF159CHE.bed.gz
1554	ENCFF159IBP.bed.gz	HEK293 genetically modified using site-specific recombination originated from HEK293	kidney	ChIP-seq	eGFP-BCL11A	ENCODE	https://www.encodeproject.org/files/ENCFF159IBP/@@download/ENCFF159IBP.bed.gz
1555	ENCFF159PST.bed.gz	mid-neurogenesis radial glial cells genetically modified using stable transfection originated from H9	brain	ChIP-seq	H3K27me3	ENCODE	https://www.encodeproject.org/files/ENCFF159PST/@@download/ENCFF159PST.bed.gz
1556	ENCFF159YHL.bed.gz	OCI-LY1	bone element	ChIP-seq	H2AFZ	ENCODE	https://www.encodeproject.org/files/ENCFF159YHL/@@download/ENCFF159YHL.bed.gz
1557	ENCFF160APM.bed.gz	astrocyte	brain	ChIP-seq	H3K9ac	ENCODE	https://www.encodeproject.org/files/ENCFF160APM/@@download/ENCFF160APM.bed.gz
1558	ENCFF160ODC.bed.gz	PC-3	prostate gland	ChIP-seq	H3K4me1	ENCODE	https://www.encodeproject.org/files/ENCFF160ODC/@@download/ENCFF160ODC.bed.gz
1559	ENCFF160WLU.bed.gz	GM12878	blood	ChIP-seq	TCF12	ENCODE	https://www.encodeproject.org/files/ENCFF160WLU/@@download/ENCFF160WLU.bed.gz
1560	ENCFF161GCD.bed.gz	ACC112	mouth	ChIP-seq	H3K27ac	ENCODE	https://www.encodeproject.org/files/ENCFF161GCD/@@download/ENCFF161GCD.bed.gz
1561	ENCFF161HKY.bed.gz	KMS-11	bone element	ChIP-seq	H3K4me1	ENCODE	https://www.encodeproject.org/files/ENCFF161HKY/@@download/ENCFF161HKY.bed.gz
1562	ENCFF161KNF.bed.gz	MCF-7 genetically modified using RNAi	mammary gland	DNase-seq		ENCODE	https://www.encodeproject.org/files/ENCFF161KNF/@@download/ENCFF161KNF.bed.gz
1563	ENCFF161PGD.bed.gz	HepG2	liver	ChIP-seq	CREB1	ENCODE	https://www.encodeproject.org/files/ENCFF161PGD/@@download/ENCFF161PGD.bed.gz
1564	ENCFF162RSB.bed.gz	HeLa-S3	uterus	ChIP-seq	H3K4me1	ENCODE	https://www.encodeproject.org/files/ENCFF162RSB/@@download/ENCFF162RSB.bed.gz
1565	ENCFF162RSN.bed.gz	MCF-7	mammary gland	ChIP-seq	ZNF592	ENCODE	https://www.encodeproject.org/files/ENCFF162RSN/@@download/ENCFF162RSN.bed.gz
1566	ENCFF163MJF.bed.gz	B cell female adult (43 years)	blood	ChIP-seq	H3K4me3	ENCODE	https://www.encodeproject.org/files/ENCFF163MJF/@@download/ENCFF163MJF.bed.gz
1567	ENCFF163MWF.bed.gz	HEK293 genetically modified using site-specific recombination originated from HEK293	kidney	ChIP-seq	eGFP-ZSCAN18	ENCODE	https://www.encodeproject.org/files/ENCFF163MWF/@@download/ENCFF163MWF.bed.gz
1568	ENCFF163VUK.bed.gz	K562	blood	ChIP-seq	ZKSCAN1	ENCODE	https://www.encodeproject.org/files/ENCFF163VUK/@@download/ENCFF163VUK.bed.gz
1569	ENCFF164EJE.bed.gz	MCF-7	mammary gland	ChIP-seq	CTCF	ENCODE	https://www.encodeproject.org/files/ENCFF164EJE/@@download/ENCFF164EJE.bed.gz
1570	ENCFF164HLQ.bed.gz	K562	blood	ChIP-seq	TRIM28	ENCODE	https://www.encodeproject.org/files/ENCFF164HLQ/@@download/ENCFF164HLQ.bed.gz
1571	ENCFF164OPB.bed.gz	PC-3	prostate gland	ChIP-seq	H4K20me1	ENCODE	https://www.encodeproject.org/files/ENCFF164OPB/@@download/ENCFF164OPB.bed.gz
1572	ENCFF165AUR.bed.gz	A549 treated with 0.02% ethanol for 1 hour	lung	ChIP-seq	SIX5	ENCODE	https://www.encodeproject.org/files/ENCFF165AUR/@@download/ENCFF165AUR.bed.gz
1573	ENCFF165BCW.bed.gz	K562	blood	ChIP-seq	NCOR1	ENCODE	https://www.encodeproject.org/files/ENCFF165BCW/@@download/ENCFF165BCW.bed.gz
1574	ENCFF166FRO.bed.gz	GM12878	blood	ChIP-seq	NFXL1	ENCODE	https://www.encodeproject.org/files/ENCFF166FRO/@@download/ENCFF166FRO.bed.gz
1575	ENCFF166NFR.bed.gz	HepG2	liver	ChIP-seq	FLAG-ZBTB26	ENCODE	https://www.encodeproject.org/files/ENCFF166NFR/@@download/ENCFF166NFR.bed.gz
1576	ENCFF166OZW.bed.gz	GM12878	blood	ChIP-seq	ARNT	ENCODE	https://www.encodeproject.org/files/ENCFF166OZW/@@download/ENCFF166OZW.bed.gz
1577	ENCFF167HYX.bed.gz	K562 genetically modified using stable transfection	blood	ChIP-seq	eGFP-GTF2A2	ENCODE	https://www.encodeproject.org/files/ENCFF167HYX/@@download/ENCFF167HYX.bed.gz
1578	ENCFF168HAG.bed.gz	K562 genetically modified using stable transfection	blood	ChIP-seq	eGFP-PBX2	ENCODE	https://www.encodeproject.org/files/ENCFF168HAG/@@download/ENCFF168HAG.bed.gz
1579	ENCFF168HHB.bed.gz	HEK293 genetically modified using site-specific recombination originated from HEK293	kidney	ChIP-seq	eGFP-ZBTB11	ENCODE	https://www.encodeproject.org/files/ENCFF168HHB/@@download/ENCFF168HHB.bed.gz
1580	ENCFF168INE.bed.gz	liver female child (4 years)	liver	ChIP-seq	NR2F2	ENCODE	https://www.encodeproject.org/files/ENCFF168INE/@@download/ENCFF168INE.bed.gz
1581	ENCFF168VBK.bed.gz	kidney epithelial cell	epithelium	ChIP-seq	CTCF	ENCODE	https://www.encodeproject.org/files/ENCFF168VBK/@@download/ENCFF168VBK.bed.gz
1582	ENCFF169EST.bed.gz	gastroesophageal sphincter female adult (53 years)	stomach	ChIP-seq	H3K4me1	ENCODE	https://www.encodeproject.org/files/ENCFF169EST/@@download/ENCFF169EST.bed.gz
1583	ENCFF170AKX.bed.gz	HCT116	large intestine	ChIP-seq	H4K20me1	ENCODE	https://www.encodeproject.org/files/ENCFF170AKX/@@download/ENCFF170AKX.bed.gz
1584	ENCFF170OWD.bed.gz	HEK293 genetically modified using site-specific recombination originated from HEK293	kidney	ChIP-seq	eGFP-ZFHX2	ENCODE	https://www.encodeproject.org/files/ENCFF170OWD/@@download/ENCFF170OWD.bed.gz
1585	ENCFF170SVE.bed.gz	SU-DHL-6	blood	ChIP-seq	H3K4me2	ENCODE	https://www.encodeproject.org/files/ENCFF170SVE/@@download/ENCFF170SVE.bed.gz
1586	ENCFF171OLZ.bed.gz	osteoblast	connective tissue	ChIP-seq	H3K4me1	ENCODE	https://www.encodeproject.org/files/ENCFF171OLZ/@@download/ENCFF171OLZ.bed.gz
1587	ENCFF171TPH.bed.gz	HEK293 genetically modified using site-specific recombination originated from HEK293	kidney	ChIP-seq	eGFP-OVOL3	ENCODE	https://www.encodeproject.org/files/ENCFF171TPH/@@download/ENCFF171TPH.bed.gz
1588	ENCFF172PLH.bed.gz	ACC112	mouth	ChIP-seq	H3K36me3	ENCODE	https://www.encodeproject.org/files/ENCFF172PLH/@@download/ENCFF172PLH.bed.gz
1589	ENCFF172VGB.bed.gz	A549	lung	ChIP-seq	SIN3A	ENCODE	https://www.encodeproject.org/files/ENCFF172VGB/@@download/ENCFF172VGB.bed.gz
1590	ENCFF172WZC.bed.gz	HepG2	liver	ChIP-seq	FLAG-ZNF7	ENCODE	https://www.encodeproject.org/files/ENCFF172WZC/@@download/ENCFF172WZC.bed.gz
1591	ENCFF173NRW.bed.gz	K562 genetically modified using stable transfection	blood	ChIP-seq	eGFP-ZNF644	ENCODE	https://www.encodeproject.org/files/ENCFF173NRW/@@download/ENCFF173NRW.bed.gz
1592	ENCFF173ULG.bed.gz	K562	blood	ChIP-seq	H3K9ac	ENCODE	https://www.encodeproject.org/files/ENCFF173ULG/@@download/ENCFF173ULG.bed.gz
1593	ENCFF173VKA.bed.gz	MCF-7 genetically modified using stable transfection	mammary gland	ChIP-seq	eGFP-KLF9	ENCODE	https://www.encodeproject.org/files/ENCFF173VKA/@@download/ENCFF173VKA.bed.gz
1594	ENCFF173WPK.bed.gz	HEK293 genetically modified using site-specific recombination originated from HEK293	kidney	ChIP-seq	eGFP-ZNF621	ENCODE	https://www.encodeproject.org/files/ENCFF173WPK/@@download/ENCFF173WPK.bed.gz
1595	ENCFF174RKM.bed.gz	gastrocnemius medialis female adult (51 year)	musculature of body	DNase-seq		ENCODE	https://www.encodeproject.org/files/ENCFF174RKM/@@download/ENCFF174RKM.bed.gz
1596	ENCFF174VIF.bed.gz	HEK293 genetically modified using site-specific recombination originated from HEK293	kidney	ChIP-seq	eGFP-ZNF335	ENCODE	https://www.encodeproject.org/files/ENCFF174VIF/@@download/ENCFF174VIF.bed.gz
1597	ENCFF175DQN.bed.gz	SK-N-MC	brain	DNase-seq		ENCODE	https://www.encodeproject.org/files/ENCFF175DQN/@@download/ENCFF175DQN.bed.gz
1598	ENCFF175IIE.bed.gz	K562	blood	ChIP-seq	NR2F1	ENCODE	https://www.encodeproject.org/files/ENCFF175IIE/@@download/ENCFF175IIE.bed.gz
1599	ENCFF175IUO.bed.gz	K562 genetically modified using stable transfection	blood	ChIP-seq	eGFP-NFE2L1	ENCODE	https://www.encodeproject.org/files/ENCFF175IUO/@@download/ENCFF175IUO.bed.gz
1600	ENCFF175SSY.bed.gz	frontal cortex male adult (27 years) and male adult (35 years)	brain	DNase-seq		ENCODE	https://www.encodeproject.org/files/ENCFF175SSY/@@download/ENCFF175SSY.bed.gz
1601	ENCFF176KMF.bed.gz	HepG2 genetically modified using CRISPR	liver	ChIP-seq	3xFLAG-DNMT3B	ENCODE	https://www.encodeproject.org/files/ENCFF176KMF/@@download/ENCFF176KMF.bed.gz
1602	ENCFF176NOI.bed.gz	K562 genetically modified using stable transfection	blood	ChIP-seq	eGFP-ILK	ENCODE	https://www.encodeproject.org/files/ENCFF176NOI/@@download/ENCFF176NOI.bed.gz
1603	ENCFF176YNV.bed.gz	MCF-7	mammary gland	ChIP-seq	CTCF	ENCODE	https://www.encodeproject.org/files/ENCFF176YNV/@@download/ENCFF176YNV.bed.gz
1604	ENCFF177AUZ.bed.gz	heart left ventricle female embryo (101 day) and female embryo (103 days)	heart	DNase-seq		ENCODE	https://www.encodeproject.org/files/ENCFF177AUZ/@@download/ENCFF177AUZ.bed.gz
1605	ENCFF177CIX.bed.gz	HEK293 genetically modified using site-specific recombination originated from HEK293	kidney	ChIP-seq	eGFP-ZNF654	ENCODE	https://www.encodeproject.org/files/ENCFF177CIX/@@download/ENCFF177CIX.bed.gz
1606	ENCFF177FZU.bed.gz	HepG2	liver	ChIP-seq	ZMYM3	ENCODE	https://www.encodeproject.org/files/ENCFF177FZU/@@download/ENCFF177FZU.bed.gz
1607	ENCFF177HMS.bed.gz	myotube originated from skeletal muscle myoblast	musculature of body	ChIP-seq	H3K9ac	ENCODE	https://www.encodeproject.org/files/ENCFF177HMS/@@download/ENCFF177HMS.bed.gz
1608	ENCFF177JFZ.bed.gz	HEK293 genetically modified using site-specific recombination originated from HEK293	kidney	ChIP-seq	eGFP-ZSCAN16	ENCODE	https://www.encodeproject.org/files/ENCFF177JFZ/@@download/ENCFF177JFZ.bed.gz
1609	ENCFF178LCE.bed.gz	MCF-7	mammary gland	ChIP-seq	ZNF217	ENCODE	https://www.encodeproject.org/files/ENCFF178LCE/@@download/ENCFF178LCE.bed.gz
1610	ENCFF178MOP.bed.gz	K562	blood	ChIP-seq	SMAD5	ENCODE	https://www.encodeproject.org/files/ENCFF178MOP/@@download/ENCFF178MOP.bed.gz
1611	ENCFF179IFB.bed.gz	neural cell originated from H1-hESC	brain	ChIP-seq	H3K9me3	ENCODE	https://www.encodeproject.org/files/ENCFF179IFB/@@download/ENCFF179IFB.bed.gz
1612	ENCFF179NDS.bed.gz	K562	blood	ChIP-seq	BHLHE40	ENCODE	https://www.encodeproject.org/files/ENCFF179NDS/@@download/ENCFF179NDS.bed.gz
1613	ENCFF179QIJ.bed.gz	KMS-11	bone element	ChIP-seq	H3K27ac	ENCODE	https://www.encodeproject.org/files/ENCFF179QIJ/@@download/ENCFF179QIJ.bed.gz
1614	ENCFF181OFF.bed.gz	naive thymus-derived CD4-positive, alpha-beta T cell male adult (26 years)	blood	DNase-seq		ENCODE	https://www.encodeproject.org/files/ENCFF181OFF/@@download/ENCFF181OFF.bed.gz
1615	ENCFF182QDI.bed.gz	K562	blood	ChIP-seq	EGR1	ENCODE	https://www.encodeproject.org/files/ENCFF182QDI/@@download/ENCFF182QDI.bed.gz
1616	ENCFF183UQD.bed.gz	K562	blood	ChIP-seq	H3K4me1	ENCODE	https://www.encodeproject.org/files/ENCFF183UQD/@@download/ENCFF183UQD.bed.gz
1617	ENCFF184HWT.bed.gz	H1-hESC	embryo	ChIP-seq	SIN3A	ENCODE	https://www.encodeproject.org/files/ENCFF184HWT/@@download/ENCFF184HWT.bed.gz
1618	ENCFF184RRU.bed.gz	K562	blood	ChIP-seq	NFATC3	ENCODE	https://www.encodeproject.org/files/ENCFF184RRU/@@download/ENCFF184RRU.bed.gz
1619	ENCFF186QUP.bed.gz	K562 genetically modified using CRISPR	blood	ChIP-seq	eGFP-VEZF1	ENCODE	https://www.encodeproject.org/files/ENCFF186QUP/@@download/ENCFF186QUP.bed.gz
1620	ENCFF187XKX.bed.gz	HEK293 genetically modified using site-specific recombination originated from HEK293	kidney	ChIP-seq	eGFP-ZNF391	ENCODE	https://www.encodeproject.org/files/ENCFF187XKX/@@download/ENCFF187XKX.bed.gz
1621	ENCFF188QAF.bed.gz	keratinocyte female	epithelium	ChIP-seq	H3K9me3	ENCODE	https://www.encodeproject.org/files/ENCFF188QAF/@@download/ENCFF188QAF.bed.gz
1622	ENCFF188XKK.bed.gz	OCI-LY7	blood	ChIP-seq	H3K9me2	ENCODE	https://www.encodeproject.org/files/ENCFF188XKK/@@download/ENCFF188XKK.bed.gz
1623	ENCFF188XRD.bed.gz	A549	lung	ChIP-seq	REST	ENCODE	https://www.encodeproject.org/files/ENCFF188XRD/@@download/ENCFF188XRD.bed.gz
1624	ENCFF189HPG.bed.gz	liver male adult (32 years)	liver	ChIP-seq	RXRA	ENCODE	https://www.encodeproject.org/files/ENCFF189HPG/@@download/ENCFF189HPG.bed.gz
1625	ENCFF189TVG.bed.gz	liver female child (4 years)	liver	ChIP-seq	ZBTB33	ENCODE	https://www.encodeproject.org/files/ENCFF189TVG/@@download/ENCFF189TVG.bed.gz
1626	ENCFF190DNT.bed.gz	Caco-2	large intestine	ChIP-seq	H3K36me3	ENCODE	https://www.encodeproject.org/files/ENCFF190DNT/@@download/ENCFF190DNT.bed.gz
1627	ENCFF190JXB.bed.gz	body of pancreas male adult (37 years)	pancreas	ChIP-seq	H3K9me3	ENCODE	https://www.encodeproject.org/files/ENCFF190JXB/@@download/ENCFF190JXB.bed.gz
1628	ENCFF190ZWT.bed.gz	VCaP	prostate gland	ChIP-seq	H3K27ac	ENCODE	https://www.encodeproject.org/files/ENCFF190ZWT/@@download/ENCFF190ZWT.bed.gz
1629	ENCFF191MPD.bed.gz	K562	blood	ChIP-seq	SIN3A	ENCODE	https://www.encodeproject.org/files/ENCFF191MPD/@@download/ENCFF191MPD.bed.gz
1630	ENCFF192BTP.bed.gz	K562 treated with interferon gamma for 6 hours	blood	ChIP-seq	JUN	ENCODE	https://www.encodeproject.org/files/ENCFF192BTP/@@download/ENCFF192BTP.bed.gz
1631	ENCFF192QQV.bed.gz	H1-hESC	embryo	ChIP-seq	H3K4me3	ENCODE	https://www.encodeproject.org/files/ENCFF192QQV/@@download/ENCFF192QQV.bed.gz
1632	ENCFF193FZK.bed.gz	MCF-7	mammary gland	ChIP-seq	ESRRA	ENCODE	https://www.encodeproject.org/files/ENCFF193FZK/@@download/ENCFF193FZK.bed.gz
1633	ENCFF193MKL.bed.gz	MCF-7	mammary gland	ChIP-seq	SP1	ENCODE	https://www.encodeproject.org/files/ENCFF193MKL/@@download/ENCFF193MKL.bed.gz
1634	ENCFF193YAN.bed.gz	H1-hESC	embryo	ChIP-seq	RNF2	ENCODE	https://www.encodeproject.org/files/ENCFF193YAN/@@download/ENCFF193YAN.bed.gz
1635	ENCFF193ZHZ.bed.gz	AG08395	epithelium	DNase-seq		ENCODE	https://www.encodeproject.org/files/ENCFF193ZHZ/@@download/ENCFF193ZHZ.bed.gz
1636	ENCFF194TUQ.bed.gz	keratinocyte female	epithelium	ChIP-seq	H3K27me3	ENCODE	https://www.encodeproject.org/files/ENCFF194TUQ/@@download/ENCFF194TUQ.bed.gz
1637	ENCFF195CYT.bed.gz	IMR-90	lung	ChIP-seq	RAD21	ENCODE	https://www.encodeproject.org/files/ENCFF195CYT/@@download/ENCFF195CYT.bed.gz
1638	ENCFF195GMS.bed.gz	HEK293 genetically modified using site-specific recombination originated from HEK293	kidney	ChIP-seq	eGFP-KLF16	ENCODE	https://www.encodeproject.org/files/ENCFF195GMS/@@download/ENCFF195GMS.bed.gz
1639	ENCFF195IKR.bed.gz	GM12891	blood	ChIP-seq	TAF1	ENCODE	https://www.encodeproject.org/files/ENCFF195IKR/@@download/ENCFF195IKR.bed.gz
1640	ENCFF195ODE.bed.gz	K562	blood	ChIP-seq	ZHX1	ENCODE	https://www.encodeproject.org/files/ENCFF195ODE/@@download/ENCFF195ODE.bed.gz
1641	ENCFF195PBG.bed.gz	GM12878	blood	ChIP-seq	ESRRA	ENCODE	https://www.encodeproject.org/files/ENCFF195PBG/@@download/ENCFF195PBG.bed.gz
1642	ENCFF195QTC.bed.gz	bipolar neuron originated from GM23338 treated with 0.5 μg/mL doxycycline hyclate for 4 days	brain	ChIP-seq	H3K27ac	ENCODE	https://www.encodeproject.org/files/ENCFF195QTC/@@download/ENCFF195QTC.bed.gz
1643	ENCFF195SIN.bed.gz	fibroblast of dermis NONE and female adult	connective tissue	ChIP-seq	H2AFZ	ENCODE	https://www.encodeproject.org/files/ENCFF195SIN/@@download/ENCFF195SIN.bed.gz
1644	ENCFF195VOR.bed.gz	endothelial cell of umbilical vein male newborn	vasculature	ChIP-seq	H3K36me3	ENCODE	https://www.encodeproject.org/files/ENCFF195VOR/@@download/ENCFF195VOR.bed.gz
1645	ENCFF196DHR.bed.gz	K562 genetically modified using stable transfection	blood	ChIP-seq	eGFP-IRF9	ENCODE	https://www.encodeproject.org/files/ENCFF196DHR/@@download/ENCFF196DHR.bed.gz
1646	ENCFF196OHE.bed.gz	epithelial cell of proximal tubule	epithelium	DNase-seq		ENCODE	https://www.encodeproject.org/files/ENCFF196OHE/@@download/ENCFF196OHE.bed.gz
1647	ENCFF196RDZ.bed.gz	GM23248	limb	ChIP-seq	H3K36me3	ENCODE	https://www.encodeproject.org/files/ENCFF196RDZ/@@download/ENCFF196RDZ.bed.gz
1648	ENCFF196XDI.bed.gz	HAP-1	blood	DNase-seq		ENCODE	https://www.encodeproject.org/files/ENCFF196XDI/@@download/ENCFF196XDI.bed.gz
1649	ENCFF197OGH.bed.gz	K562	blood	ChIP-seq	MLLT1	ENCODE	https://www.encodeproject.org/files/ENCFF197OGH/@@download/ENCFF197OGH.bed.gz
1650	ENCFF197YHU.bed.gz	K562	blood	ChIP-seq	SMARCA4	ENCODE	https://www.encodeproject.org/files/ENCFF197YHU/@@download/ENCFF197YHU.bed.gz
1651	ENCFF198IZO.bed.gz	hepatocyte originated from H9	liver	ChIP-seq	H3K27ac	ENCODE	https://www.encodeproject.org/files/ENCFF198IZO/@@download/ENCFF198IZO.bed.gz
1652	ENCFF199FYD.bed.gz	GM12878	blood	ChIP-seq	PAX5	ENCODE	https://www.encodeproject.org/files/ENCFF199FYD/@@download/ENCFF199FYD.bed.gz
1653	ENCFF199GND.bed.gz	HepG2	liver	ChIP-seq	NONO	ENCODE	https://www.encodeproject.org/files/ENCFF199GND/@@download/ENCFF199GND.bed.gz
1654	ENCFF199WGD.bed.gz	GM12878	blood	ChIP-seq	SRF	ENCODE	https://www.encodeproject.org/files/ENCFF199WGD/@@download/ENCFF199WGD.bed.gz
1655	ENCFF200UIL.bed.gz	GM23338 male adult (53 years) originated from GM23248	skin of body	ChIP-seq	H3K4me2	ENCODE	https://www.encodeproject.org/files/ENCFF200UIL/@@download/ENCFF200UIL.bed.gz
1656	ENCFF201GAD.bed.gz	HEK293 genetically modified using site-specific recombination originated from HEK293	kidney	ChIP-seq	eGFP-INSM2	ENCODE	https://www.encodeproject.org/files/ENCFF201GAD/@@download/ENCFF201GAD.bed.gz
1657	ENCFF201MOM.bed.gz	liver female child (4 years)	liver	ChIP-seq	HNF4A	ENCODE	https://www.encodeproject.org/files/ENCFF201MOM/@@download/ENCFF201MOM.bed.gz
1658	ENCFF201OWM.bed.gz	MM.1S	lymph node	ChIP-seq	H3K9me2	ENCODE	https://www.encodeproject.org/files/ENCFF201OWM/@@download/ENCFF201OWM.bed.gz
1659	ENCFF201ZGY.bed.gz	HEK293 genetically modified using site-specific recombination originated from HEK293	kidney	ChIP-seq	eGFP-REST	ENCODE	https://www.encodeproject.org/files/ENCFF201ZGY/@@download/ENCFF201ZGY.bed.gz
1660	ENCFF202AUJ.bed.gz	gastrocnemius medialis male adult (37 years)	musculature of body	ChIP-seq	H3K36me3	ENCODE	https://www.encodeproject.org/files/ENCFF202AUJ/@@download/ENCFF202AUJ.bed.gz
1661	ENCFF202SNU.bed.gz	H1-hESC	embryo	ChIP-seq	TAF1	ENCODE	https://www.encodeproject.org/files/ENCFF202SNU/@@download/ENCFF202SNU.bed.gz
1662	ENCFF202WFY.bed.gz	SK-N-SH	brain	ChIP-seq	H3F3A	ENCODE	https://www.encodeproject.org/files/ENCFF202WFY/@@download/ENCFF202WFY.bed.gz
1663	ENCFF203EDM.bed.gz	K562	blood	ChIP-seq	BCLAF1	ENCODE	https://www.encodeproject.org/files/ENCFF203EDM/@@download/ENCFF203EDM.bed.gz
1664	ENCFF203REX.bed.gz	HEK293T	kidney	ChIP-seq	FOXK2	ENCODE	https://www.encodeproject.org/files/ENCFF203REX/@@download/ENCFF203REX.bed.gz
1665	ENCFF204NZF.bed.gz	SK-N-SH treated with 6 μM all-trans-retinoic acid for 48 hours	brain	DNase-seq		ENCODE	https://www.encodeproject.org/files/ENCFF204NZF/@@download/ENCFF204NZF.bed.gz
1666	ENCFF205YOD.bed.gz	H1-hESC	embryo	ChIP-seq	GTF2F1	ENCODE	https://www.encodeproject.org/files/ENCFF205YOD/@@download/ENCFF205YOD.bed.gz
1667	ENCFF206YXX.bed.gz	K562 treated with interferon alpha for 6 hours	blood	ChIP-seq	POLR2A	ENCODE	https://www.encodeproject.org/files/ENCFF206YXX/@@download/ENCFF206YXX.bed.gz
1668	ENCFF207FTX.bed.gz	mammary epithelial cell female adult (50 years)	epithelium	ChIP-seq	H2AFZ	ENCODE	https://www.encodeproject.org/files/ENCFF207FTX/@@download/ENCFF207FTX.bed.gz
1669	ENCFF207PRF.bed.gz	GM23338 male adult (53 years) originated from GM23248	skin of body	ChIP-seq	H3K4me1	ENCODE	https://www.encodeproject.org/files/ENCFF207PRF/@@download/ENCFF207PRF.bed.gz
1670	ENCFF207YLR.bed.gz	H7-hESC	embryo	ChIP-seq	H3K4me3	ENCODE	https://www.encodeproject.org/files/ENCFF207YLR/@@download/ENCFF207YLR.bed.gz
1671	ENCFF207YNL.bed.gz	liver male adult (32 years)	liver	ChIP-seq	FOXA1	ENCODE	https://www.encodeproject.org/files/ENCFF207YNL/@@download/ENCFF207YNL.bed.gz
1672	ENCFF208AFB.bed.gz	HepG2	liver	ChIP-seq	CEBPZ	ENCODE	https://www.encodeproject.org/files/ENCFF208AFB/@@download/ENCFF208AFB.bed.gz
1673	ENCFF208TRU.bed.gz	GM12878	blood	ChIP-seq	HCFC1	ENCODE	https://www.encodeproject.org/files/ENCFF208TRU/@@download/ENCFF208TRU.bed.gz
1674	ENCFF209HKW.bed.gz	K562	blood	ChIP-seq	RLF	ENCODE	https://www.encodeproject.org/files/ENCFF209HKW/@@download/ENCFF209HKW.bed.gz
1675	ENCFF209JJD.bed.gz	K562	blood	ChIP-seq	RBM39	ENCODE	https://www.encodeproject.org/files/ENCFF209JJD/@@download/ENCFF209JJD.bed.gz
1676	ENCFF209MQX.bed.gz	K562	blood	ChIP-seq	TEAD4	ENCODE	https://www.encodeproject.org/files/ENCFF209MQX/@@download/ENCFF209MQX.bed.gz
1677	ENCFF209YKP.bed.gz	HepG2	liver	ChIP-seq	FLAG-KDM1A	ENCODE	https://www.encodeproject.org/files/ENCFF209YKP/@@download/ENCFF209YKP.bed.gz
1678	ENCFF210DMP.bed.gz	HepG2	liver	ChIP-seq	GATA4	ENCODE	https://www.encodeproject.org/files/ENCFF210DMP/@@download/ENCFF210DMP.bed.gz
1679	ENCFF210PLK.bed.gz	GM10248	lymph node	ChIP-seq	CTCF	ENCODE	https://www.encodeproject.org/files/ENCFF210PLK/@@download/ENCFF210PLK.bed.gz
1680	ENCFF210URZ.bed.gz	OCI-LY7	blood	ChIP-seq	H3K27ac	ENCODE	https://www.encodeproject.org/files/ENCFF210URZ/@@download/ENCFF210URZ.bed.gz
1681	ENCFF212AVI.bed.gz	hematopoietic multipotent progenitor cell	blood	DNase-seq		ENCODE	https://www.encodeproject.org/files/ENCFF212AVI/@@download/ENCFF212AVI.bed.gz
1682	ENCFF213EPU.bed.gz	K562	blood	ChIP-seq	ESRRA	ENCODE	https://www.encodeproject.org/files/ENCFF213EPU/@@download/ENCFF213EPU.bed.gz
1683	ENCFF214SYH.bed.gz	HCT116	large intestine	ChIP-seq	H3K4me1	ENCODE	https://www.encodeproject.org/files/ENCFF214SYH/@@download/ENCFF214SYH.bed.gz
1684	ENCFF215YWS.bed.gz	GM12878	blood	ChIP-seq	MYB	ENCODE	https://www.encodeproject.org/files/ENCFF215YWS/@@download/ENCFF215YWS.bed.gz
1685	ENCFF216JVB.bed.gz	naive B cell	blood	DNase-seq		ENCODE	https://www.encodeproject.org/files/ENCFF216JVB/@@download/ENCFF216JVB.bed.gz
1686	ENCFF216LYF.bed.gz	bipolar neuron originated from GM23338 treated with 0.5 μg/mL doxycycline hyclate for 4 days	brain	ChIP-seq	H3K9me3	ENCODE	https://www.encodeproject.org/files/ENCFF216LYF/@@download/ENCFF216LYF.bed.gz
1687	ENCFF220IXP.bed.gz	H1-hESC	embryo	ChIP-seq	EGR1	ENCODE	https://www.encodeproject.org/files/ENCFF220IXP/@@download/ENCFF220IXP.bed.gz
1688	ENCFF220YOA.bed.gz	SH-SY5Y	bone element	ChIP-seq	GATA2	ENCODE	https://www.encodeproject.org/files/ENCFF220YOA/@@download/ENCFF220YOA.bed.gz
1689	ENCFF221DZR.bed.gz	CD14-positive monocyte female	blood	ChIP-seq	H3K27ac	ENCODE	https://www.encodeproject.org/files/ENCFF221DZR/@@download/ENCFF221DZR.bed.gz
1690	ENCFF221GWO.bed.gz	HepG2	liver	ChIP-seq	RBM39	ENCODE	https://www.encodeproject.org/files/ENCFF221GWO/@@download/ENCFF221GWO.bed.gz
1691	ENCFF222XPQ.bed.gz	GM12878	bodily fluid	ChIP-seq	EP300	ENCODE	https://www.encodeproject.org/files/ENCFF222XPQ/@@download/ENCFF222XPQ.bed.gz
1692	ENCFF223BZS.bed.gz	HepG2	liver	ChIP-seq	H3K4me3	ENCODE	https://www.encodeproject.org/files/ENCFF223BZS/@@download/ENCFF223BZS.bed.gz
1693	ENCFF223CXM.bed.gz	MCF-7	mammary gland	ChIP-seq	H3K27ac	ENCODE	https://www.encodeproject.org/files/ENCFF223CXM/@@download/ENCFF223CXM.bed.gz
1694	ENCFF223DSY.bed.gz	gastrocnemius medialis male adult (54 years)	musculature of body	ChIP-seq	H3K4me1	ENCODE	https://www.encodeproject.org/files/ENCFF223DSY/@@download/ENCFF223DSY.bed.gz
1695	ENCFF223YXP.bed.gz	HEK293T	kidney	ChIP-seq	NFRKB	ENCODE	https://www.encodeproject.org/files/ENCFF223YXP/@@download/ENCFF223YXP.bed.gz
1696	ENCFF225AZU.bed.gz	H9 genetically modified using stable transfection	embryo	ChIP-seq	H3K4me1	ENCODE	https://www.encodeproject.org/files/ENCFF225AZU/@@download/ENCFF225AZU.bed.gz
1697	ENCFF225MPC.bed.gz	K562	blood	ChIP-seq	ARID1B	ENCODE	https://www.encodeproject.org/files/ENCFF225MPC/@@download/ENCFF225MPC.bed.gz
1698	ENCFF225MWY.bed.gz	PC-9	lung	ChIP-seq	H3K9ac	ENCODE	https://www.encodeproject.org/files/ENCFF225MWY/@@download/ENCFF225MWY.bed.gz
1699	ENCFF225NJA.bed.gz	CD1c-positive myeloid dendritic cell	blood	DNase-seq		ENCODE	https://www.encodeproject.org/files/ENCFF225NJA/@@download/ENCFF225NJA.bed.gz
1700	ENCFF225RSO.bed.gz	hematopoietic multipotent progenitor cell treated with interleukin-3 for 6 days, kit ligand for 6 days, hydrocortisone succinate for 6 days, erythropoietin for 6 days	blood	DNase-seq		ENCODE	https://www.encodeproject.org/files/ENCFF225RSO/@@download/ENCFF225RSO.bed.gz
1701	ENCFF226CZE.bed.gz	K562	blood	ChIP-seq	MCM2	ENCODE	https://www.encodeproject.org/files/ENCFF226CZE/@@download/ENCFF226CZE.bed.gz
1702	ENCFF226MGW.bed.gz	neural progenitor cell originated from H9	brain	ChIP-seq	H3K9me3	ENCODE	https://www.encodeproject.org/files/ENCFF226MGW/@@download/ENCFF226MGW.bed.gz
1703	ENCFF226MQR.bed.gz	keratinocyte female	epithelium	ChIP-seq	CTCF	ENCODE	https://www.encodeproject.org/files/ENCFF226MQR/@@download/ENCFF226MQR.bed.gz
1704	ENCFF226PFK.bed.gz	HEK293 genetically modified using site-specific recombination originated from HEK293	kidney	ChIP-seq	eGFP-ZBTB7A	ENCODE	https://www.encodeproject.org/files/ENCFF226PFK/@@download/ENCFF226PFK.bed.gz
1705	ENCFF226QFP.bed.gz	K562 treated with 1 μM vorinostat for 72 hours	blood	DNase-seq		ENCODE	https://www.encodeproject.org/files/ENCFF226QFP/@@download/ENCFF226QFP.bed.gz
1706	ENCFF226RAW.bed.gz	HepG2	liver	ChIP-seq	FLAG-DMAP1	ENCODE	https://www.encodeproject.org/files/ENCFF226RAW/@@download/ENCFF226RAW.bed.gz
1707	ENCFF227PWE.bed.gz	HepG2	liver	ChIP-seq	HNF1A	ENCODE	https://www.encodeproject.org/files/ENCFF227PWE/@@download/ENCFF227PWE.bed.gz
1708	ENCFF227ZLB.bed.gz	HPDE6-E6E7	pancreas	DNase-seq		ENCODE	https://www.encodeproject.org/files/ENCFF227ZLB/@@download/ENCFF227ZLB.bed.gz
1709	ENCFF228PSB.bed.gz	K562 genetically modified using stable transfection	blood	ChIP-seq	eGFP-ATF3	ENCODE	https://www.encodeproject.org/files/ENCFF228PSB/@@download/ENCFF228PSB.bed.gz
1710	ENCFF229BEY.bed.gz	upper lobe of left lung female adult (51 year)	lung	DNase-seq		ENCODE	https://www.encodeproject.org/files/ENCFF229BEY/@@download/ENCFF229BEY.bed.gz
1711	ENCFF229EUB.bed.gz	adrenal gland male adult (54 years)	adrenal gland	ChIP-seq	H3K4me1	ENCODE	https://www.encodeproject.org/files/ENCFF229EUB/@@download/ENCFF229EUB.bed.gz
1712	ENCFF229RMW.bed.gz	endothelial cell of umbilical vein male newborn	vasculature	ChIP-seq	H3K79me2	ENCODE	https://www.encodeproject.org/files/ENCFF229RMW/@@download/ENCFF229RMW.bed.gz
1713	ENCFF229YSW.bed.gz	GM12878	blood	ChIP-seq	IKZF1	ENCODE	https://www.encodeproject.org/files/ENCFF229YSW/@@download/ENCFF229YSW.bed.gz
1714	ENCFF230DMM.bed.gz	SK-N-SH	brain	ChIP-seq	POLR2AphosphoS5	ENCODE	https://www.encodeproject.org/files/ENCFF230DMM/@@download/ENCFF230DMM.bed.gz
1715	ENCFF231DQM.bed.gz	HEK293 genetically modified using site-specific recombination originated from HEK293	kidney	ChIP-seq	eGFP-ZBTB8A	ENCODE	https://www.encodeproject.org/files/ENCFF231DQM/@@download/ENCFF231DQM.bed.gz
1716	ENCFF231HAY.bed.gz	occipital lobe male adult (84 years)	brain	DNase-seq		ENCODE	https://www.encodeproject.org/files/ENCFF231HAY/@@download/ENCFF231HAY.bed.gz
1717	ENCFF231NXS.bed.gz	T-helper 2 cell female adult (26 years)	blood	DNase-seq		ENCODE	https://www.encodeproject.org/files/ENCFF231NXS/@@download/ENCFF231NXS.bed.gz
1718	ENCFF231RXA.bed.gz	A549	lung	ChIP-seq	CHD4	ENCODE	https://www.encodeproject.org/files/ENCFF231RXA/@@download/ENCFF231RXA.bed.gz
1719	ENCFF231VAA.bed.gz	MCF-7	mammary gland	ChIP-seq	GATAD2B	ENCODE	https://www.encodeproject.org/files/ENCFF231VAA/@@download/ENCFF231VAA.bed.gz
1720	ENCFF231YQK.bed.gz	HEK293 genetically modified using site-specific recombination originated from HEK293	kidney	ChIP-seq	eGFP-PRDM12	ENCODE	https://www.encodeproject.org/files/ENCFF231YQK/@@download/ENCFF231YQK.bed.gz
1721	ENCFF232KAH.bed.gz	K562 genetically modified using stable transfection originated from K562	blood	ChIP-seq	eGFP-ATF1	ENCODE	https://www.encodeproject.org/files/ENCFF232KAH/@@download/ENCFF232KAH.bed.gz
1722	ENCFF232UWD.bed.gz	HEK293 genetically modified using site-specific recombination originated from HEK293	kidney	ChIP-seq	eGFP-ZEB2	ENCODE	https://www.encodeproject.org/files/ENCFF232UWD/@@download/ENCFF232UWD.bed.gz
1723	ENCFF233DOW.bed.gz	liver female child (6 years) and male adult (32 years)	liver	ChIP-seq	RAD21	ENCODE	https://www.encodeproject.org/files/ENCFF233DOW/@@download/ENCFF233DOW.bed.gz
1724	ENCFF233JVM.bed.gz	SK-N-SH	brain	ChIP-seq	H3K4me1	ENCODE	https://www.encodeproject.org/files/ENCFF233JVM/@@download/ENCFF233JVM.bed.gz
1725	ENCFF233MID.bed.gz	HepG2	liver	ChIP-seq	HNRNPL	ENCODE	https://www.encodeproject.org/files/ENCFF233MID/@@download/ENCFF233MID.bed.gz
1726	ENCFF234WBT.bed.gz	HEK293 genetically modified using site-specific recombination originated from HEK293	kidney	ChIP-seq	eGFP-ZNF629	ENCODE	https://www.encodeproject.org/files/ENCFF234WBT/@@download/ENCFF234WBT.bed.gz
1727	ENCFF234YTK.bed.gz	HEK293 genetically modified using site-specific recombination originated from HEK293	kidney	ChIP-seq	eGFP-ZNF692	ENCODE	https://www.encodeproject.org/files/ENCFF234YTK/@@download/ENCFF234YTK.bed.gz
1728	ENCFF235RIU.bed.gz	MCF-7	mammary gland	ChIP-seq	ZHX2	ENCODE	https://www.encodeproject.org/files/ENCFF235RIU/@@download/ENCFF235RIU.bed.gz
1729	ENCFF235XSR.bed.gz	smooth muscle cell originated from H9	musculature of body	ChIP-seq	H3K4me3	ENCODE	https://www.encodeproject.org/files/ENCFF235XSR/@@download/ENCFF235XSR.bed.gz
1730	ENCFF235ZZP.bed.gz	K562	blood	ChIP-seq	ASH1L	ENCODE	https://www.encodeproject.org/files/ENCFF235ZZP/@@download/ENCFF235ZZP.bed.gz
1731	ENCFF236WHB.bed.gz	GM04503	skin of body	DNase-seq		ENCODE	https://www.encodeproject.org/files/ENCFF236WHB/@@download/ENCFF236WHB.bed.gz
1732	ENCFF236XBR.bed.gz	liver female child (4 years)	liver	ChIP-seq	GABPA	ENCODE	https://www.encodeproject.org/files/ENCFF236XBR/@@download/ENCFF236XBR.bed.gz
1733	ENCFF237OKO.bed.gz	HepG2	liver	ChIP-seq	CTCF	ENCODE	https://www.encodeproject.org/files/ENCFF237OKO/@@download/ENCFF237OKO.bed.gz
1734	ENCFF237UAN.bed.gz	K562	blood	ChIP-seq	RFX1	ENCODE	https://www.encodeproject.org/files/ENCFF237UAN/@@download/ENCFF237UAN.bed.gz
1735	ENCFF237ZJX.bed.gz	vagina female adult (51 year)	vagina	DNase-seq		ENCODE	https://www.encodeproject.org/files/ENCFF237ZJX/@@download/ENCFF237ZJX.bed.gz
1736	ENCFF238LSF.bed.gz	skeletal muscle myoblast male adult (22 years)	musculature of body	ChIP-seq	H3K4me1	ENCODE	https://www.encodeproject.org/files/ENCFF238LSF/@@download/ENCFF238LSF.bed.gz
1737	ENCFF238MYM.bed.gz	K562	blood	ChIP-seq	ZNF24	ENCODE	https://www.encodeproject.org/files/ENCFF238MYM/@@download/ENCFF238MYM.bed.gz
1738	ENCFF239IZV.bed.gz	HepG2 genetically modified using CRISPR	liver	ChIP-seq	3xFLAG-IRF2	ENCODE	https://www.encodeproject.org/files/ENCFF239IZV/@@download/ENCFF239IZV.bed.gz
1739	ENCFF240KQX.bed.gz	dedifferentiated amniotic fluid mesenchymal stem cell	extraembryonic component	DNase-seq		ENCODE	https://www.encodeproject.org/files/ENCFF240KQX/@@download/ENCFF240KQX.bed.gz
1740	ENCFF240PYU.bed.gz	HEK293T	kidney	ChIP-seq	SP1	ENCODE	https://www.encodeproject.org/files/ENCFF240PYU/@@download/ENCFF240PYU.bed.gz
1741	ENCFF240TZR.bed.gz	Loucy	lymph node	ChIP-seq	H4K20me1	ENCODE	https://www.encodeproject.org/files/ENCFF240TZR/@@download/ENCFF240TZR.bed.gz
1742	ENCFF241GZK.bed.gz	GM12878	blood	ChIP-seq	TRIM22	ENCODE	https://www.encodeproject.org/files/ENCFF241GZK/@@download/ENCFF241GZK.bed.gz
1743	ENCFF241JKV.bed.gz	RWPE1	prostate gland	ChIP-seq	CTCF	ENCODE	https://www.encodeproject.org/files/ENCFF241JKV/@@download/ENCFF241JKV.bed.gz
1744	ENCFF241TBP.bed.gz	K562	blood	ChIP-seq	SOX6	ENCODE	https://www.encodeproject.org/files/ENCFF241TBP/@@download/ENCFF241TBP.bed.gz
1745	ENCFF241ZTW.bed.gz	Raji	lymphoid tissue	ChIP-seq	POLR2A	ENCODE	https://www.encodeproject.org/files/ENCFF241ZTW/@@download/ENCFF241ZTW.bed.gz
1746	ENCFF242IWJ.bed.gz	K562	blood	ChIP-seq	TCF12	ENCODE	https://www.encodeproject.org/files/ENCFF242IWJ/@@download/ENCFF242IWJ.bed.gz
1747	ENCFF242VUO.bed.gz	GM12878	blood	ChIP-seq	EED	ENCODE	https://www.encodeproject.org/files/ENCFF242VUO/@@download/ENCFF242VUO.bed.gz
1748	ENCFF243NQJ.bed.gz	A549	lung	ChIP-seq	CEBPB	ENCODE	https://www.encodeproject.org/files/ENCFF243NQJ/@@download/ENCFF243NQJ.bed.gz
1749	ENCFF244DQW.bed.gz	GM20000	lymph node	ChIP-seq	CTCF	ENCODE	https://www.encodeproject.org/files/ENCFF244DQW/@@download/ENCFF244DQW.bed.gz
1750	ENCFF244FMG.bed.gz	DOHH2	blood	ChIP-seq	H3K4me2	ENCODE	https://www.encodeproject.org/files/ENCFF244FMG/@@download/ENCFF244FMG.bed.gz
1751	ENCFF244ORA.bed.gz	HepG2	liver	ChIP-seq	ETS1	ENCODE	https://www.encodeproject.org/files/ENCFF244ORA/@@download/ENCFF244ORA.bed.gz
1752	ENCFF244QEE.bed.gz	OCI-LY7	blood	ChIP-seq	H4K20me1	ENCODE	https://www.encodeproject.org/files/ENCFF244QEE/@@download/ENCFF244QEE.bed.gz
1753	ENCFF244UXH.bed.gz	hepatocyte originated from H9	epithelium	ChIP-seq	H4K20me1	ENCODE	https://www.encodeproject.org/files/ENCFF244UXH/@@download/ENCFF244UXH.bed.gz
1754	ENCFF245OXU.bed.gz	adrenal gland male adult (37 years)	adrenal gland	ChIP-seq	H3K9me3	ENCODE	https://www.encodeproject.org/files/ENCFF245OXU/@@download/ENCFF245OXU.bed.gz
1755	ENCFF245PXW.bed.gz	AG09319	mouth	ChIP-seq	CTCF	ENCODE	https://www.encodeproject.org/files/ENCFF245PXW/@@download/ENCFF245PXW.bed.gz
1756	ENCFF246HIM.bed.gz	neural cell originated from H1-hESC	brain	ChIP-seq	RAD21	ENCODE	https://www.encodeproject.org/files/ENCFF246HIM/@@download/ENCFF246HIM.bed.gz
1757	ENCFF246HIU.bed.gz	K562	blood	ChIP-seq	YBX3	ENCODE	https://www.encodeproject.org/files/ENCFF246HIU/@@download/ENCFF246HIU.bed.gz
1758	ENCFF246LQX.bed.gz	MCF-7 genetically modified using RNAi	mammary gland	DNase-seq		ENCODE	https://www.encodeproject.org/files/ENCFF246LQX/@@download/ENCFF246LQX.bed.gz
1759	ENCFF246VJH.bed.gz	K562	blood	ChIP-seq	GTF2F1	ENCODE	https://www.encodeproject.org/files/ENCFF246VJH/@@download/ENCFF246VJH.bed.gz
1760	ENCFF247GZH.bed.gz	OCI-LY1	bone element	ChIP-seq	CTCF	ENCODE	https://www.encodeproject.org/files/ENCFF247GZH/@@download/ENCFF247GZH.bed.gz
1761	ENCFF247JOW.bed.gz	cardiac muscle cell originated from RUES2	heart	ChIP-seq	H3K36me3	ENCODE	https://www.encodeproject.org/files/ENCFF247JOW/@@download/ENCFF247JOW.bed.gz
1762	ENCFF247VUO.bed.gz	GM12878	bodily fluid	ChIP-seq	H3K27me3	ENCODE	https://www.encodeproject.org/files/ENCFF247VUO/@@download/ENCFF247VUO.bed.gz
1763	ENCFF248AOD.bed.gz	K562 genetically modified using CRISPR	blood	ChIP-seq	eGFP-ZNF766	ENCODE	https://www.encodeproject.org/files/ENCFF248AOD/@@download/ENCFF248AOD.bed.gz
1764	ENCFF248IWJ.bed.gz	K562	blood	ChIP-seq	POLR2A	ENCODE	https://www.encodeproject.org/files/ENCFF248IWJ/@@download/ENCFF248IWJ.bed.gz
1765	ENCFF248QFF.bed.gz	GM12878	blood	ChIP-seq	RUNX3	ENCODE	https://www.encodeproject.org/files/ENCFF248QFF/@@download/ENCFF248QFF.bed.gz
1766	ENCFF248QIW.bed.gz	Ishikawa treated with 10 nM estradiol for 1 hour	uterus	ChIP-seq	ESR1	ENCODE	https://www.encodeproject.org/files/ENCFF248QIW/@@download/ENCFF248QIW.bed.gz
1767	ENCFF248VHN.bed.gz	K562	blood	ChIP-seq	FOXK2	ENCODE	https://www.encodeproject.org/files/ENCFF248VHN/@@download/ENCFF248VHN.bed.gz
1768	ENCFF249CSQ.bed.gz	HepG2	liver	ChIP-seq	FLAG-CEBPA	ENCODE	https://www.encodeproject.org/files/ENCFF249CSQ/@@download/ENCFF249CSQ.bed.gz
1769	ENCFF249EZR.bed.gz	K562	blood	ChIP-seq	TCF7	ENCODE	https://www.encodeproject.org/files/ENCFF249EZR/@@download/ENCFF249EZR.bed.gz
1770	ENCFF249VMA.bed.gz	retinal pigment epithelial cell	epithelium	DNase-seq		ENCODE	https://www.encodeproject.org/files/ENCFF249VMA/@@download/ENCFF249VMA.bed.gz
1771	ENCFF250OOO.bed.gz	right lobe of liver female adult (53 years)	liver	ChIP-seq	H3K4me3	ENCODE	https://www.encodeproject.org/files/ENCFF250OOO/@@download/ENCFF250OOO.bed.gz
1772	ENCFF250SPI.bed.gz	neural progenitor cell originated from H9	brain	ChIP-seq	H2AFZ	ENCODE	https://www.encodeproject.org/files/ENCFF250SPI/@@download/ENCFF250SPI.bed.gz
1773	ENCFF252BLX.bed.gz	HeLa-S3	uterus	ChIP-seq	H3K27me3	ENCODE	https://www.encodeproject.org/files/ENCFF252BLX/@@download/ENCFF252BLX.bed.gz
1774	ENCFF253CMF.bed.gz	keratinocyte female	epithelium	ChIP-seq	H3K36me3	ENCODE	https://www.encodeproject.org/files/ENCFF253CMF/@@download/ENCFF253CMF.bed.gz
1775	ENCFF253FON.bed.gz	K562	blood	ChIP-seq	ZBED1	ENCODE	https://www.encodeproject.org/files/ENCFF253FON/@@download/ENCFF253FON.bed.gz
1776	ENCFF253FZN.bed.gz	K562	blood	ChIP-seq	GATAD2A	ENCODE	https://www.encodeproject.org/files/ENCFF253FZN/@@download/ENCFF253FZN.bed.gz
1777	ENCFF253NXR.bed.gz	K562	blood	ChIP-seq	ZSCAN29	ENCODE	https://www.encodeproject.org/files/ENCFF253NXR/@@download/ENCFF253NXR.bed.gz
1778	ENCFF254EAY.bed.gz	HEK293 genetically modified using site-specific recombination originated from HEK293	kidney	ChIP-seq	eGFP-ZNF138	ENCODE	https://www.encodeproject.org/files/ENCFF254EAY/@@download/ENCFF254EAY.bed.gz
1779	ENCFF254MPF.bed.gz	K562 treated with interferon alpha for 6 hours	blood	ChIP-seq	STAT1	ENCODE	https://www.encodeproject.org/files/ENCFF254MPF/@@download/ENCFF254MPF.bed.gz
1780	ENCFF254YOX.bed.gz	K562 genetically modified using stable transfection	blood	ChIP-seq	eGFP-NR2C2	ENCODE	https://www.encodeproject.org/files/ENCFF254YOX/@@download/ENCFF254YOX.bed.gz
1781	ENCFF255ARD.bed.gz	HCT116	large intestine	ChIP-seq	H3K27me3	ENCODE	https://www.encodeproject.org/files/ENCFF255ARD/@@download/ENCFF255ARD.bed.gz
1782	ENCFF255EOB.bed.gz	K562	blood	ChIP-seq	NR2F2	ENCODE	https://www.encodeproject.org/files/ENCFF255EOB/@@download/ENCFF255EOB.bed.gz
1783	ENCFF255KCS.bed.gz	bipolar neuron originated from GM23338 treated with 0.5 μg/mL doxycycline hyclate for 4 days	brain	ChIP-seq	H2AFZ	ENCODE	https://www.encodeproject.org/files/ENCFF255KCS/@@download/ENCFF255KCS.bed.gz
1784	ENCFF255XVM.bed.gz	MCF 10A originated from MCF 10A treated with 1 μM afimoxifene for 36 hours	mammary gland	ChIP-seq	STAT3	ENCODE	https://www.encodeproject.org/files/ENCFF255XVM/@@download/ENCFF255XVM.bed.gz
1785	ENCFF256LPL.bed.gz	HEK293 genetically modified using site-specific recombination originated from HEK293	kidney	ChIP-seq	eGFP-ZIK1	ENCODE	https://www.encodeproject.org/files/ENCFF256LPL/@@download/ENCFF256LPL.bed.gz
1786	ENCFF256WVT.bed.gz	PC-3	prostate gland	ChIP-seq	H3K9me2	ENCODE	https://www.encodeproject.org/files/ENCFF256WVT/@@download/ENCFF256WVT.bed.gz
1787	ENCFF257RYT.bed.gz	K562 genetically modified using stable transfection	blood	ChIP-seq	eGFP-MEF2D	ENCODE	https://www.encodeproject.org/files/ENCFF257RYT/@@download/ENCFF257RYT.bed.gz
1788	ENCFF257ZLJ.bed.gz	AG04450	lung	ChIP-seq	H3K9me3	ENCODE	https://www.encodeproject.org/files/ENCFF257ZLJ/@@download/ENCFF257ZLJ.bed.gz
1789	ENCFF258PIW.bed.gz	liver male adult (32 years)	liver	ChIP-seq	GABPA	ENCODE	https://www.encodeproject.org/files/ENCFF258PIW/@@download/ENCFF258PIW.bed.gz
1790	ENCFF258RWN.bed.gz	PC-3	prostate gland	ChIP-seq	CTCF	ENCODE	https://www.encodeproject.org/files/ENCFF258RWN/@@download/ENCFF258RWN.bed.gz
1791	ENCFF258UAH.bed.gz	SK-N-SH	brain	ChIP-seq	H4K20me1	ENCODE	https://www.encodeproject.org/files/ENCFF258UAH/@@download/ENCFF258UAH.bed.gz
1792	ENCFF259JWD.bed.gz	HepG2	liver	ChIP-seq	EP300	ENCODE	https://www.encodeproject.org/files/ENCFF259JWD/@@download/ENCFF259JWD.bed.gz
1793	ENCFF259TOZ.bed.gz	DOHH2	blood	ChIP-seq	H3K36me3	ENCODE	https://www.encodeproject.org/files/ENCFF259TOZ/@@download/ENCFF259TOZ.bed.gz
1794	ENCFF259XQC.bed.gz	HepG2	liver	ChIP-seq	POLR2G	ENCODE	https://www.encodeproject.org/files/ENCFF259XQC/@@download/ENCFF259XQC.bed.gz
1795	ENCFF259XYR.bed.gz	22Rv1 treated with 10 nM 17β-hydroxy-5α-androstan-3-one for 4 hours	prostate gland	ChIP-seq	CTCF	ENCODE	https://www.encodeproject.org/files/ENCFF259XYR/@@download/ENCFF259XYR.bed.gz
1796	ENCFF259YTO.bed.gz	OCI-LY3	bone element	ChIP-seq	H3K36me3	ENCODE	https://www.encodeproject.org/files/ENCFF259YTO/@@download/ENCFF259YTO.bed.gz
1797	ENCFF260TYP.bed.gz	MCF 10A originated from MCF 10A treated with 1 μM afimoxifene for 36 hours	mammary gland	ChIP-seq	POLR2A	ENCODE	https://www.encodeproject.org/files/ENCFF260TYP/@@download/ENCFF260TYP.bed.gz
1798	ENCFF260VLG.bed.gz	HEK293 genetically modified using site-specific recombination originated from HEK293	kidney	ChIP-seq	eGFP-ZNF423	ENCODE	https://www.encodeproject.org/files/ENCFF260VLG/@@download/ENCFF260VLG.bed.gz
1799	ENCFF261XPP.bed.gz	K562	blood	ChIP-seq	TARDBP	ENCODE	https://www.encodeproject.org/files/ENCFF261XPP/@@download/ENCFF261XPP.bed.gz
1800	ENCFF261ZWR.bed.gz	GM12878	blood	ChIP-seq	MEF2C	ENCODE	https://www.encodeproject.org/files/ENCFF261ZWR/@@download/ENCFF261ZWR.bed.gz
1801	ENCFF262DNG.bed.gz	smooth muscle cell originated from H9	musculature of body	ChIP-seq	H3K79me2	ENCODE	https://www.encodeproject.org/files/ENCFF262DNG/@@download/ENCFF262DNG.bed.gz
1802	ENCFF262INI.bed.gz	fibroblast of the conjunctiva	connective tissue	DNase-seq		ENCODE	https://www.encodeproject.org/files/ENCFF262INI/@@download/ENCFF262INI.bed.gz
1803	ENCFF262LRC.bed.gz	K562	blood	DNase-seq		ENCODE	https://www.encodeproject.org/files/ENCFF262LRC/@@download/ENCFF262LRC.bed.gz
1804	ENCFF262NLN.bed.gz	HepG2	liver	ChIP-seq	FLAG-ZNF652	ENCODE	https://www.encodeproject.org/files/ENCFF262NLN/@@download/ENCFF262NLN.bed.gz
1805	ENCFF263ZFE.bed.gz	upper lobe of left lung male adult (37 years)	lung	DNase-seq		ENCODE	https://www.encodeproject.org/files/ENCFF263ZFE/@@download/ENCFF263ZFE.bed.gz
1806	ENCFF264LQE.bed.gz	HepG2	liver	ChIP-seq	ZBTB7A	ENCODE	https://www.encodeproject.org/files/ENCFF264LQE/@@download/ENCFF264LQE.bed.gz
1807	ENCFF264PJZ.bed.gz	retina female embryo (89 days)	eye	DNase-seq		ENCODE	https://www.encodeproject.org/files/ENCFF264PJZ/@@download/ENCFF264PJZ.bed.gz
1808	ENCFF265AKS.bed.gz	GM12878	blood	DNase-seq		ENCODE	https://www.encodeproject.org/files/ENCFF265AKS/@@download/ENCFF265AKS.bed.gz
1809	ENCFF265HWY.bed.gz	HEK293 genetically modified using site-specific recombination originated from HEK293	kidney	ChIP-seq	eGFP-ZNF274	ENCODE	https://www.encodeproject.org/files/ENCFF265HWY/@@download/ENCFF265HWY.bed.gz
1810	ENCFF265LKN.bed.gz	K562 genetically modified using stable transfection	blood	ChIP-seq	eGFP-HINFP	ENCODE	https://www.encodeproject.org/files/ENCFF265LKN/@@download/ENCFF265LKN.bed.gz
1811	ENCFF265NSP.bed.gz	MCF-7	mammary gland	ChIP-seq	GATAD2B	ENCODE	https://www.encodeproject.org/files/ENCFF265NSP/@@download/ENCFF265NSP.bed.gz
1812	ENCFF265QRY.bed.gz	SK-N-SH	brain	ChIP-seq	MXI1	ENCODE	https://www.encodeproject.org/files/ENCFF265QRY/@@download/ENCFF265QRY.bed.gz
1813	ENCFF265VVL.bed.gz	OCI-LY7	blood	ChIP-seq	H3K36me3	ENCODE	https://www.encodeproject.org/files/ENCFF265VVL/@@download/ENCFF265VVL.bed.gz
1814	ENCFF266GGD.bed.gz	cardiac muscle cell	heart	ChIP-seq	CTCF	ENCODE	https://www.encodeproject.org/files/ENCFF266GGD/@@download/ENCFF266GGD.bed.gz
1815	ENCFF266KLW.bed.gz	liver male adult (32 years)	liver	ChIP-seq	NR2F2	ENCODE	https://www.encodeproject.org/files/ENCFF266KLW/@@download/ENCFF266KLW.bed.gz
1816	ENCFF266KSD.bed.gz	HepG2	liver	ChIP-seq	ZNF282	ENCODE	https://www.encodeproject.org/files/ENCFF266KSD/@@download/ENCFF266KSD.bed.gz
1817	ENCFF266ORV.bed.gz	A549	lung	ChIP-seq	ESRRA	ENCODE	https://www.encodeproject.org/files/ENCFF266ORV/@@download/ENCFF266ORV.bed.gz
1818	ENCFF266XIG.bed.gz	Panc1	pancreas	ChIP-seq	H3K4me1	ENCODE	https://www.encodeproject.org/files/ENCFF266XIG/@@download/ENCFF266XIG.bed.gz
1819	ENCFF267BXB.bed.gz	HEK293 genetically modified using site-specific recombination originated from HEK293	kidney	ChIP-seq	eGFP-SALL2	ENCODE	https://www.encodeproject.org/files/ENCFF267BXB/@@download/ENCFF267BXB.bed.gz
1820	ENCFF267FXT.bed.gz	MCF-7	mammary gland	ChIP-seq	ELK1	ENCODE	https://www.encodeproject.org/files/ENCFF267FXT/@@download/ENCFF267FXT.bed.gz
1821	ENCFF267HPJ.bed.gz	HEK293 genetically modified using site-specific recombination originated from HEK293	kidney	ChIP-seq	eGFP-WT1	ENCODE	https://www.encodeproject.org/files/ENCFF267HPJ/@@download/ENCFF267HPJ.bed.gz
1822	ENCFF267STV.bed.gz	HEK293 genetically modified using site-specific recombination originated from HEK293	kidney	ChIP-seq	eGFP-ZNF195	ENCODE	https://www.encodeproject.org/files/ENCFF267STV/@@download/ENCFF267STV.bed.gz
1823	ENCFF269BZQ.bed.gz	coronary artery female adult (53 years)	heart	DNase-seq		ENCODE	https://www.encodeproject.org/files/ENCFF269BZQ/@@download/ENCFF269BZQ.bed.gz
1824	ENCFF269EMM.bed.gz	K562 genetically modified using CRISPR	blood	ChIP-seq	3xFLAG-PBX2	ENCODE	https://www.encodeproject.org/files/ENCFF269EMM/@@download/ENCFF269EMM.bed.gz
1825	ENCFF269JRM.bed.gz	SH-SY5Y	bone element	ChIP-seq	GATA3	ENCODE	https://www.encodeproject.org/files/ENCFF269JRM/@@download/ENCFF269JRM.bed.gz
1826	ENCFF269LMM.bed.gz	hematopoietic multipotent progenitor cell treated with interleukin-3 for 13 days, kit ligand for 13 days, hydrocortisone succinate for 13 days, erythropoietin for 13 days	blood	DNase-seq		ENCODE	https://www.encodeproject.org/files/ENCFF269LMM/@@download/ENCFF269LMM.bed.gz
1827	ENCFF269OPM.bed.gz	OCI-LY7	blood	DNase-seq		ENCODE	https://www.encodeproject.org/files/ENCFF269OPM/@@download/ENCFF269OPM.bed.gz
1828	ENCFF270LRE.bed.gz	PC-9	lung	ChIP-seq	H3K79me2	ENCODE	https://www.encodeproject.org/files/ENCFF270LRE/@@download/ENCFF270LRE.bed.gz
1829	ENCFF270OTN.bed.gz	leg bone male embryo (81 day)	bone element	DNase-seq		ENCODE	https://www.encodeproject.org/files/ENCFF270OTN/@@download/ENCFF270OTN.bed.gz
1830	ENCFF270QAB.bed.gz	K562 treated with interferon gamma for 30 minutes	blood	ChIP-seq	POLR2A	ENCODE	https://www.encodeproject.org/files/ENCFF270QAB/@@download/ENCFF270QAB.bed.gz
1831	ENCFF270WTR.bed.gz	fibroblast of lung female child (11 year) and male adult (45 years)	lung	ChIP-seq	H3K9me3	ENCODE	https://www.encodeproject.org/files/ENCFF270WTR/@@download/ENCFF270WTR.bed.gz
1832	ENCFF271AGL.bed.gz	esophagus squamous epithelium male adult (37 years)	esophagus	DNase-seq		ENCODE	https://www.encodeproject.org/files/ENCFF271AGL/@@download/ENCFF271AGL.bed.gz
1833	ENCFF271KDK.bed.gz	GM12892	blood	ChIP-seq	POLR2AphosphoS5	ENCODE	https://www.encodeproject.org/files/ENCFF271KDK/@@download/ENCFF271KDK.bed.gz
1834	ENCFF272ULO.bed.gz	K562 genetically modified using stable transfection	blood	ChIP-seq	eGFP-CEBPG	ENCODE	https://www.encodeproject.org/files/ENCFF272ULO/@@download/ENCFF272ULO.bed.gz
1835	ENCFF273BVT.bed.gz	GM12878	blood	ChIP-seq	ZNF207	ENCODE	https://www.encodeproject.org/files/ENCFF273BVT/@@download/ENCFF273BVT.bed.gz
1836	ENCFF273EYJ.bed.gz	K562	blood	ChIP-seq	POLR2G	ENCODE	https://www.encodeproject.org/files/ENCFF273EYJ/@@download/ENCFF273EYJ.bed.gz
1837	ENCFF273GGC.bed.gz	hepatocyte originated from H9	epithelium	ChIP-seq	H3K9me2	ENCODE	https://www.encodeproject.org/files/ENCFF273GGC/@@download/ENCFF273GGC.bed.gz
1838	ENCFF273KZJ.bed.gz	neural cell originated from H1-hESC	brain	ChIP-seq	H3K36me3	ENCODE	https://www.encodeproject.org/files/ENCFF273KZJ/@@download/ENCFF273KZJ.bed.gz
1839	ENCFF273TYA.bed.gz	K562	blood	ChIP-seq	ZNF592	ENCODE	https://www.encodeproject.org/files/ENCFF273TYA/@@download/ENCFF273TYA.bed.gz
1840	ENCFF273ULT.bed.gz	GM12878	blood	ChIP-seq	CHD1	ENCODE	https://www.encodeproject.org/files/ENCFF273ULT/@@download/ENCFF273ULT.bed.gz
1841	ENCFF274AQE.bed.gz	H1-hESC	embryo	ChIP-seq	TCF12	ENCODE	https://www.encodeproject.org/files/ENCFF274AQE/@@download/ENCFF274AQE.bed.gz
1842	ENCFF274IXA.bed.gz	HeLa-S3 G1b phase	uterus	DNase-seq		ENCODE	https://www.encodeproject.org/files/ENCFF274IXA/@@download/ENCFF274IXA.bed.gz
1843	ENCFF274LUW.bed.gz	mammary epithelial cell female adult (50 years)	epithelium	ChIP-seq	H3K4me3	ENCODE	https://www.encodeproject.org/files/ENCFF274LUW/@@download/ENCFF274LUW.bed.gz
1844	ENCFF274OCE.bed.gz	heart right ventricle female embryo (101 day) and female embryo (103 days)	heart	DNase-seq		ENCODE	https://www.encodeproject.org/files/ENCFF274OCE/@@download/ENCFF274OCE.bed.gz
1845	ENCFF274PNL.bed.gz	SK-N-MC	brain	ChIP-seq	H3K27ac	ENCODE	https://www.encodeproject.org/files/ENCFF274PNL/@@download/ENCFF274PNL.bed.gz
1846	ENCFF274TYW.bed.gz	T47D	mammary gland	ChIP-seq	JUND	ENCODE	https://www.encodeproject.org/files/ENCFF274TYW/@@download/ENCFF274TYW.bed.gz
1847	ENCFF276KYQ.bed.gz	GM23338 male adult (53 years) originated from GM23248	skin of body	ChIP-seq	ETS1	ENCODE	https://www.encodeproject.org/files/ENCFF276KYQ/@@download/ENCFF276KYQ.bed.gz
1848	ENCFF276MQI.bed.gz	Ishikawa treated with 0.02% dimethyl sulfoxide for 1 hour	uterus	ChIP-seq	ESR1	ENCODE	https://www.encodeproject.org/files/ENCFF276MQI/@@download/ENCFF276MQI.bed.gz
1849	ENCFF277VDY.bed.gz	GM12878	blood	ChIP-seq	WRNIP1	ENCODE	https://www.encodeproject.org/files/ENCFF277VDY/@@download/ENCFF277VDY.bed.gz
1850	ENCFF278ODX.bed.gz	MCF-7	mammary gland	ChIP-seq	SIX4	ENCODE	https://www.encodeproject.org/files/ENCFF278ODX/@@download/ENCFF278ODX.bed.gz
1851	ENCFF278ONE.bed.gz	K562	blood	ChIP-seq	MCM7	ENCODE	https://www.encodeproject.org/files/ENCFF278ONE/@@download/ENCFF278ONE.bed.gz
1852	ENCFF280GDT.bed.gz	HL-60	blood	ChIP-seq	GABPA	ENCODE	https://www.encodeproject.org/files/ENCFF280GDT/@@download/ENCFF280GDT.bed.gz
1853	ENCFF280GTU.bed.gz	K562	blood	ChIP-seq	SIN3B	ENCODE	https://www.encodeproject.org/files/ENCFF280GTU/@@download/ENCFF280GTU.bed.gz
1854	ENCFF281VPG.bed.gz	OCI-LY3	bone element	ChIP-seq	H3K4me1	ENCODE	https://www.encodeproject.org/files/ENCFF281VPG/@@download/ENCFF281VPG.bed.gz
1855	ENCFF282AEY.bed.gz	A549	lung	ChIP-seq	ELK1	ENCODE	https://www.encodeproject.org/files/ENCFF282AEY/@@download/ENCFF282AEY.bed.gz
1856	ENCFF282NVG.bed.gz	HCT116	large intestine	ChIP-seq	H3K27ac	ENCODE	https://www.encodeproject.org/files/ENCFF282NVG/@@download/ENCFF282NVG.bed.gz
1857	ENCFF282QFS.bed.gz	HFF-Myc originated from foreskin fibroblast	penis	ChIP-seq	CTCF	ENCODE	https://www.encodeproject.org/files/ENCFF282QFS/@@download/ENCFF282QFS.bed.gz
1858	ENCFF282SXB.bed.gz	MCF-7	mammary gland	ChIP-seq	PAX8	ENCODE	https://www.encodeproject.org/files/ENCFF282SXB/@@download/ENCFF282SXB.bed.gz
1859	ENCFF284FOE.bed.gz	placenta female embryo (101 day) and male embryo (105 days)	placenta	DNase-seq		ENCODE	https://www.encodeproject.org/files/ENCFF284FOE/@@download/ENCFF284FOE.bed.gz
1860	ENCFF284LRP.bed.gz	K562	blood	ChIP-seq	TAL1	ENCODE	https://www.encodeproject.org/files/ENCFF284LRP/@@download/ENCFF284LRP.bed.gz
1861	ENCFF284PKK.bed.gz	K562	blood	ChIP-seq	ZNF639	ENCODE	https://www.encodeproject.org/files/ENCFF284PKK/@@download/ENCFF284PKK.bed.gz
1862	ENCFF284VUQ.bed.gz	K562 treated with interferon gamma for 6 hours	blood	ChIP-seq	IRF1	ENCODE	https://www.encodeproject.org/files/ENCFF284VUQ/@@download/ENCFF284VUQ.bed.gz
1863	ENCFF285MTN.bed.gz	WERI-Rb-1	eye	ChIP-seq	H3K4me3	ENCODE	https://www.encodeproject.org/files/ENCFF285MTN/@@download/ENCFF285MTN.bed.gz
1864	ENCFF285MWK.bed.gz	right lobe of liver female adult (53 years)	liver	ChIP-seq	H3K27ac	ENCODE	https://www.encodeproject.org/files/ENCFF285MWK/@@download/ENCFF285MWK.bed.gz
1865	ENCFF286TMR.bed.gz	MCF-7	mammary gland	DNase-seq		ENCODE	https://www.encodeproject.org/files/ENCFF286TMR/@@download/ENCFF286TMR.bed.gz
1866	ENCFF287NXV.bed.gz	MM.1S	lymph node	ChIP-seq	EZH2phosphoT487	ENCODE	https://www.encodeproject.org/files/ENCFF287NXV/@@download/ENCFF287NXV.bed.gz
1867	ENCFF287ORE.bed.gz	MCF-7	mammary gland	ChIP-seq	SNIP1	ENCODE	https://www.encodeproject.org/files/ENCFF287ORE/@@download/ENCFF287ORE.bed.gz
1868	ENCFF288RFS.bed.gz	mammary epithelial cell female	epithelium	ChIP-seq	CTCF	ENCODE	https://www.encodeproject.org/files/ENCFF288RFS/@@download/ENCFF288RFS.bed.gz
1869	ENCFF288RGB.bed.gz	H9 genetically modified using stable transfection	embryo	ChIP-seq	H3K4me3	ENCODE	https://www.encodeproject.org/files/ENCFF288RGB/@@download/ENCFF288RGB.bed.gz
1870	ENCFF288UUU.bed.gz	A549	lung	ChIP-seq	MAZ	ENCODE	https://www.encodeproject.org/files/ENCFF288UUU/@@download/ENCFF288UUU.bed.gz
1871	ENCFF289BUU.bed.gz	K562	blood	ChIP-seq	NUFIP1	ENCODE	https://www.encodeproject.org/files/ENCFF289BUU/@@download/ENCFF289BUU.bed.gz
1872	ENCFF289CNR.bed.gz	coronary artery female adult (51 year)	heart	DNase-seq		ENCODE	https://www.encodeproject.org/files/ENCFF289CNR/@@download/ENCFF289CNR.bed.gz
1873	ENCFF289LCG.bed.gz	H9 genetically modified using stable transfection	embryo	ChIP-seq	H3K36me3	ENCODE	https://www.encodeproject.org/files/ENCFF289LCG/@@download/ENCFF289LCG.bed.gz
1874	ENCFF290HTJ.bed.gz	K562 treated with interferon alpha for 30 minutes	blood	ChIP-seq	STAT1	ENCODE	https://www.encodeproject.org/files/ENCFF290HTJ/@@download/ENCFF290HTJ.bed.gz
1875	ENCFF290NCZ.bed.gz	HEK293 genetically modified using site-specific recombination originated from HEK293	kidney	ChIP-seq	eGFP-ZNF843	ENCODE	https://www.encodeproject.org/files/ENCFF290NCZ/@@download/ENCFF290NCZ.bed.gz
1876	ENCFF290ROR.bed.gz	A549	lung	ChIP-seq	POLR2AphosphoS2	ENCODE	https://www.encodeproject.org/files/ENCFF290ROR/@@download/ENCFF290ROR.bed.gz
1877	ENCFF290YYY.bed.gz	HEK293 genetically modified using site-specific recombination originated from HEK293	kidney	ChIP-seq	eGFP-ZNF146	ENCODE	https://www.encodeproject.org/files/ENCFF290YYY/@@download/ENCFF290YYY.bed.gz
1878	ENCFF291PDO.bed.gz	PC-9	lung	ChIP-seq	H3K9me3	ENCODE	https://www.encodeproject.org/files/ENCFF291PDO/@@download/ENCFF291PDO.bed.gz
1879	ENCFF292GRY.bed.gz	HEK293 genetically modified using site-specific recombination originated from HEK293	kidney	ChIP-seq	eGFP-BCL11B	ENCODE	https://www.encodeproject.org/files/ENCFF292GRY/@@download/ENCFF292GRY.bed.gz
1880	ENCFF292JRY.bed.gz	K562	blood	ChIP-seq	HNRNPH1	ENCODE	https://www.encodeproject.org/files/ENCFF292JRY/@@download/ENCFF292JRY.bed.gz
1881	ENCFF292KYR.bed.gz	HepG2	liver	ChIP-seq	FLAG-CEBPG	ENCODE	https://www.encodeproject.org/files/ENCFF292KYR/@@download/ENCFF292KYR.bed.gz
1882	ENCFF292PSZ.bed.gz	A549 treated with 0.02% ethanol for 1 hour	lung	ChIP-seq	POLR2A	ENCODE	https://www.encodeproject.org/files/ENCFF292PSZ/@@download/ENCFF292PSZ.bed.gz
1883	ENCFF292QIG.bed.gz	HEK293 genetically modified using site-specific recombination originated from HEK293	kidney	ChIP-seq	eGFP-PRDM6	ENCODE	https://www.encodeproject.org/files/ENCFF292QIG/@@download/ENCFF292QIG.bed.gz
1884	ENCFF294EHN.bed.gz	K562	blood	ChIP-seq	SETDB1	ENCODE	https://www.encodeproject.org/files/ENCFF294EHN/@@download/ENCFF294EHN.bed.gz
1885	ENCFF294HEI.bed.gz	K562	blood	ChIP-seq	PRDM10	ENCODE	https://www.encodeproject.org/files/ENCFF294HEI/@@download/ENCFF294HEI.bed.gz
1886	ENCFF294NNX.bed.gz	HEK293 genetically modified using site-specific recombination originated from HEK293	kidney	ChIP-seq	eGFP-ZNF624	ENCODE	https://www.encodeproject.org/files/ENCFF294NNX/@@download/ENCFF294NNX.bed.gz
1887	ENCFF294VWT.bed.gz	K562	blood	ChIP-seq	THRAP3	ENCODE	https://www.encodeproject.org/files/ENCFF294VWT/@@download/ENCFF294VWT.bed.gz
1888	ENCFF295AWO.bed.gz	GM12873	blood	ChIP-seq	CTCF	ENCODE	https://www.encodeproject.org/files/ENCFF295AWO/@@download/ENCFF295AWO.bed.gz
1889	ENCFF295BEY.bed.gz	hepatocyte	epithelium	DNase-seq		ENCODE	https://www.encodeproject.org/files/ENCFF295BEY/@@download/ENCFF295BEY.bed.gz
1890	ENCFF295COM.bed.gz	MCF 10A treated with 1 μM tamoxifen for 6 hours	mammary gland	DNase-seq		ENCODE	https://www.encodeproject.org/files/ENCFF295COM/@@download/ENCFF295COM.bed.gz
1891	ENCFF295GNH.bed.gz	GM12878	bodily fluid	ChIP-seq	H3K4me3	ENCODE	https://www.encodeproject.org/files/ENCFF295GNH/@@download/ENCFF295GNH.bed.gz
1892	ENCFF295MVY.bed.gz	cardiac mesoderm originated from H7-hESC	embryo	ChIP-seq	H3K4me3	ENCODE	https://www.encodeproject.org/files/ENCFF295MVY/@@download/ENCFF295MVY.bed.gz
1893	ENCFF295PAH.bed.gz	osteoblast	connective tissue	ChIP-seq	H3K79me2	ENCODE	https://www.encodeproject.org/files/ENCFF295PAH/@@download/ENCFF295PAH.bed.gz
1894	ENCFF295PRH.bed.gz	gastroesophageal sphincter female adult (53 years)	stomach	ChIP-seq	H3K4me3	ENCODE	https://www.encodeproject.org/files/ENCFF295PRH/@@download/ENCFF295PRH.bed.gz
1895	ENCFF295TJG.bed.gz	HepG2	liver	ChIP-seq	FLAG-SAP130	ENCODE	https://www.encodeproject.org/files/ENCFF295TJG/@@download/ENCFF295TJG.bed.gz
1896	ENCFF296CNQ.bed.gz	K562	blood	ChIP-seq	POLR2AphosphoS2	ENCODE	https://www.encodeproject.org/files/ENCFF296CNQ/@@download/ENCFF296CNQ.bed.gz
1897	ENCFF296EBH.bed.gz	HEK293 genetically modified using site-specific recombination originated from HEK293	kidney	ChIP-seq	eGFP-ZNF2	ENCODE	https://www.encodeproject.org/files/ENCFF296EBH/@@download/ENCFF296EBH.bed.gz
1898	ENCFF296XCF.bed.gz	Ishikawa treated with 0.02% dimethyl sulfoxide for 1 hour	uterus	ChIP-seq	CTCF	ENCODE	https://www.encodeproject.org/files/ENCFF296XCF/@@download/ENCFF296XCF.bed.gz
1899	ENCFF297BXM.bed.gz	HepG2	liver	ChIP-seq	NFE2L2	ENCODE	https://www.encodeproject.org/files/ENCFF297BXM/@@download/ENCFF297BXM.bed.gz
1900	ENCFF297HAT.bed.gz	A549 treated with 0.02% ethanol for 1 hour	lung	ChIP-seq	ETS1	ENCODE	https://www.encodeproject.org/files/ENCFF297HAT/@@download/ENCFF297HAT.bed.gz
1901	ENCFF297JZQ.bed.gz	K562	blood	ChIP-seq	NCOA1	ENCODE	https://www.encodeproject.org/files/ENCFF297JZQ/@@download/ENCFF297JZQ.bed.gz
1902	ENCFF298QJB.bed.gz	HL-60	blood	ChIP-seq	POLR2AphosphoS5	ENCODE	https://www.encodeproject.org/files/ENCFF298QJB/@@download/ENCFF298QJB.bed.gz
1903	ENCFF298TDL.bed.gz	HEK293 genetically modified using site-specific recombination originated from HEK293	kidney	ChIP-seq	eGFP-ZFP37	ENCODE	https://www.encodeproject.org/files/ENCFF298TDL/@@download/ENCFF298TDL.bed.gz
1904	ENCFF298UPI.bed.gz	GM12878	blood	ChIP-seq	UBTF	ENCODE	https://www.encodeproject.org/files/ENCFF298UPI/@@download/ENCFF298UPI.bed.gz
1905	ENCFF298VCE.bed.gz	MCF-7	mammary gland	ChIP-seq	MAFK	ENCODE	https://www.encodeproject.org/files/ENCFF298VCE/@@download/ENCFF298VCE.bed.gz
1906	ENCFF299BVX.bed.gz	cardiac mesoderm originated from H7-hESC	embryo	DNase-seq		ENCODE	https://www.encodeproject.org/files/ENCFF299BVX/@@download/ENCFF299BVX.bed.gz
1907	ENCFF299ENM.bed.gz	HepG2	liver	ChIP-seq	FLAG-ATF4	ENCODE	https://www.encodeproject.org/files/ENCFF299ENM/@@download/ENCFF299ENM.bed.gz
1908	ENCFF299MXU.bed.gz	skeletal muscle myoblast male adult (22 years)	musculature of body	ChIP-seq	H3K27ac	ENCODE	https://www.encodeproject.org/files/ENCFF299MXU/@@download/ENCFF299MXU.bed.gz
1909	ENCFF300CAD.bed.gz	cardiac fibroblast female	heart	DNase-seq		ENCODE	https://www.encodeproject.org/files/ENCFF300CAD/@@download/ENCFF300CAD.bed.gz
1910	ENCFF300CSG.bed.gz	HEK293 genetically modified using site-specific recombination originated from HEK293	kidney	ChIP-seq	eGFP-ZNF416	ENCODE	https://www.encodeproject.org/files/ENCFF300CSG/@@download/ENCFF300CSG.bed.gz
1911	ENCFF300IYQ.bed.gz	A549	lung	ChIP-seq	CTCF	ENCODE	https://www.encodeproject.org/files/ENCFF300IYQ/@@download/ENCFF300IYQ.bed.gz
1912	ENCFF300WCK.bed.gz	epithelial cell of prostate male	epithelium	ChIP-seq	H3K27ac	ENCODE	https://www.encodeproject.org/files/ENCFF300WCK/@@download/ENCFF300WCK.bed.gz
1913	ENCFF300XUA.bed.gz	K562	blood	ChIP-seq	SP1	ENCODE	https://www.encodeproject.org/files/ENCFF300XUA/@@download/ENCFF300XUA.bed.gz
1914	ENCFF300ZIA.bed.gz	brain pericyte	connective tissue	DNase-seq		ENCODE	https://www.encodeproject.org/files/ENCFF300ZIA/@@download/ENCFF300ZIA.bed.gz
1915	ENCFF302BSC.bed.gz	H7-hESC	embryo	ChIP-seq	H3K27me3	ENCODE	https://www.encodeproject.org/files/ENCFF302BSC/@@download/ENCFF302BSC.bed.gz
1916	ENCFF302XID.bed.gz	GM12878	blood	ChIP-seq	EP300	ENCODE	https://www.encodeproject.org/files/ENCFF302XID/@@download/ENCFF302XID.bed.gz
1917	ENCFF303PMJ.bed.gz	K562	blood	ChIP-seq	ZSCAN29	ENCODE	https://www.encodeproject.org/files/ENCFF303PMJ/@@download/ENCFF303PMJ.bed.gz
1918	ENCFF303TVZ.bed.gz	GM12878	blood	ChIP-seq	IRF3	ENCODE	https://www.encodeproject.org/files/ENCFF303TVZ/@@download/ENCFF303TVZ.bed.gz
1919	ENCFF304IDM.bed.gz	VCaP	prostate gland	ChIP-seq	CTCF	ENCODE	https://www.encodeproject.org/files/ENCFF304IDM/@@download/ENCFF304IDM.bed.gz
1920	ENCFF304WSW.bed.gz	NT2/D1	gonad	ChIP-seq	H3K9ac	ENCODE	https://www.encodeproject.org/files/ENCFF304WSW/@@download/ENCFF304WSW.bed.gz
1921	ENCFF305HBV.bed.gz	H1-hESC	embryo	ChIP-seq	ATF3	ENCODE	https://www.encodeproject.org/files/ENCFF305HBV/@@download/ENCFF305HBV.bed.gz
1922	ENCFF305ICK.bed.gz	GM12878	blood	ChIP-seq	TCF7	ENCODE	https://www.encodeproject.org/files/ENCFF305ICK/@@download/ENCFF305ICK.bed.gz
1923	ENCFF305QDB.bed.gz	HeLa-S3	uterus	ChIP-seq	TAF1	ENCODE	https://www.encodeproject.org/files/ENCFF305QDB/@@download/ENCFF305QDB.bed.gz
1924	ENCFF308BSD.bed.gz	HepG2	liver	ChIP-seq	LCORL	ENCODE	https://www.encodeproject.org/files/ENCFF308BSD/@@download/ENCFF308BSD.bed.gz
1925	ENCFF308CQD.bed.gz	HEK293 genetically modified using site-specific recombination originated from HEK293	kidney	ChIP-seq	eGFP-ZNF555	ENCODE	https://www.encodeproject.org/files/ENCFF308CQD/@@download/ENCFF308CQD.bed.gz
1926	ENCFF308IXJ.bed.gz	K562	blood	ChIP-seq	MAFF	ENCODE	https://www.encodeproject.org/files/ENCFF308IXJ/@@download/ENCFF308IXJ.bed.gz
1927	ENCFF308WNH.bed.gz	GM12878	blood	ChIP-seq	H4K20me1	ENCODE	https://www.encodeproject.org/files/ENCFF308WNH/@@download/ENCFF308WNH.bed.gz
1928	ENCFF308ZGG.bed.gz	GM12878	blood	ChIP-seq	HSF1	ENCODE	https://www.encodeproject.org/files/ENCFF308ZGG/@@download/ENCFF308ZGG.bed.gz
1929	ENCFF310AGG.bed.gz	K562	blood	ChIP-seq	E2F7	ENCODE	https://www.encodeproject.org/files/ENCFF310AGG/@@download/ENCFF310AGG.bed.gz
1930	ENCFF310XJC.bed.gz	GM12878	blood	ChIP-seq	ZZZ3	ENCODE	https://www.encodeproject.org/files/ENCFF310XJC/@@download/ENCFF310XJC.bed.gz
1931	ENCFF311LEU.bed.gz	HepG2	liver	ChIP-seq	NR2F6	ENCODE	https://www.encodeproject.org/files/ENCFF311LEU/@@download/ENCFF311LEU.bed.gz
1932	ENCFF311MAB.bed.gz	body of pancreas male adult (54 years)	pancreas	ChIP-seq	H3K36me3	ENCODE	https://www.encodeproject.org/files/ENCFF311MAB/@@download/ENCFF311MAB.bed.gz
1933	ENCFF312HCK.bed.gz	astrocyte of the spinal cord	spinal cord	ChIP-seq	CTCF	ENCODE	https://www.encodeproject.org/files/ENCFF312HCK/@@download/ENCFF312HCK.bed.gz
1934	ENCFF312QNX.bed.gz	smooth muscle cell originated from H9	musculature of body	DNase-seq		ENCODE	https://www.encodeproject.org/files/ENCFF312QNX/@@download/ENCFF312QNX.bed.gz
1935	ENCFF312RFN.bed.gz	K562	blood	ChIP-seq	TCF7L2	ENCODE	https://www.encodeproject.org/files/ENCFF312RFN/@@download/ENCFF312RFN.bed.gz
1936	ENCFF313BFM.bed.gz	MCF-7	mammary gland	ChIP-seq	CLOCK	ENCODE	https://www.encodeproject.org/files/ENCFF313BFM/@@download/ENCFF313BFM.bed.gz
1937	ENCFF313TUJ.bed.gz	MCF-7	mammary gland	ChIP-seq	GATA3	ENCODE	https://www.encodeproject.org/files/ENCFF313TUJ/@@download/ENCFF313TUJ.bed.gz
1938	ENCFF313ZNM.bed.gz	HEK293 genetically modified using site-specific recombination originated from HEK293	kidney	ChIP-seq	eGFP-ZNF133	ENCODE	https://www.encodeproject.org/files/ENCFF313ZNM/@@download/ENCFF313ZNM.bed.gz
1939	ENCFF314KRZ.bed.gz	MCF-7	mammary gland	ChIP-seq	JUN	ENCODE	https://www.encodeproject.org/files/ENCFF314KRZ/@@download/ENCFF314KRZ.bed.gz
1940	ENCFF314ULQ.bed.gz	K562	blood	ChIP-seq	L3MBTL2	ENCODE	https://www.encodeproject.org/files/ENCFF314ULQ/@@download/ENCFF314ULQ.bed.gz
1941	ENCFF315VQM.bed.gz	A549	lung	ChIP-seq	SREBF1	ENCODE	https://www.encodeproject.org/files/ENCFF315VQM/@@download/ENCFF315VQM.bed.gz
1942	ENCFF315YAF.bed.gz	K562	blood	ChIP-seq	SMAD1	ENCODE	https://www.encodeproject.org/files/ENCFF315YAF/@@download/ENCFF315YAF.bed.gz
1943	ENCFF316NHY.bed.gz	SK-N-SH treated with 6 μM all-trans-retinoic acid for 48 hours	brain	ChIP-seq	CTCF	ENCODE	https://www.encodeproject.org/files/ENCFF316NHY/@@download/ENCFF316NHY.bed.gz
1944	ENCFF317HFX.bed.gz	kidney epithelial cell	epithelium	ChIP-seq	H3K4me3	ENCODE	https://www.encodeproject.org/files/ENCFF317HFX/@@download/ENCFF317HFX.bed.gz
1945	ENCFF317TBZ.bed.gz	H1-hESC	embryo	ChIP-seq	SP1	ENCODE	https://www.encodeproject.org/files/ENCFF317TBZ/@@download/ENCFF317TBZ.bed.gz
1946	ENCFF317TMK.bed.gz	HepG2	liver	ChIP-seq	FLAG-ZSCAN9	ENCODE	https://www.encodeproject.org/files/ENCFF317TMK/@@download/ENCFF317TMK.bed.gz
1947	ENCFF318QLK.bed.gz	HEK293T	kidney	ChIP-seq	ZNF384	ENCODE	https://www.encodeproject.org/files/ENCFF318QLK/@@download/ENCFF318QLK.bed.gz
1948	ENCFF318SDF.bed.gz	H1-hESC	embryo	ChIP-seq	SIX5	ENCODE	https://www.encodeproject.org/files/ENCFF318SDF/@@download/ENCFF318SDF.bed.gz
1949	ENCFF319BCP.bed.gz	K562 genetically modified using stable transfection	blood	ChIP-seq	eGFP-BACH1	ENCODE	https://www.encodeproject.org/files/ENCFF319BCP/@@download/ENCFF319BCP.bed.gz
1950	ENCFF319HLW.bed.gz	A549	lung	ChIP-seq	RCOR1	ENCODE	https://www.encodeproject.org/files/ENCFF319HLW/@@download/ENCFF319HLW.bed.gz
1951	ENCFF319IEF.bed.gz	HepG2	liver	ChIP-seq	CEBPB	ENCODE	https://www.encodeproject.org/files/ENCFF319IEF/@@download/ENCFF319IEF.bed.gz
1952	ENCFF320JIO.bed.gz	MCF-7 treated with 10 mM lactate for 24 hours	mammary gland	DNase-seq		ENCODE	https://www.encodeproject.org/files/ENCFF320JIO/@@download/ENCFF320JIO.bed.gz
1953	ENCFF320THV.bed.gz	K562 genetically modified using stable transfection	blood	ChIP-seq	eGFP-NR2C1	ENCODE	https://www.encodeproject.org/files/ENCFF320THV/@@download/ENCFF320THV.bed.gz
1954	ENCFF320UGV.bed.gz	OCI-LY7	blood	ChIP-seq	H3K4me2	ENCODE	https://www.encodeproject.org/files/ENCFF320UGV/@@download/ENCFF320UGV.bed.gz
1955	ENCFF322DSX.bed.gz	K562	blood	ChIP-seq	NCOA6	ENCODE	https://www.encodeproject.org/files/ENCFF322DSX/@@download/ENCFF322DSX.bed.gz
1956	ENCFF322IFF.bed.gz	K562	blood	ChIP-seq	H3K27me3	ENCODE	https://www.encodeproject.org/files/ENCFF322IFF/@@download/ENCFF322IFF.bed.gz
1957	ENCFF322QYX.bed.gz	hepatocyte originated from H9	liver	ChIP-seq	H3K36me3	ENCODE	https://www.encodeproject.org/files/ENCFF322QYX/@@download/ENCFF322QYX.bed.gz
1958	ENCFF323BRK.bed.gz	neural cell originated from H1-hESC	brain	ChIP-seq	H2AFZ	ENCODE	https://www.encodeproject.org/files/ENCFF323BRK/@@download/ENCFF323BRK.bed.gz
1959	ENCFF323EEG.bed.gz	cardiac mesoderm originated from H7-hESC	embryo	DNase-seq		ENCODE	https://www.encodeproject.org/files/ENCFF323EEG/@@download/ENCFF323EEG.bed.gz
1960	ENCFF324TBP.bed.gz	HepG2	liver	ChIP-seq	ZNF384	ENCODE	https://www.encodeproject.org/files/ENCFF324TBP/@@download/ENCFF324TBP.bed.gz
1961	ENCFF324YQW.bed.gz	bipolar neuron originated from GM23338 treated with 0.5 μg/mL doxycycline hyclate for 4 days	brain	ChIP-seq	H3F3A	ENCODE	https://www.encodeproject.org/files/ENCFF324YQW/@@download/ENCFF324YQW.bed.gz
1962	ENCFF325GEB.bed.gz	neural cell originated from H1-hESC	brain	ChIP-seq	H3K27ac	ENCODE	https://www.encodeproject.org/files/ENCFF325GEB/@@download/ENCFF325GEB.bed.gz
1963	ENCFF325WAV.bed.gz	A549 treated with 0.02% ethanol for 1 hour	lung	ChIP-seq	BCL3	ENCODE	https://www.encodeproject.org/files/ENCFF325WAV/@@download/ENCFF325WAV.bed.gz
1964	ENCFF327ABY.bed.gz	GM23248	limb	ChIP-seq	H3K27ac	ENCODE	https://www.encodeproject.org/files/ENCFF327ABY/@@download/ENCFF327ABY.bed.gz
1965	ENCFF327DTG.bed.gz	LNCaP clone FGC	prostate gland	DNase-seq		ENCODE	https://www.encodeproject.org/files/ENCFF327DTG/@@download/ENCFF327DTG.bed.gz
1966	ENCFF327OLE.bed.gz	HEK293 genetically modified using site-specific recombination originated from HEK293	kidney	ChIP-seq	eGFP-ZNF560	ENCODE	https://www.encodeproject.org/files/ENCFF327OLE/@@download/ENCFF327OLE.bed.gz
1967	ENCFF328DKO.bed.gz	SK-N-DZ treated with dimethyl sulfoxide for 72 hours	brain	DNase-seq		ENCODE	https://www.encodeproject.org/files/ENCFF328DKO/@@download/ENCFF328DKO.bed.gz
1968	ENCFF328FUO.bed.gz	HEK293	kidney	ChIP-seq	CTCF	ENCODE	https://www.encodeproject.org/files/ENCFF328FUO/@@download/ENCFF328FUO.bed.gz
1969	ENCFF328IOZ.bed.gz	bipolar neuron originated from GM23338 treated with 0.5 μg/mL doxycycline hyclate for 4 days	brain	ChIP-seq	EZH2phosphoT487	ENCODE	https://www.encodeproject.org/files/ENCFF328IOZ/@@download/ENCFF328IOZ.bed.gz
1970	ENCFF328NTF.bed.gz	olfactory neurosphere cell line	nose	DNase-seq		ENCODE	https://www.encodeproject.org/files/ENCFF328NTF/@@download/ENCFF328NTF.bed.gz
1971	ENCFF328QLX.bed.gz	GM12878	blood	ChIP-seq	MEF2A	ENCODE	https://www.encodeproject.org/files/ENCFF328QLX/@@download/ENCFF328QLX.bed.gz
1972	ENCFF328XKC.bed.gz	K562	blood	ChIP-seq	YY1	ENCODE	https://www.encodeproject.org/files/ENCFF328XKC/@@download/ENCFF328XKC.bed.gz
1973	ENCFF328XNN.bed.gz	fibroblast of dermis	connective tissue	ChIP-seq	H3K9ac	ENCODE	https://www.encodeproject.org/files/ENCFF328XNN/@@download/ENCFF328XNN.bed.gz
1974	ENCFF330BLP.bed.gz	GM12892	blood	DNase-seq		ENCODE	https://www.encodeproject.org/files/ENCFF330BLP/@@download/ENCFF330BLP.bed.gz
1975	ENCFF330GCP.bed.gz	MCF-7	mammary gland	ChIP-seq	H2AFZ	ENCODE	https://www.encodeproject.org/files/ENCFF330GCP/@@download/ENCFF330GCP.bed.gz
1976	ENCFF331KNS.bed.gz	MCF-7 genetically modified using stable transfection	mammary gland	ChIP-seq	eGFP-FOSL2	ENCODE	https://www.encodeproject.org/files/ENCFF331KNS/@@download/ENCFF331KNS.bed.gz
1977	ENCFF331TPT.bed.gz	bronchial epithelial cell	lung	ChIP-seq	H3K27me3	ENCODE	https://www.encodeproject.org/files/ENCFF331TPT/@@download/ENCFF331TPT.bed.gz
1978	ENCFF331WKY.bed.gz	HEK293T	kidney	ChIP-seq	PKNOX1	ENCODE	https://www.encodeproject.org/files/ENCFF331WKY/@@download/ENCFF331WKY.bed.gz
1979	ENCFF332DRG.bed.gz	K562 genetically modified using stable transfection	blood	ChIP-seq	eGFP-PTTG1	ENCODE	https://www.encodeproject.org/files/ENCFF332DRG/@@download/ENCFF332DRG.bed.gz
1980	ENCFF332ICQ.bed.gz	K562	blood	ChIP-seq	ARID2	ENCODE	https://www.encodeproject.org/files/ENCFF332ICQ/@@download/ENCFF332ICQ.bed.gz
1981	ENCFF332PGQ.bed.gz	GM12878	blood	ChIP-seq	ETS1	ENCODE	https://www.encodeproject.org/files/ENCFF332PGQ/@@download/ENCFF332PGQ.bed.gz
1982	ENCFF333PHT.bed.gz	HEK293 genetically modified using site-specific recombination originated from HEK293	kidney	ChIP-seq	eGFP-ZNF544	ENCODE	https://www.encodeproject.org/files/ENCFF333PHT/@@download/ENCFF333PHT.bed.gz
1983	ENCFF333UCS.bed.gz	HEK293T	kidney	ChIP-seq	LEF1	ENCODE	https://www.encodeproject.org/files/ENCFF333UCS/@@download/ENCFF333UCS.bed.gz
1984	ENCFF334FKO.bed.gz	liver female child (4 years)	liver	ChIP-seq	REST	ENCODE	https://www.encodeproject.org/files/ENCFF334FKO/@@download/ENCFF334FKO.bed.gz
1985	ENCFF334FMW.bed.gz	K562	blood	ChIP-seq	USF1	ENCODE	https://www.encodeproject.org/files/ENCFF334FMW/@@download/ENCFF334FMW.bed.gz
1986	ENCFF334SUY.bed.gz	placenta female embryo (113 days) and female embryo (116 days)	placenta	DNase-seq		ENCODE	https://www.encodeproject.org/files/ENCFF334SUY/@@download/ENCFF334SUY.bed.gz
1987	ENCFF335DFR.bed.gz	fibroblast of mammary gland female	connective tissue	ChIP-seq	H3K4me3	ENCODE	https://www.encodeproject.org/files/ENCFF335DFR/@@download/ENCFF335DFR.bed.gz
1988	ENCFF335GSE.bed.gz	A549 treated with 100 nM dexamethasone for 1 hour	lung	ChIP-seq	CTCF	ENCODE	https://www.encodeproject.org/files/ENCFF335GSE/@@download/ENCFF335GSE.bed.gz
1989	ENCFF335TGM.bed.gz	dermis blood vessel endothelial cell male newborn	vasculature	DNase-seq		ENCODE	https://www.encodeproject.org/files/ENCFF335TGM/@@download/ENCFF335TGM.bed.gz
1990	ENCFF336HCY.bed.gz	H1-hESC	embryo	ChIP-seq	SUZ12	ENCODE	https://www.encodeproject.org/files/ENCFF336HCY/@@download/ENCFF336HCY.bed.gz
1991	ENCFF336YRU.bed.gz	HepG2 genetically modified using CRISPR	liver	ChIP-seq	3xFLAG-NFKBIZ	ENCODE	https://www.encodeproject.org/files/ENCFF336YRU/@@download/ENCFF336YRU.bed.gz
1992	ENCFF336ZOR.bed.gz	medulloblastoma	brain	DNase-seq		ENCODE	https://www.encodeproject.org/files/ENCFF336ZOR/@@download/ENCFF336ZOR.bed.gz
1993	ENCFF337DKJ.bed.gz	K562	blood	ChIP-seq	JUND	ENCODE	https://www.encodeproject.org/files/ENCFF337DKJ/@@download/ENCFF337DKJ.bed.gz
1994	ENCFF337FIU.bed.gz	HepG2	liver	ChIP-seq	SNRNP70	ENCODE	https://www.encodeproject.org/files/ENCFF337FIU/@@download/ENCFF337FIU.bed.gz
1995	ENCFF337FXU.bed.gz	gastrocnemius medialis male adult (37 years)	musculature of body	ChIP-seq	H3K9me3	ENCODE	https://www.encodeproject.org/files/ENCFF337FXU/@@download/ENCFF337FXU.bed.gz
1996	ENCFF337SIS.bed.gz	Loucy	lymph node	ChIP-seq	H3K4me2	ENCODE	https://www.encodeproject.org/files/ENCFF337SIS/@@download/ENCFF337SIS.bed.gz
1997	ENCFF337WIE.bed.gz	foreskin fibroblast male newborn	connective tissue	ChIP-seq	CTCF	ENCODE	https://www.encodeproject.org/files/ENCFF337WIE/@@download/ENCFF337WIE.bed.gz
1998	ENCFF338HQY.bed.gz	K562	blood	ChIP-seq	DDX20	ENCODE	https://www.encodeproject.org/files/ENCFF338HQY/@@download/ENCFF338HQY.bed.gz
[truncated: 1,645 more rows]

## Sheet: 1c. Human ChromHMM
feature index start	feature index end	filename	link
3644	3668	E001_25_imputed12marks_stateno.bed.gz	http://egg2.wustl.edu/roadmap/data/byFileType/chromhmmSegmentations/ChmmModels/imputed12marks/jointModel/final/E001_25_imputed12marks_stateno.bed.gz
3669	3693	E002_25_imputed12marks_stateno.bed.gz	http://egg2.wustl.edu/roadmap/data/byFileType/chromhmmSegmentations/ChmmModels/imputed12marks/jointModel/final/E002_25_imputed12marks_stateno.bed.gz
3694	3718	E003_25_imputed12marks_stateno.bed.gz	http://egg2.wustl.edu/roadmap/data/byFileType/chromhmmSegmentations/ChmmModels/imputed12marks/jointModel/final/E003_25_imputed12marks_stateno.bed.gz
3719	3743	E004_25_imputed12marks_stateno.bed.gz	http://egg2.wustl.edu/roadmap/data/byFileType/chromhmmSegmentations/ChmmModels/imputed12marks/jointModel/final/E004_25_imputed12marks_stateno.bed.gz
3744	3768	E005_25_imputed12marks_stateno.bed.gz	http://egg2.wustl.edu/roadmap/data/byFileType/chromhmmSegmentations/ChmmModels/imputed12marks/jointModel/final/E005_25_imputed12marks_stateno.bed.gz
3769	3793	E006_25_imputed12marks_stateno.bed.gz	http://egg2.wustl.edu/roadmap/data/byFileType/chromhmmSegmentations/ChmmModels/imputed12marks/jointModel/final/E006_25_imputed12marks_stateno.bed.gz
3794	3818	E007_25_imputed12marks_stateno.bed.gz	http://egg2.wustl.edu/roadmap/data/byFileType/chromhmmSegmentations/ChmmModels/imputed12marks/jointModel/final/E007_25_imputed12marks_stateno.bed.gz
3819	3843	E008_25_imputed12marks_stateno.bed.gz	http://egg2.wustl.edu/roadmap/data/byFileType/chromhmmSegmentations/ChmmModels/imputed12marks/jointModel/final/E008_25_imputed12marks_stateno.bed.gz
3844	3868	E009_25_imputed12marks_stateno.bed.gz	http://egg2.wustl.edu/roadmap/data/byFileType/chromhmmSegmentations/ChmmModels/imputed12marks/jointModel/final/E009_25_imputed12marks_stateno.bed.gz
3869	3893	E010_25_imputed12marks_stateno.bed.gz	http://egg2.wustl.edu/roadmap/data/byFileType/chromhmmSegmentations/ChmmModels/imputed12marks/jointModel/final/E010_25_imputed12marks_stateno.bed.gz
3894	3918	E011_25_imputed12marks_stateno.bed.gz	http://egg2.wustl.edu/roadmap/data/byFileType/chromhmmSegmentations/ChmmModels/imputed12marks/jointModel/final/E011_25_imputed12marks_stateno.bed.gz
3919	3943	E012_25_imputed12marks_stateno.bed.gz	http://egg2.wustl.edu/roadmap/data/byFileType/chromhmmSegmentations/ChmmModels/imputed12marks/jointModel/final/E012_25_imputed12marks_stateno.bed.gz
3944	3968	E013_25_imputed12marks_stateno.bed.gz	http://egg2.wustl.edu/roadmap/data/byFileType/chromhmmSegmentations/ChmmModels/imputed12marks/jointModel/final/E013_25_imputed12marks_stateno.bed.gz
3969	3993	E014_25_imputed12marks_stateno.bed.gz	http://egg2.wustl.edu/roadmap/data/byFileType/chromhmmSegmentations/ChmmModels/imputed12marks/jointModel/final/E014_25_imputed12marks_stateno.bed.gz
3994	4018	E015_25_imputed12marks_stateno.bed.gz	http://egg2.wustl.edu/roadmap/data/byFileType/chromhmmSegmentations/ChmmModels/imputed12marks/jointModel/final/E015_25_imputed12marks_stateno.bed.gz
4019	4043	E016_25_imputed12marks_stateno.bed.gz	http://egg2.wustl.edu/roadmap/data/byFileType/chromhmmSegmentations/ChmmModels/imputed12marks/jointModel/final/E016_25_imputed12marks_stateno.bed.gz
4044	4068	E017_25_imputed12marks_stateno.bed.gz	http://egg2.wustl.edu/roadmap/data/byFileType/chromhmmSegmentations/ChmmModels/imputed12marks/jointModel/final/E017_25_imputed12marks_stateno.bed.gz
4069	4093	E018_25_imputed12marks_stateno.bed.gz	http://egg2.wustl.edu/roadmap/data/byFileType/chromhmmSegmentations/ChmmModels/imputed12marks/jointModel/final/E018_25_imputed12marks_stateno.bed.gz
4094	4118	E019_25_imputed12marks_stateno.bed.gz	http://egg2.wustl.edu/roadmap/data/byFileType/chromhmmSegmentations/ChmmModels/imputed12marks/jointModel/final/E019_25_imputed12marks_stateno.bed.gz
4119	4143	E020_25_imputed12marks_stateno.bed.gz	http://egg2.wustl.edu/roadmap/data/byFileType/chromhmmSegmentations/ChmmModels/imputed12marks/jointModel/final/E020_25_imputed12marks_stateno.bed.gz
4144	4168	E021_25_imputed12marks_stateno.bed.gz	http://egg2.wustl.edu/roadmap/data/byFileType/chromhmmSegmentations/ChmmModels/imputed12marks/jointModel/final/E021_25_imputed12marks_stateno.bed.gz
4169	4193	E022_25_imputed12marks_stateno.bed.gz	http://egg2.wustl.edu/roadmap/data/byFileType/chromhmmSegmentations/ChmmModels/imputed12marks/jointModel/final/E022_25_imputed12marks_stateno.bed.gz
4194	4218	E023_25_imputed12marks_stateno.bed.gz	http://egg2.wustl.edu/roadmap/data/byFileType/chromhmmSegmentations/ChmmModels/imputed12marks/jointModel/final/E023_25_imputed12marks_stateno.bed.gz
4219	4243	E024_25_imputed12marks_stateno.bed.gz	http://egg2.wustl.edu/roadmap/data/byFileType/chromhmmSegmentations/ChmmModels/imputed12marks/jointModel/final/E024_25_imputed12marks_stateno.bed.gz
4244	4268	E025_25_imputed12marks_stateno.bed.gz	http://egg2.wustl.edu/roadmap/data/byFileType/chromhmmSegmentations/ChmmModels/imputed12marks/jointModel/final/E025_25_imputed12marks_stateno.bed.gz
4269	4293	E026_25_imputed12marks_stateno.bed.gz	http://egg2.wustl.edu/roadmap/data/byFileType/chromhmmSegmentations/ChmmModels/imputed12marks/jointModel/final/E026_25_imputed12marks_stateno.bed.gz
4294	4318	E027_25_imputed12marks_stateno.bed.gz	http://egg2.wustl.edu/roadmap/data/byFileType/chromhmmSegmentations/ChmmModels/imputed12marks/jointModel/final/E027_25_imputed12marks_stateno.bed.gz
4319	4343	E028_25_imputed12marks_stateno.bed.gz	http://egg2.wustl.edu/roadmap/data/byFileType/chromhmmSegmentations/ChmmModels/imputed12marks/jointModel/final/E028_25_imputed12marks_stateno.bed.gz
4344	4368	E029_25_imputed12marks_stateno.bed.gz	http://egg2.wustl.edu/roadmap/data/byFileType/chromhmmSegmentations/ChmmModels/imputed12marks/jointModel/final/E029_25_imputed12marks_stateno.bed.gz
4369	4393	E030_25_imputed12marks_stateno.bed.gz	http://egg2.wustl.edu/roadmap/data/byFileType/chromhmmSegmentations/ChmmModels/imputed12marks/jointModel/final/E030_25_imputed12marks_stateno.bed.gz
4394	4418	E031_25_imputed12marks_stateno.bed.gz	http://egg2.wustl.edu/roadmap/data/byFileType/chromhmmSegmentations/ChmmModels/imputed12marks/jointModel/final/E031_25_imputed12marks_stateno.bed.gz
4419	4443	E032_25_imputed12marks_stateno.bed.gz	http://egg2.wustl.edu/roadmap/data/byFileType/chromhmmSegmentations/ChmmModels/imputed12marks/jointModel/final/E032_25_imputed12marks_stateno.bed.gz
4444	4468	E033_25_imputed12marks_stateno.bed.gz	http://egg2.wustl.edu/roadmap/data/byFileType/chromhmmSegmentations/ChmmModels/imputed12marks/jointModel/final/E033_25_imputed12marks_stateno.bed.gz
4469	4493	E034_25_imputed12marks_stateno.bed.gz	http://egg2.wustl.edu/roadmap/data/byFileType/chromhmmSegmentations/ChmmModels/imputed12marks/jointModel/final/E034_25_imputed12marks_stateno.bed.gz
4494	4518	E035_25_imputed12marks_stateno.bed.gz	http://egg2.wustl.edu/roadmap/data/byFileType/chromhmmSegmentations/ChmmModels/imputed12marks/jointModel/final/E035_25_imputed12marks_stateno.bed.gz
4519	4543	E036_25_imputed12marks_stateno.bed.gz	http://egg2.wustl.edu/roadmap/data/byFileType/chromhmmSegmentations/ChmmModels/imputed12marks/jointModel/final/E036_25_imputed12marks_stateno.bed.gz
4544	4568	E037_25_imputed12marks_stateno.bed.gz	http://egg2.wustl.edu/roadmap/data/byFileType/chromhmmSegmentations/ChmmModels/imputed12marks/jointModel/final/E037_25_imputed12marks_stateno.bed.gz
4569	4593	E038_25_imputed12marks_stateno.bed.gz	http://egg2.wustl.edu/roadmap/data/byFileType/chromhmmSegmentations/ChmmModels/imputed12marks/jointModel/final/E038_25_imputed12marks_stateno.bed.gz
4594	4618	E039_25_imputed12marks_stateno.bed.gz	http://egg2.wustl.edu/roadmap/data/byFileType/chromhmmSegmentations/ChmmModels/imputed12marks/jointModel/final/E039_25_imputed12marks_stateno.bed.gz
4619	4643	E040_25_imputed12marks_stateno.bed.gz	http://egg2.wustl.edu/roadmap/data/byFileType/chromhmmSegmentations/ChmmModels/imputed12marks/jointModel/final/E040_25_imputed12marks_stateno.bed.gz
4644	4668	E041_25_imputed12marks_stateno.bed.gz	http://egg2.wustl.edu/roadmap/data/byFileType/chromhmmSegmentations/ChmmModels/imputed12marks/jointModel/final/E041_25_imputed12marks_stateno.bed.gz
4669	4693	E042_25_imputed12marks_stateno.bed.gz	http://egg2.wustl.edu/roadmap/data/byFileType/chromhmmSegmentations/ChmmModels/imputed12marks/jointModel/final/E042_25_imputed12marks_stateno.bed.gz
4694	4718	E043_25_imputed12marks_stateno.bed.gz	http://egg2.wustl.edu/roadmap/data/byFileType/chromhmmSegmentations/ChmmModels/imputed12marks/jointModel/final/E043_25_imputed12marks_stateno.bed.gz
4719	4743	E044_25_imputed12marks_stateno.bed.gz	http://egg2.wustl.edu/roadmap/data/byFileType/chromhmmSegmentations/ChmmModels/imputed12marks/jointModel/final/E044_25_imputed12marks_stateno.bed.gz
4744	4768	E045_25_imputed12marks_stateno.bed.gz	http://egg2.wustl.edu/roadmap/data/byFileType/chromhmmSegmentations/ChmmModels/imputed12marks/jointModel/final/E045_25_imputed12marks_stateno.bed.gz
4769	4793	E046_25_imputed12marks_stateno.bed.gz	http://egg2.wustl.edu/roadmap/data/byFileType/chromhmmSegmentations/ChmmModels/imputed12marks/jointModel/final/E046_25_imputed12marks_stateno.bed.gz
4794	4818	E047_25_imputed12marks_stateno.bed.gz	http://egg2.wustl.edu/roadmap/data/byFileType/chromhmmSegmentations/ChmmModels/imputed12marks/jointModel/final/E047_25_imputed12marks_stateno.bed.gz
4819	4843	E048_25_imputed12marks_stateno.bed.gz	http://egg2.wustl.edu/roadmap/data/byFileType/chromhmmSegmentations/ChmmModels/imputed12marks/jointModel/final/E048_25_imputed12marks_stateno.bed.gz
4844	4868	E049_25_imputed12marks_stateno.bed.gz	http://egg2.wustl.edu/roadmap/data/byFileType/chromhmmSegmentations/ChmmModels/imputed12marks/jointModel/final/E049_25_imputed12marks_stateno.bed.gz
4869	4893	E050_25_imputed12marks_stateno.bed.gz	http://egg2.wustl.edu/roadmap/data/byFileType/chromhmmSegmentations/ChmmModels/imputed12marks/jointModel/final/E050_25_imputed12marks_stateno.bed.gz
4894	4918	E051_25_imputed12marks_stateno.bed.gz	http://egg2.wustl.edu/roadmap/data/byFileType/chromhmmSegmentations/ChmmModels/imputed12marks/jointModel/final/E051_25_imputed12marks_stateno.bed.gz
4919	4943	E052_25_imputed12marks_stateno.bed.gz	http://egg2.wustl.edu/roadmap/data/byFileType/chromhmmSegmentations/ChmmModels/imputed12marks/jointModel/final/E052_25_imputed12marks_stateno.bed.gz
4944	4968	E053_25_imputed12marks_stateno.bed.gz	http://egg2.wustl.edu/roadmap/data/byFileType/chromhmmSegmentations/ChmmModels/imputed12marks/jointModel/final/E053_25_imputed12marks_stateno.bed.gz
4969	4993	E054_25_imputed12marks_stateno.bed.gz	http://egg2.wustl.edu/roadmap/data/byFileType/chromhmmSegmentations/ChmmModels/imputed12marks/jointModel/final/E054_25_imputed12marks_stateno.bed.gz
4994	5018	E055_25_imputed12marks_stateno.bed.gz	http://egg2.wustl.edu/roadmap/data/byFileType/chromhmmSegmentations/ChmmModels/imputed12marks/jointModel/final/E055_25_imputed12marks_stateno.bed.gz
5019	5043	E056_25_imputed12marks_stateno.bed.gz	http://egg2.wustl.edu/roadmap/data/byFileType/chromhmmSegmentations/ChmmModels/imputed12marks/jointModel/final/E056_25_imputed12marks_stateno.bed.gz
5044	5068	E057_25_imputed12marks_stateno.bed.gz	http://egg2.wustl.edu/roadmap/data/byFileType/chromhmmSegmentations/ChmmModels/imputed12marks/jointModel/final/E057_25_imputed12marks_stateno.bed.gz
5069	5093	E058_25_imputed12marks_stateno.bed.gz	http://egg2.wustl.edu/roadmap/data/byFileType/chromhmmSegmentations/ChmmModels/imputed12marks/jointModel/final/E058_25_imputed12marks_stateno.bed.gz
5094	5118	E059_25_imputed12marks_stateno.bed.gz	http://egg2.wustl.edu/roadmap/data/byFileType/chromhmmSegmentations/ChmmModels/imputed12marks/jointModel/final/E059_25_imputed12marks_stateno.bed.gz
5119	5143	E061_25_imputed12marks_stateno.bed.gz	http://egg2.wustl.edu/roadmap/data/byFileType/chromhmmSegmentations/ChmmModels/imputed12marks/jointModel/final/E061_25_imputed12marks_stateno.bed.gz
5144	5168	E062_25_imputed12marks_stateno.bed.gz	http://egg2.wustl.edu/roadmap/data/byFileType/chromhmmSegmentations/ChmmModels/imputed12marks/jointModel/final/E062_25_imputed12marks_stateno.bed.gz
5169	5193	E063_25_imputed12marks_stateno.bed.gz	http://egg2.wustl.edu/roadmap/data/byFileType/chromhmmSegmentations/ChmmModels/imputed12marks/jointModel/final/E063_25_imputed12marks_stateno.bed.gz
5194	5218	E065_25_imputed12marks_stateno.bed.gz	http://egg2.wustl.edu/roadmap/data/byFileType/chromhmmSegmentations/ChmmModels/imputed12marks/jointModel/final/E065_25_imputed12marks_stateno.bed.gz
5219	5243	E066_25_imputed12marks_stateno.bed.gz	http://egg2.wustl.edu/roadmap/data/byFileType/chromhmmSegmentations/ChmmModels/imputed12marks/jointModel/final/E066_25_imputed12marks_stateno.bed.gz
5244	5268	E067_25_imputed12marks_stateno.bed.gz	http://egg2.wustl.edu/roadmap/data/byFileType/chromhmmSegmentations/ChmmModels/imputed12marks/jointModel/final/E067_25_imputed12marks_stateno.bed.gz
5269	5293	E068_25_imputed12marks_stateno.bed.gz	http://egg2.wustl.edu/roadmap/data/byFileType/chromhmmSegmentations/ChmmModels/imputed12marks/jointModel/final/E068_25_imputed12marks_stateno.bed.gz
5294	5318	E069_25_imputed12marks_stateno.bed.gz	http://egg2.wustl.edu/roadmap/data/byFileType/chromhmmSegmentations/ChmmModels/imputed12marks/jointModel/final/E069_25_imputed12marks_stateno.bed.gz
5319	5343	E070_25_imputed12marks_stateno.bed.gz	http://egg2.wustl.edu/roadmap/data/byFileType/chromhmmSegmentations/ChmmModels/imputed12marks/jointModel/final/E070_25_imputed12marks_stateno.bed.gz
5344	5368	E071_25_imputed12marks_stateno.bed.gz	http://egg2.wustl.edu/roadmap/data/byFileType/chromhmmSegmentations/ChmmModels/imputed12marks/jointModel/final/E071_25_imputed12marks_stateno.bed.gz
5369	5393	E072_25_imputed12marks_stateno.bed.gz	http://egg2.wustl.edu/roadmap/data/byFileType/chromhmmSegmentations/ChmmModels/imputed12marks/jointModel/final/E072_25_imputed12marks_stateno.bed.gz
5394	5418	E073_25_imputed12marks_stateno.bed.gz	http://egg2.wustl.edu/roadmap/data/byFileType/chromhmmSegmentations/ChmmModels/imputed12marks/jointModel/final/E073_25_imputed12marks_stateno.bed.gz
5419	5443	E074_25_imputed12marks_stateno.bed.gz	http://egg2.wustl.edu/roadmap/data/byFileType/chromhmmSegmentations/ChmmModels/imputed12marks/jointModel/final/E074_25_imputed12marks_stateno.bed.gz
5444	5468	E075_25_imputed12marks_stateno.bed.gz	http://egg2.wustl.edu/roadmap/data/byFileType/chromhmmSegmentations/ChmmModels/imputed12marks/jointModel/final/E075_25_imputed12marks_stateno.bed.gz
5469	5493	E076_25_imputed12marks_stateno.bed.gz	http://egg2.wustl.edu/roadmap/data/byFileType/chromhmmSegmentations/ChmmModels/imputed12marks/jointModel/final/E076_25_imputed12marks_stateno.bed.gz
[truncated: 53 more rows]

## Sheet: 1d. Human CAGE
feature index	column name	description
[truncated: 1,829 more rows]

## Sheet: 1e. Human RNA-seq
feature index	filename	epigenome name	link
[truncated: 176 more rows]

[truncated: 4 more sheets: 1f. Mouse DNase-seq, ChIP-seq, 1g. Mouse ChromHMM, 1h. Mouse CAGE, 1i. Mouse RNA-seq]
