# Supplementary material for: Learning a genome-wide score of human–mouse conservation at the functional genomics level
Source: Nat Commun. 2021 May 3;12:2495. doi: 10.1038/s41467-021-22653-8 (PMC8093196; doi:10.1038/s41467-021-22653-8)
Supplement: Supplementary file 5 — Supplementary Data 2 [file 41467_2021_22653_MOESM5_ESM.xlsx]

## Sheet: Sheet1
Pairs with their human and mouse regions coming from ®	Human chromosome	Mouse chromosome
Training (N=2,208,562)	1 5 9 13 17	1 5 9 13 17
Validation (N=524,350)	3 11 15 19	3 11 15 19
Test (to report AUC) (N=8,416,373)	2 4 6 8 10 12 14 16 18 20 22	2 4 6 8 10 12 14 16 18
Held out for comparison of odd vs. even (N=136,780)	7 14 21	7 14
Prediction	2 4 6 8 10 12 14 16 18 20 22 X	Any mouse chromosome as long as the mouse region aligns to an even human chromosome or human chrX
Supplementary Data 2a. Groups of pairs used for training classifiers that generate predictions for human regions in even chromosomes and chrX. The first column contains the purpose of each group of pairs defined in the next two columns and the total number of pairs in each group. Each group (first column) consists of pairs of aligning human and mouse regions from a specific set of chromosomes spe…
Pairs with their human and mouse regions coming from ®	Human chromosome	Mouse chromosome
Training (N=2,905,700)	2 6 10 18 22	2 6 10 18
Validation (N=1,682,199)	4 8 12 16 20	4 8 12 16
Test (to report AUC) (N=9,010,912)	1 3 5 7 9 11 13 15 17 19 21	1 3 5 7 9 11 13 15 17 19
Held out for comparison of odd vs. even (N=136,780)	7 14 21	7 14
Prediction	1 3 5 7 9 11 13 15 17 19 21	Any mouse chromosome as long as the mouse region aligns to an odd human chromosome
Supplementary Data 2b. Groups of pairs used for training classifiers that generate predictions for human regions in odd chromosomes. Similar to a, except for predictions in odd chromosomes in human.
