# Supplementary material for: Learning a genome-wide score of human–mouse conservation at the functional genomics level
Source: Nat Commun. 2021 May 3;12:2495. doi: 10.1038/s41467-021-22653-8 (PMC8093196; doi:10.1038/s41467-021-22653-8)
Supplement: Supplementary file 8 — Source Data [file 41467_2021_22653_MOESM8_ESM.zip]

Archive with 21 entries (21 files):
- 8/Fig2e_SupFig10.xlsx
- 8/Fig3a_SupFig16.xlsx
- 8/Fig3b_SupFig12.xlsx
- 8/Fig4a_GERP++.txt.gz
- 8/Fig4a_PhastCons.txt.gz
- 8/Fig4a_SiPhy-omega.txt.gz
- 8/Fig4a_SiPhy-pi.txt.gz
- 8/Fig4b_CpGIsland.txt.gz
- 8/Fig4b_quicklyEvolvingCpGIsland.txt.gz
- 8/Fig4b_slowlyEvolvingCpGIsland.txt.gz
- 8/Fig4c.txt.gz
- 8/Fig4d_SupFig20.xlsx
- 8/Fig5a.xlsx
- 8/Fig5b.txt
- 8/Fig6a_SupFig23bc.txt.gz
- 8/Fig6b.txt.gz
- 8/SupFig19.xlsx
- 8/SupFig21.xlsx
- 8/SupFig22.txt.gz
- 8/SupFig23a_ESM.txt
- 8/SupFig9.xlsx
