# Supplementary material for: Learning a genome-wide score of human–mouse conservation at the functional genomics level
Source: Nat Commun. 2021 May 3;12:2495. doi: 10.1038/s41467-021-22653-8 (PMC8093196; doi:10.1038/s41467-021-22653-8)
Supplement: Supplementary file 8 — Source Data [file 41467_2021_22653_MOESM8_ESM.zip › 8/Fig2e_SupFig10.xlsx]

## Sheet: Fig2e
Human epigenome	ChromHMM chromatin state	Mean LECIF score
ES-I3 Cells	S1	0.70741
ES-I3 Cells	S2	0.53795
ES-I3 Cells	S3	0.70874
ES-I3 Cells	S4	0.60723
ES-I3 Cells	S5	0.30268
ES-I3 Cells	S6	0.40227
ES-I3 Cells	S7	0.30827
ES-I3 Cells	S8	0.20017
ES-I3 Cells	S9	0.6282
ES-I3 Cells	S10	0.4239
ES-I3 Cells	S11	0.34389
ES-I3 Cells	S12	0.4076
ES-I3 Cells	S13	0.28102
ES-I3 Cells	S14	0.20577
ES-I3 Cells	S15	0.19428
ES-I3 Cells	S16	0.19772
ES-I3 Cells	S17	0.15417
ES-I3 Cells	S18	0.19872
ES-I3 Cells	S19	0.1969
ES-I3 Cells	S20	0.15805
ES-I3 Cells	S21	0.05583
ES-I3 Cells	S22	0.33321
ES-I3 Cells	S23	0.56953
ES-I3 Cells	S24	0.31654
ES-I3 Cells	S25	0.0779
ES-WA7 Cells	S1	0.70468
ES-WA7 Cells	S2	0.55178
ES-WA7 Cells	S3	0.74091
ES-WA7 Cells	S4	0.69087
ES-WA7 Cells	S5	0.31201
ES-WA7 Cells	S6	0.41543
ES-WA7 Cells	S7	0.30503
ES-WA7 Cells	S8	0.19497
ES-WA7 Cells	S9	0.74245
ES-WA7 Cells	S10	0.52129
ES-WA7 Cells	S11	0.36355
ES-WA7 Cells	S12	0.44763
ES-WA7 Cells	S13	0.42864
ES-WA7 Cells	S14	0.29228
ES-WA7 Cells	S15	0.22962
ES-WA7 Cells	S16	0.3092
ES-WA7 Cells	S17	0.17194
ES-WA7 Cells	S18	0.20352
ES-WA7 Cells	S19	0.21923
ES-WA7 Cells	S20	0.15848
ES-WA7 Cells	S21	0.0569
ES-WA7 Cells	S22	0.47417
ES-WA7 Cells	S23	0.63792
ES-WA7 Cells	S24	0.32628
ES-WA7 Cells	S25	0.07636
H1 Cells	S1	0.69641
H1 Cells	S2	0.54385
H1 Cells	S3	0.71715
H1 Cells	S4	0.65345
H1 Cells	S5	0.33412
H1 Cells	S6	0.41964
H1 Cells	S7	0.31052
H1 Cells	S8	0.20382
H1 Cells	S9	0.66619
H1 Cells	S10	0.49445
H1 Cells	S11	0.35439
H1 Cells	S12	0.43382
H1 Cells	S13	0.31114
H1 Cells	S14	0.30911
H1 Cells	S15	0.22095
H1 Cells	S16	0.27181
H1 Cells	S17	0.16507
H1 Cells	S18	0.23201
H1 Cells	S19	0.26145
H1 Cells	S20	0.16177
H1 Cells	S21	0.0577
H1 Cells	S22	0.3869
H1 Cells	S23	0.62111
H1 Cells	S24	0.34465
H1 Cells	S25	0.08019
H1 BMP4 Derived Mesendoderm Cultured Cells	S1	0.7161
H1 BMP4 Derived Mesendoderm Cultured Cells	S2	0.57494
H1 BMP4 Derived Mesendoderm Cultured Cells	S3	0.72401
H1 BMP4 Derived Mesendoderm Cultured Cells	S4	0.65992
H1 BMP4 Derived Mesendoderm Cultured Cells	S5	0.32889
H1 BMP4 Derived Mesendoderm Cultured Cells	S6	0.41782
H1 BMP4 Derived Mesendoderm Cultured Cells	S7	0.30892
H1 BMP4 Derived Mesendoderm Cultured Cells	S8	0.2053
H1 BMP4 Derived Mesendoderm Cultured Cells	S9	0.69294
H1 BMP4 Derived Mesendoderm Cultured Cells	S10	0.48801
H1 BMP4 Derived Mesendoderm Cultured Cells	S11	0.36398
H1 BMP4 Derived Mesendoderm Cultured Cells	S12	0.4414
H1 BMP4 Derived Mesendoderm Cultured Cells	S13	0.35294
H1 BMP4 Derived Mesendoderm Cultured Cells	S14	0.27832
H1 BMP4 Derived Mesendoderm Cultured Cells	S15	0.24313
H1 BMP4 Derived Mesendoderm Cultured Cells	S16	0.26513
H1 BMP4 Derived Mesendoderm Cultured Cells	S17	0.18525
H1 BMP4 Derived Mesendoderm Cultured Cells	S18	0.21797
H1 BMP4 Derived Mesendoderm Cultured Cells	S19	0.22989
H1 BMP4 Derived Mesendoderm Cultured Cells	S20	0.15628
H1 BMP4 Derived Mesendoderm Cultured Cells	S21	0.05674
H1 BMP4 Derived Mesendoderm Cultured Cells	S22	0.4523
H1 BMP4 Derived Mesendoderm Cultured Cells	S23	0.63473
H1 BMP4 Derived Mesendoderm Cultured Cells	S24	0.35583
H1 BMP4 Derived Mesendoderm Cultured Cells	S25	0.0804
H1 BMP4 Derived Trophoblast Cultured Cells	S1	0.70969
H1 BMP4 Derived Trophoblast Cultured Cells	S2	0.60392
H1 BMP4 Derived Trophoblast Cultured Cells	S3	0.72681
H1 BMP4 Derived Trophoblast Cultured Cells	S4	0.67961
H1 BMP4 Derived Trophoblast Cultured Cells	S5	0.31916
H1 BMP4 Derived Trophoblast Cultured Cells	S6	0.42903
H1 BMP4 Derived Trophoblast Cultured Cells	S7	0.33417
H1 BMP4 Derived Trophoblast Cultured Cells	S8	0.21178
H1 BMP4 Derived Trophoblast Cultured Cells	S9	0.67016
H1 BMP4 Derived Trophoblast Cultured Cells	S10	0.49063
H1 BMP4 Derived Trophoblast Cultured Cells	S11	0.4082
H1 BMP4 Derived Trophoblast Cultured Cells	S12	0.47303
H1 BMP4 Derived Trophoblast Cultured Cells	S13	0.39393
H1 BMP4 Derived Trophoblast Cultured Cells	S14	0.30858
H1 BMP4 Derived Trophoblast Cultured Cells	S15	0.28703
H1 BMP4 Derived Trophoblast Cultured Cells	S16	0.25241
H1 BMP4 Derived Trophoblast Cultured Cells	S17	0.23757
H1 BMP4 Derived Trophoblast Cultured Cells	S18	0.17849
H1 BMP4 Derived Trophoblast Cultured Cells	S19	0.17532
H1 BMP4 Derived Trophoblast Cultured Cells	S20	0.1735
H1 BMP4 Derived Trophoblast Cultured Cells	S21	0.08322
H1 BMP4 Derived Trophoblast Cultured Cells	S22	0.40055
H1 BMP4 Derived Trophoblast Cultured Cells	S23	0.6578
H1 BMP4 Derived Trophoblast Cultured Cells	S24	0.45365
H1 BMP4 Derived Trophoblast Cultured Cells	S25	0.07525
H1 Derived Mesenchymal Stem Cells	S1	0.71303
H1 Derived Mesenchymal Stem Cells	S2	0.57193
H1 Derived Mesenchymal Stem Cells	S3	0.72044
H1 Derived Mesenchymal Stem Cells	S4	0.63969
H1 Derived Mesenchymal Stem Cells	S5	0.30593
H1 Derived Mesenchymal Stem Cells	S6	0.41525
H1 Derived Mesenchymal Stem Cells	S7	0.3185
H1 Derived Mesenchymal Stem Cells	S8	0.20274
H1 Derived Mesenchymal Stem Cells	S9	0.62987
H1 Derived Mesenchymal Stem Cells	S10	0.46857
H1 Derived Mesenchymal Stem Cells	S11	0.38611
H1 Derived Mesenchymal Stem Cells	S12	0.41113
H1 Derived Mesenchymal Stem Cells	S13	0.32588
H1 Derived Mesenchymal Stem Cells	S14	0.2825
H1 Derived Mesenchymal Stem Cells	S15	0.23465
H1 Derived Mesenchymal Stem Cells	S16	0.24379
H1 Derived Mesenchymal Stem Cells	S17	0.16493
H1 Derived Mesenchymal Stem Cells	S18	0.20586
H1 Derived Mesenchymal Stem Cells	S19	0.16602
H1 Derived Mesenchymal Stem Cells	S20	0.15955
H1 Derived Mesenchymal Stem Cells	S21	0.11264
H1 Derived Mesenchymal Stem Cells	S22	0.37409
H1 Derived Mesenchymal Stem Cells	S23	0.64557
H1 Derived Mesenchymal Stem Cells	S24	0.3649
H1 Derived Mesenchymal Stem Cells	S25	0.07298
H1 Derived Neuronal Progenitor Cultured Cells	S1	0.71658
H1 Derived Neuronal Progenitor Cultured Cells	S2	0.61216
H1 Derived Neuronal Progenitor Cultured Cells	S3	0.73055
H1 Derived Neuronal Progenitor Cultured Cells	S4	0.69457
H1 Derived Neuronal Progenitor Cultured Cells	S5	0.33608
H1 Derived Neuronal Progenitor Cultured Cells	S6	0.44098
H1 Derived Neuronal Progenitor Cultured Cells	S7	0.33181
H1 Derived Neuronal Progenitor Cultured Cells	S8	0.2129
H1 Derived Neuronal Progenitor Cultured Cells	S9	0.71964
H1 Derived Neuronal Progenitor Cultured Cells	S10	0.56286
H1 Derived Neuronal Progenitor Cultured Cells	S11	0.44722
H1 Derived Neuronal Progenitor Cultured Cells	S12	0.48279
H1 Derived Neuronal Progenitor Cultured Cells	S13	0.46135
H1 Derived Neuronal Progenitor Cultured Cells	S14	0.38818
H1 Derived Neuronal Progenitor Cultured Cells	S15	0.35387
H1 Derived Neuronal Progenitor Cultured Cells	S16	0.27783
H1 Derived Neuronal Progenitor Cultured Cells	S17	0.24446
H1 Derived Neuronal Progenitor Cultured Cells	S18	0.25626
H1 Derived Neuronal Progenitor Cultured Cells	S19	0.20464
H1 Derived Neuronal Progenitor Cultured Cells	S20	0.16611
H1 Derived Neuronal Progenitor Cultured Cells	S21	0.06659
H1 Derived Neuronal Progenitor Cultured Cells	S22	0.44483
H1 Derived Neuronal Progenitor Cultured Cells	S23	0.63569
H1 Derived Neuronal Progenitor Cultured Cells	S24	0.40347
H1 Derived Neuronal Progenitor Cultured Cells	S25	0.07503
H9 Cells	S1	0.70311
H9 Cells	S2	0.55195
H9 Cells	S3	0.72026
H9 Cells	S4	0.66769
H9 Cells	S5	0.32781
H9 Cells	S6	0.42163
H9 Cells	S7	0.3122
H9 Cells	S8	0.20166
H9 Cells	S9	0.68022
H9 Cells	S10	0.49119
H9 Cells	S11	0.38207
H9 Cells	S12	0.46384
H9 Cells	S13	0.32977
H9 Cells	S14	0.2868
H9 Cells	S15	0.22283
H9 Cells	S16	0.28544
H9 Cells	S17	0.2014
H9 Cells	S18	0.15799
H9 Cells	S19	0.24179
H9 Cells	S20	0.16188
H9 Cells	S21	0.05903
H9 Cells	S22	0.43069
H9 Cells	S23	0.62742
H9 Cells	S24	0.34833
H9 Cells	S25	0.07814
H9 Derived Neuronal Progenitor Cultured Cells	S1	0.70986
H9 Derived Neuronal Progenitor Cultured Cells	S2	0.56332
H9 Derived Neuronal Progenitor Cultured Cells	S3	0.71906
H9 Derived Neuronal Progenitor Cultured Cells	S4	0.6165
H9 Derived Neuronal Progenitor Cultured Cells	S5	0.30688
H9 Derived Neuronal Progenitor Cultured Cells	S6	0.40264
H9 Derived Neuronal Progenitor Cultured Cells	S7	0.31153
H9 Derived Neuronal Progenitor Cultured Cells	S8	0.20497
H9 Derived Neuronal Progenitor Cultured Cells	S9	0.70468
H9 Derived Neuronal Progenitor Cultured Cells	S10	0.49343
H9 Derived Neuronal Progenitor Cultured Cells	S11	0.38848
H9 Derived Neuronal Progenitor Cultured Cells	S12	0.4591
H9 Derived Neuronal Progenitor Cultured Cells	S13	0.41796
H9 Derived Neuronal Progenitor Cultured Cells	S14	0.30782
H9 Derived Neuronal Progenitor Cultured Cells	S15	0.24825
H9 Derived Neuronal Progenitor Cultured Cells	S16	0.2686
H9 Derived Neuronal Progenitor Cultured Cells	S17	0.19056
H9 Derived Neuronal Progenitor Cultured Cells	S18	0.18821
H9 Derived Neuronal Progenitor Cultured Cells	S19	0.22529
H9 Derived Neuronal Progenitor Cultured Cells	S20	0.16451
H9 Derived Neuronal Progenitor Cultured Cells	S21	0.0561
H9 Derived Neuronal Progenitor Cultured Cells	S22	0.33943
H9 Derived Neuronal Progenitor Cultured Cells	S23	0.63247
H9 Derived Neuronal Progenitor Cultured Cells	S24	0.37034
H9 Derived Neuronal Progenitor Cultured Cells	S25	0.07591
H9 Derived Neuron Cultured Cells	S1	0.70501
H9 Derived Neuron Cultured Cells	S2	0.56348
H9 Derived Neuron Cultured Cells	S3	0.71276
H9 Derived Neuron Cultured Cells	S4	0.58709
H9 Derived Neuron Cultured Cells	S5	0.3074
H9 Derived Neuron Cultured Cells	S6	0.40121
H9 Derived Neuron Cultured Cells	S7	0.31099
H9 Derived Neuron Cultured Cells	S8	0.20575
H9 Derived Neuron Cultured Cells	S9	0.68
H9 Derived Neuron Cultured Cells	S10	0.47776
H9 Derived Neuron Cultured Cells	S11	0.3809
H9 Derived Neuron Cultured Cells	S12	0.45628
H9 Derived Neuron Cultured Cells	S13	0.36033
H9 Derived Neuron Cultured Cells	S14	0.25222
H9 Derived Neuron Cultured Cells	S15	0.24262
H9 Derived Neuron Cultured Cells	S16	0.23944
H9 Derived Neuron Cultured Cells	S17	0.20676
H9 Derived Neuron Cultured Cells	S18	0.17915
H9 Derived Neuron Cultured Cells	S19	0.19464
H9 Derived Neuron Cultured Cells	S20	0.16967
H9 Derived Neuron Cultured Cells	S21	0.05617
H9 Derived Neuron Cultured Cells	S22	0.30286
H9 Derived Neuron Cultured Cells	S23	0.61807
H9 Derived Neuron Cultured Cells	S24	0.37022
H9 Derived Neuron Cultured Cells	S25	0.07601
hESC Derived CD184+ Endoderm Cultured Cells	S1	0.7093
hESC Derived CD184+ Endoderm Cultured Cells	S2	0.54361
hESC Derived CD184+ Endoderm Cultured Cells	S3	0.7153
hESC Derived CD184+ Endoderm Cultured Cells	S4	0.58999
hESC Derived CD184+ Endoderm Cultured Cells	S5	0.2938
hESC Derived CD184+ Endoderm Cultured Cells	S6	0.38712
hESC Derived CD184+ Endoderm Cultured Cells	S7	0.30807
hESC Derived CD184+ Endoderm Cultured Cells	S8	0.20337
hESC Derived CD184+ Endoderm Cultured Cells	S9	0.63683
hESC Derived CD184+ Endoderm Cultured Cells	S10	0.44003
hESC Derived CD184+ Endoderm Cultured Cells	S11	0.34342
hESC Derived CD184+ Endoderm Cultured Cells	S12	0.41397
hESC Derived CD184+ Endoderm Cultured Cells	S13	0.32657
hESC Derived CD184+ Endoderm Cultured Cells	S14	0.20385
hESC Derived CD184+ Endoderm Cultured Cells	S15	0.22489
hESC Derived CD184+ Endoderm Cultured Cells	S16	0.2073
hESC Derived CD184+ Endoderm Cultured Cells	S17	0.1843
hESC Derived CD184+ Endoderm Cultured Cells	S18	0.16363
hESC Derived CD184+ Endoderm Cultured Cells	S19	0.18428
hESC Derived CD184+ Endoderm Cultured Cells	S20	0.15853
hESC Derived CD184+ Endoderm Cultured Cells	S21	0.05471
hESC Derived CD184+ Endoderm Cultured Cells	S22	0.16821
hESC Derived CD184+ Endoderm Cultured Cells	S23	0.60729
hESC Derived CD184+ Endoderm Cultured Cells	S24	0.3606
hESC Derived CD184+ Endoderm Cultured Cells	S25	0.07679
hESC Derived CD56+ Ectoderm Cultured Cells	S1	0.70763
hESC Derived CD56+ Ectoderm Cultured Cells	S2	0.57222
hESC Derived CD56+ Ectoderm Cultured Cells	S3	0.72122
hESC Derived CD56+ Ectoderm Cultured Cells	S4	0.63383
hESC Derived CD56+ Ectoderm Cultured Cells	S5	0.32384
hESC Derived CD56+ Ectoderm Cultured Cells	S6	0.40906
hESC Derived CD56+ Ectoderm Cultured Cells	S7	0.29988
hESC Derived CD56+ Ectoderm Cultured Cells	S8	0.19435
hESC Derived CD56+ Ectoderm Cultured Cells	S9	0.68266
hESC Derived CD56+ Ectoderm Cultured Cells	S10	0.49798
hESC Derived CD56+ Ectoderm Cultured Cells	S11	0.36772
hESC Derived CD56+ Ectoderm Cultured Cells	S12	0.43422
hESC Derived CD56+ Ectoderm Cultured Cells	S13	0.38748
hESC Derived CD56+ Ectoderm Cultured Cells	S14	0.2992
hESC Derived CD56+ Ectoderm Cultured Cells	S15	0.23036
hESC Derived CD56+ Ectoderm Cultured Cells	S16	0.24546
hESC Derived CD56+ Ectoderm Cultured Cells	S17	0.16716
hESC Derived CD56+ Ectoderm Cultured Cells	S18	0.20907
hESC Derived CD56+ Ectoderm Cultured Cells	S19	0.22808
hESC Derived CD56+ Ectoderm Cultured Cells	S20	0.17059
hESC Derived CD56+ Ectoderm Cultured Cells	S21	0.05945
hESC Derived CD56+ Ectoderm Cultured Cells	S22	0.33393
hESC Derived CD56+ Ectoderm Cultured Cells	S23	0.59902
hESC Derived CD56+ Ectoderm Cultured Cells	S24	0.31272
hESC Derived CD56+ Ectoderm Cultured Cells	S25	0.07431
hESC Derived CD56+ Mesoderm Cultured Cells	S1	0.70203
hESC Derived CD56+ Mesoderm Cultured Cells	S2	0.54862
hESC Derived CD56+ Mesoderm Cultured Cells	S3	0.71038
hESC Derived CD56+ Mesoderm Cultured Cells	S4	0.58765
hESC Derived CD56+ Mesoderm Cultured Cells	S5	0.26959
hESC Derived CD56+ Mesoderm Cultured Cells	S6	0.3931
hESC Derived CD56+ Mesoderm Cultured Cells	S7	0.3111
hESC Derived CD56+ Mesoderm Cultured Cells	S8	0.19614
hESC Derived CD56+ Mesoderm Cultured Cells	S9	0.6064
hESC Derived CD56+ Mesoderm Cultured Cells	S10	0.41135
hESC Derived CD56+ Mesoderm Cultured Cells	S11	0.37142
hESC Derived CD56+ Mesoderm Cultured Cells	S12	0.40802
hESC Derived CD56+ Mesoderm Cultured Cells	S13	0.278
hESC Derived CD56+ Mesoderm Cultured Cells	S14	0.22129
hESC Derived CD56+ Mesoderm Cultured Cells	S15	0.2258
hESC Derived CD56+ Mesoderm Cultured Cells	S16	0.23458
hESC Derived CD56+ Mesoderm Cultured Cells	S17	0.20274
hESC Derived CD56+ Mesoderm Cultured Cells	S18	0.12552
hESC Derived CD56+ Mesoderm Cultured Cells	S19	0.15909
hESC Derived CD56+ Mesoderm Cultured Cells	S20	0.1598
hESC Derived CD56+ Mesoderm Cultured Cells	S21	0.06098
hESC Derived CD56+ Mesoderm Cultured Cells	S22	0.2939
hESC Derived CD56+ Mesoderm Cultured Cells	S23	0.62386
hESC Derived CD56+ Mesoderm Cultured Cells	S24	0.36382
hESC Derived CD56+ Mesoderm Cultured Cells	S25	0.07325
HUES48 Cells	S1	0.69841
HUES48 Cells	S2	0.49312
HUES48 Cells	S3	0.71346
HUES48 Cells	S4	0.63683
HUES48 Cells	S5	0.32294
HUES48 Cells	S6	0.40433
HUES48 Cells	S7	0.31093
HUES48 Cells	S8	0.2074
HUES48 Cells	S9	0.59049
HUES48 Cells	S10	0.42044
HUES48 Cells	S11	0.34078
HUES48 Cells	S12	0.43001
HUES48 Cells	S13	0.23715
HUES48 Cells	S14	0.17804
HUES48 Cells	S15	0.18999
HUES48 Cells	S16	0.19685
HUES48 Cells	S17	0.1654
HUES48 Cells	S18	0.18992
HUES48 Cells	S19	0.23997
HUES48 Cells	S20	0.15916
HUES48 Cells	S21	0.0567
HUES48 Cells	S22	0.36249
HUES48 Cells	S23	0.60351
HUES48 Cells	S24	0.33593
HUES48 Cells	S25	0.08042
HUES6 Cells	S1	0.69195
HUES6 Cells	S2	0.51055
HUES6 Cells	S3	0.71471
HUES6 Cells	S4	0.62722
HUES6 Cells	S5	0.32628
HUES6 Cells	S6	0.40652
HUES6 Cells	S7	0.30976
HUES6 Cells	S8	0.20792
HUES6 Cells	S9	0.63109
HUES6 Cells	S10	0.46317
HUES6 Cells	S11	0.34558
HUES6 Cells	S12	0.42212
HUES6 Cells	S13	0.27673
HUES6 Cells	S14	0.23314
HUES6 Cells	S15	0.20069
HUES6 Cells	S16	0.22825
HUES6 Cells	S17	0.14334
HUES6 Cells	S18	0.24341
HUES6 Cells	S19	0.23047
HUES6 Cells	S20	0.1598
HUES6 Cells	S21	0.05566
HUES6 Cells	S22	0.36137
HUES6 Cells	S23	0.59243
HUES6 Cells	S24	0.33721
HUES6 Cells	S25	0.08052
HUES64 Cells	S1	0.69483
HUES64 Cells	S2	0.49907
HUES64 Cells	S3	0.71426
HUES64 Cells	S4	0.6272
HUES64 Cells	S5	0.32425
HUES64 Cells	S6	0.40206
HUES64 Cells	S7	0.31209
HUES64 Cells	S8	0.20817
HUES64 Cells	S9	0.62329
HUES64 Cells	S10	0.43707
HUES64 Cells	S11	0.35085
HUES64 Cells	S12	0.44292
HUES64 Cells	S13	0.25938
HUES64 Cells	S14	0.21417
HUES64 Cells	S15	0.18912
HUES64 Cells	S16	0.2377
HUES64 Cells	S17	0.16334
HUES64 Cells	S18	0.20926
HUES64 Cells	S19	0.23235
HUES64 Cells	S20	0.15958
HUES64 Cells	S21	0.05415
HUES64 Cells	S22	0.37008
HUES64 Cells	S23	0.60821
HUES64 Cells	S24	0.34085
HUES64 Cells	S25	0.08095
IMR90 fetal lung fibroblasts Cell Line	S1	0.70563
IMR90 fetal lung fibroblasts Cell Line	S2	0.51811
IMR90 fetal lung fibroblasts Cell Line	S3	0.70271
IMR90 fetal lung fibroblasts Cell Line	S4	0.60403
IMR90 fetal lung fibroblasts Cell Line	S5	0.29846
IMR90 fetal lung fibroblasts Cell Line	S6	0.39885
IMR90 fetal lung fibroblasts Cell Line	S7	0.32629
IMR90 fetal lung fibroblasts Cell Line	S8	0.20467
IMR90 fetal lung fibroblasts Cell Line	S9	0.60107
IMR90 fetal lung fibroblasts Cell Line	S10	0.40851
IMR90 fetal lung fibroblasts Cell Line	S11	0.38974
IMR90 fetal lung fibroblasts Cell Line	S12	0.42164
IMR90 fetal lung fibroblasts Cell Line	S13	0.27577
IMR90 fetal lung fibroblasts Cell Line	S14	0.22304
IMR90 fetal lung fibroblasts Cell Line	S15	0.19853
IMR90 fetal lung fibroblasts Cell Line	S16	0.24204
IMR90 fetal lung fibroblasts Cell Line	S17	0.18298
IMR90 fetal lung fibroblasts Cell Line	S18	0.15063
IMR90 fetal lung fibroblasts Cell Line	S19	0.14629
IMR90 fetal lung fibroblasts Cell Line	S20	0.15151
IMR90 fetal lung fibroblasts Cell Line	S21	0.0987
IMR90 fetal lung fibroblasts Cell Line	S22	0.33543
IMR90 fetal lung fibroblasts Cell Line	S23	0.64755
IMR90 fetal lung fibroblasts Cell Line	S24	0.34857
IMR90 fetal lung fibroblasts Cell Line	S25	0.07501
iPS-15b Cells	S1	0.69915
iPS-15b Cells	S2	0.50092
iPS-15b Cells	S3	0.7197
iPS-15b Cells	S4	0.63842
iPS-15b Cells	S5	0.33028
iPS-15b Cells	S6	0.42139
iPS-15b Cells	S7	0.30346
iPS-15b Cells	S8	0.2015
iPS-15b Cells	S9	0.64131
iPS-15b Cells	S10	0.45867
iPS-15b Cells	S11	0.35059
iPS-15b Cells	S12	0.44698
iPS-15b Cells	S13	0.29402
iPS-15b Cells	S14	0.23025
iPS-15b Cells	S15	0.18014
iPS-15b Cells	S16	0.24458
iPS-15b Cells	S17	0.174
iPS-15b Cells	S18	0.14915
iPS-15b Cells	S19	0.23576
iPS-15b Cells	S20	0.15669
iPS-15b Cells	S21	0.05707
iPS-15b Cells	S22	0.42085
iPS-15b Cells	S23	0.60007
iPS-15b Cells	S24	0.31493
iPS-15b Cells	S25	0.07799
iPS-18 Cells	S1	0.70234
iPS-18 Cells	S2	0.50479
iPS-18 Cells	S3	0.71122
iPS-18 Cells	S4	0.62142
iPS-18 Cells	S5	0.328
iPS-18 Cells	S6	0.40226
iPS-18 Cells	S7	0.31127
iPS-18 Cells	S8	0.20724
iPS-18 Cells	S9	0.62627
iPS-18 Cells	S10	0.42255
iPS-18 Cells	S11	0.33989
iPS-18 Cells	S12	0.42842
iPS-18 Cells	S13	0.27474
iPS-18 Cells	S14	0.19828
iPS-18 Cells	S15	0.17711
iPS-18 Cells	S16	0.21278
iPS-18 Cells	S17	0.1559
iPS-18 Cells	S18	0.17533
iPS-18 Cells	S19	0.239
iPS-18 Cells	S20	0.16197
iPS-18 Cells	S21	0.05794
iPS-18 Cells	S22	0.39668
iPS-18 Cells	S23	0.59565
iPS-18 Cells	S24	0.33639
iPS-18 Cells	S25	0.08051
iPS-20b Cells	S1	0.70198
iPS-20b Cells	S2	0.50334
iPS-20b Cells	S3	0.71095
iPS-20b Cells	S4	0.62496
iPS-20b Cells	S5	0.32613
iPS-20b Cells	S6	0.40716
iPS-20b Cells	S7	0.31173
iPS-20b Cells	S8	0.20747
iPS-20b Cells	S9	0.62519
iPS-20b Cells	S10	0.43072
iPS-20b Cells	S11	0.33792
iPS-20b Cells	S12	0.42463
iPS-20b Cells	S13	0.26466
iPS-20b Cells	S14	0.19728
iPS-20b Cells	S15	0.19937
iPS-20b Cells	S16	0.19377
iPS-20b Cells	S17	0.15345
iPS-20b Cells	S18	0.22204
iPS-20b Cells	S19	0.23741
iPS-20b Cells	S20	0.15941
iPS-20b Cells	S21	0.05601
iPS-20b Cells	S22	0.40462
iPS-20b Cells	S23	0.59163
iPS-20b Cells	S24	0.33604
iPS-20b Cells	S25	0.07997
iPS DF 6.9 Cells	S1	0.70579
iPS DF 6.9 Cells	S2	0.59703
iPS DF 6.9 Cells	S3	0.73216
iPS DF 6.9 Cells	S4	0.69339
iPS DF 6.9 Cells	S5	0.36384
iPS DF 6.9 Cells	S6	0.44821
iPS DF 6.9 Cells	S7	0.3282
iPS DF 6.9 Cells	S8	0.22037
iPS DF 6.9 Cells	S9	0.71549
iPS DF 6.9 Cells	S10	0.54408
iPS DF 6.9 Cells	S11	0.42125
iPS DF 6.9 Cells	S12	0.5019
iPS DF 6.9 Cells	S13	0.43444
iPS DF 6.9 Cells	S14	0.3547
iPS DF 6.9 Cells	S15	0.27963
iPS DF 6.9 Cells	S16	0.32326
iPS DF 6.9 Cells	S17	0.23471
iPS DF 6.9 Cells	S18	0.19025
iPS DF 6.9 Cells	S19	0.25317
iPS DF 6.9 Cells	S20	0.16666
iPS DF 6.9 Cells	S21	0.06235
iPS DF 6.9 Cells	S22	0.46539
iPS DF 6.9 Cells	S23	0.6534
iPS DF 6.9 Cells	S24	0.39276
iPS DF 6.9 Cells	S25	0.08221
iPS DF 19.11 Cells	S1	0.6987
iPS DF 19.11 Cells	S2	0.60145
iPS DF 19.11 Cells	S3	0.7253
iPS DF 19.11 Cells	S4	0.68556
iPS DF 19.11 Cells	S5	0.37238
iPS DF 19.11 Cells	S6	0.45958
iPS DF 19.11 Cells	S7	0.3364
iPS DF 19.11 Cells	S8	0.22431
iPS DF 19.11 Cells	S9	0.68887
iPS DF 19.11 Cells	S10	0.56929
iPS DF 19.11 Cells	S11	0.42777
iPS DF 19.11 Cells	S12	0.48544
iPS DF 19.11 Cells	S13	0.42834
iPS DF 19.11 Cells	S14	0.39946
iPS DF 19.11 Cells	S15	0.31576
iPS DF 19.11 Cells	S16	0.30771
iPS DF 19.11 Cells	S17	0.21746
iPS DF 19.11 Cells	S18	0.24361
iPS DF 19.11 Cells	S19	0.21883
iPS DF 19.11 Cells	S20	0.16671
iPS DF 19.11 Cells	S21	0.06619
iPS DF 19.11 Cells	S22	0.44332
iPS DF 19.11 Cells	S23	0.61523
iPS DF 19.11 Cells	S24	0.42628
iPS DF 19.11 Cells	S25	0.07785
Mesenchymal Stem Cell Derived Adipocyte Cultured Cells	S1	0.70407
Mesenchymal Stem Cell Derived Adipocyte Cultured Cells	S2	0.4214
Mesenchymal Stem Cell Derived Adipocyte Cultured Cells	S3	0.68127
Mesenchymal Stem Cell Derived Adipocyte Cultured Cells	S4	0.49372
Mesenchymal Stem Cell Derived Adipocyte Cultured Cells	S5	0.2671
Mesenchymal Stem Cell Derived Adipocyte Cultured Cells	S6	0.36816
Mesenchymal Stem Cell Derived Adipocyte Cultured Cells	S7	0.29315
Mesenchymal Stem Cell Derived Adipocyte Cultured Cells	S8	0.18318
Mesenchymal Stem Cell Derived Adipocyte Cultured Cells	S9	0.51564
Mesenchymal Stem Cell Derived Adipocyte Cultured Cells	S10	0.35951
Mesenchymal Stem Cell Derived Adipocyte Cultured Cells	S11	0.31926
Mesenchymal Stem Cell Derived Adipocyte Cultured Cells	S12	0.36604
Mesenchymal Stem Cell Derived Adipocyte Cultured Cells	S13	0.20651
Mesenchymal Stem Cell Derived Adipocyte Cultured Cells	S14	0.14713
Mesenchymal Stem Cell Derived Adipocyte Cultured Cells	S15	0.15617
Mesenchymal Stem Cell Derived Adipocyte Cultured Cells	S16	0.16872
Mesenchymal Stem Cell Derived Adipocyte Cultured Cells	S17	0.14224
Mesenchymal Stem Cell Derived Adipocyte Cultured Cells	S18	0.11466
Mesenchymal Stem Cell Derived Adipocyte Cultured Cells	S19	0.15965
Mesenchymal Stem Cell Derived Adipocyte Cultured Cells	S20	0.14078
Mesenchymal Stem Cell Derived Adipocyte Cultured Cells	S21	0.06546
Mesenchymal Stem Cell Derived Adipocyte Cultured Cells	S22	0.244
Mesenchymal Stem Cell Derived Adipocyte Cultured Cells	S23	0.61749
Mesenchymal Stem Cell Derived Adipocyte Cultured Cells	S24	0.30732
Mesenchymal Stem Cell Derived Adipocyte Cultured Cells	S25	0.07368
ES-UCSF4 Cells	S1	0.7085
ES-UCSF4 Cells	S2	0.59633
ES-UCSF4 Cells	S3	0.72502
ES-UCSF4 Cells	S4	0.65413
ES-UCSF4 Cells	S5	0.34317
ES-UCSF4 Cells	S6	0.43168
ES-UCSF4 Cells	S7	0.31812
ES-UCSF4 Cells	S8	0.21568
ES-UCSF4 Cells	S9	0.68533
ES-UCSF4 Cells	S10	0.51075
ES-UCSF4 Cells	S11	0.39314
ES-UCSF4 Cells	S12	0.46022
ES-UCSF4 Cells	S13	0.38995
ES-UCSF4 Cells	S14	0.30405
ES-UCSF4 Cells	S15	0.25924
ES-UCSF4 Cells	S16	0.27211
ES-UCSF4 Cells	S17	0.20648
ES-UCSF4 Cells	S18	0.17378
ES-UCSF4 Cells	S19	0.23817
ES-UCSF4 Cells	S20	0.16424
ES-UCSF4 Cells	S21	0.05971
ES-UCSF4 Cells	S22	0.39284
ES-UCSF4 Cells	S23	0.59958
ES-UCSF4 Cells	S24	0.35494
ES-UCSF4 Cells	S25	0.07917
Adipose Derived Mesenchymal Stem Cell Cultured Cells	S1	0.70262
Adipose Derived Mesenchymal Stem Cell Cultured Cells	S2	0.41192
Adipose Derived Mesenchymal Stem Cell Cultured Cells	S3	0.67384
Adipose Derived Mesenchymal Stem Cell Cultured Cells	S4	0.50044
Adipose Derived Mesenchymal Stem Cell Cultured Cells	S5	0.26455
Adipose Derived Mesenchymal Stem Cell Cultured Cells	S6	0.37153
Adipose Derived Mesenchymal Stem Cell Cultured Cells	S7	0.30154
Adipose Derived Mesenchymal Stem Cell Cultured Cells	S8	0.19097
Adipose Derived Mesenchymal Stem Cell Cultured Cells	S9	0.50663
Adipose Derived Mesenchymal Stem Cell Cultured Cells	S10	0.34322
Adipose Derived Mesenchymal Stem Cell Cultured Cells	S11	0.32507
Adipose Derived Mesenchymal Stem Cell Cultured Cells	S12	0.36854
Adipose Derived Mesenchymal Stem Cell Cultured Cells	S13	0.21033
Adipose Derived Mesenchymal Stem Cell Cultured Cells	S14	0.14138
Adipose Derived Mesenchymal Stem Cell Cultured Cells	S15	0.14945
Adipose Derived Mesenchymal Stem Cell Cultured Cells	S16	0.17848
Adipose Derived Mesenchymal Stem Cell Cultured Cells	S17	0.14749
Adipose Derived Mesenchymal Stem Cell Cultured Cells	S18	0.11473
Adipose Derived Mesenchymal Stem Cell Cultured Cells	S19	0.15131
Adipose Derived Mesenchymal Stem Cell Cultured Cells	S20	0.13936
Adipose Derived Mesenchymal Stem Cell Cultured Cells	S21	0.07127
Adipose Derived Mesenchymal Stem Cell Cultured Cells	S22	0.25861
Adipose Derived Mesenchymal Stem Cell Cultured Cells	S23	0.63851
Adipose Derived Mesenchymal Stem Cell Cultured Cells	S24	0.34276
Adipose Derived Mesenchymal Stem Cell Cultured Cells	S25	0.0764
Bone Marrow Derived Cultured Mesenchymal Stem Cells	S1	0.71892
Bone Marrow Derived Cultured Mesenchymal Stem Cells	S2	0.43194
Bone Marrow Derived Cultured Mesenchymal Stem Cells	S3	0.67935
Bone Marrow Derived Cultured Mesenchymal Stem Cells	S4	0.54716
Bone Marrow Derived Cultured Mesenchymal Stem Cells	S5	0.28005
Bone Marrow Derived Cultured Mesenchymal Stem Cells	S6	0.3744
Bone Marrow Derived Cultured Mesenchymal Stem Cells	S7	0.30323
Bone Marrow Derived Cultured Mesenchymal Stem Cells	S8	0.19523
Bone Marrow Derived Cultured Mesenchymal Stem Cells	S9	0.50382
Bone Marrow Derived Cultured Mesenchymal Stem Cells	S10	0.35644
Bone Marrow Derived Cultured Mesenchymal Stem Cells	S11	0.3342
Bone Marrow Derived Cultured Mesenchymal Stem Cells	S12	0.37742
Bone Marrow Derived Cultured Mesenchymal Stem Cells	S13	0.1879
Bone Marrow Derived Cultured Mesenchymal Stem Cells	S14	0.15603
Bone Marrow Derived Cultured Mesenchymal Stem Cells	S15	0.1596
Bone Marrow Derived Cultured Mesenchymal Stem Cells	S16	0.17873
Bone Marrow Derived Cultured Mesenchymal Stem Cells	S17	0.14956
Bone Marrow Derived Cultured Mesenchymal Stem Cells	S18	0.13059
Bone Marrow Derived Cultured Mesenchymal Stem Cells	S19	0.16781
Bone Marrow Derived Cultured Mesenchymal Stem Cells	S20	0.14229
Bone Marrow Derived Cultured Mesenchymal Stem Cells	S21	0.06902
Bone Marrow Derived Cultured Mesenchymal Stem Cells	S22	0.35133
Bone Marrow Derived Cultured Mesenchymal Stem Cells	S23	0.65324
Bone Marrow Derived Cultured Mesenchymal Stem Cells	S24	0.31963
Bone Marrow Derived Cultured Mesenchymal Stem Cells	S25	0.07751
Breast Myoepithelial Primary Cells	S1	0.70368
Breast Myoepithelial Primary Cells	S2	0.54905
Breast Myoepithelial Primary Cells	S3	0.70218
Breast Myoepithelial Primary Cells	S4	0.54728
Breast Myoepithelial Primary Cells	S5	0.24006
Breast Myoepithelial Primary Cells	S6	0.37271
Breast Myoepithelial Primary Cells	S7	0.29426
Breast Myoepithelial Primary Cells	S8	0.18429
Breast Myoepithelial Primary Cells	S9	0.60074
Breast Myoepithelial Primary Cells	S10	0.40657
Breast Myoepithelial Primary Cells	S11	0.36895
Breast Myoepithelial Primary Cells	S12	0.38972
Breast Myoepithelial Primary Cells	S13	0.35803
Breast Myoepithelial Primary Cells	S14	0.24508
Breast Myoepithelial Primary Cells	S15	0.24462
Breast Myoepithelial Primary Cells	S16	0.23677
Breast Myoepithelial Primary Cells	S17	0.21348
Breast Myoepithelial Primary Cells	S18	0.14095
Breast Myoepithelial Primary Cells	S19	0.13489
Breast Myoepithelial Primary Cells	S20	0.14241
Breast Myoepithelial Primary Cells	S21	0.07683
Breast Myoepithelial Primary Cells	S22	0.2675
Breast Myoepithelial Primary Cells	S23	0.61747
Breast Myoepithelial Primary Cells	S24	0.41946
Breast Myoepithelial Primary Cells	S25	0.07125
Breast variant Human Mammary Epithelial Cells (vHMEC)	S1	0.71393
Breast variant Human Mammary Epithelial Cells (vHMEC)	S2	0.5363
Breast variant Human Mammary Epithelial Cells (vHMEC)	S3	0.70194
Breast variant Human Mammary Epithelial Cells (vHMEC)	S4	0.56634
Breast variant Human Mammary Epithelial Cells (vHMEC)	S5	0.24544
Breast variant Human Mammary Epithelial Cells (vHMEC)	S6	0.36089
Breast variant Human Mammary Epithelial Cells (vHMEC)	S7	0.31348
Breast variant Human Mammary Epithelial Cells (vHMEC)	S8	0.18942
Breast variant Human Mammary Epithelial Cells (vHMEC)	S9	0.58243
Breast variant Human Mammary Epithelial Cells (vHMEC)	S10	0.36136
Breast variant Human Mammary Epithelial Cells (vHMEC)	S11	0.37699
Breast variant Human Mammary Epithelial Cells (vHMEC)	S12	0.39389
Breast variant Human Mammary Epithelial Cells (vHMEC)	S13	0.26818
Breast variant Human Mammary Epithelial Cells (vHMEC)	S14	0.17313
Breast variant Human Mammary Epithelial Cells (vHMEC)	S15	0.17787
Breast variant Human Mammary Epithelial Cells (vHMEC)	S16	0.22132
Breast variant Human Mammary Epithelial Cells (vHMEC)	S17	0.19654
Breast variant Human Mammary Epithelial Cells (vHMEC)	S18	0.12477
Breast variant Human Mammary Epithelial Cells (vHMEC)	S19	0.15238
Breast variant Human Mammary Epithelial Cells (vHMEC)	S20	0.15266
Breast variant Human Mammary Epithelial Cells (vHMEC)	S21	0.0781
Breast variant Human Mammary Epithelial Cells (vHMEC)	S22	0.35639
Breast variant Human Mammary Epithelial Cells (vHMEC)	S23	0.67303
Breast variant Human Mammary Epithelial Cells (vHMEC)	S24	0.43072
Breast variant Human Mammary Epithelial Cells (vHMEC)	S25	0.07769
Primary monocytes from peripheral blood	S1	0.72469
Primary monocytes from peripheral blood	S2	0.48384
Primary monocytes from peripheral blood	S3	0.67666
Primary monocytes from peripheral blood	S4	0.54284
Primary monocytes from peripheral blood	S5	0.30073
Primary monocytes from peripheral blood	S6	0.38467
Primary monocytes from peripheral blood	S7	0.29057
Primary monocytes from peripheral blood	S8	0.19385
Primary monocytes from peripheral blood	S9	0.54384
Primary monocytes from peripheral blood	S10	0.39572
Primary monocytes from peripheral blood	S11	0.34952
Primary monocytes from peripheral blood	S12	0.46768
Primary monocytes from peripheral blood	S13	0.25656
Primary monocytes from peripheral blood	S14	0.18349
Primary monocytes from peripheral blood	S15	0.17382
Primary monocytes from peripheral blood	S16	0.2666
Primary monocytes from peripheral blood	S17	0.21619
Primary monocytes from peripheral blood	S18	0.14665
Primary monocytes from peripheral blood	S19	0.24276
Primary monocytes from peripheral blood	S20	0.15209
Primary monocytes from peripheral blood	S21	0.06812
Primary monocytes from peripheral blood	S22	0.32188
Primary monocytes from peripheral blood	S23	0.63207
Primary monocytes from peripheral blood	S24	0.41637
Primary monocytes from peripheral blood	S25	0.08082
Primary neutrophils from peripheral blood	S1	0.73188
Primary neutrophils from peripheral blood	S2	0.48119
Primary neutrophils from peripheral blood	S3	0.66316
Primary neutrophils from peripheral blood	S4	0.51885
Primary neutrophils from peripheral blood	S5	0.28866
Primary neutrophils from peripheral blood	S6	0.37002
Primary neutrophils from peripheral blood	S7	0.27075
Primary neutrophils from peripheral blood	S8	0.17977
Primary neutrophils from peripheral blood	S9	0.49281
Primary neutrophils from peripheral blood	S10	0.37971
Primary neutrophils from peripheral blood	S11	0.3193
Primary neutrophils from peripheral blood	S12	0.42526
Primary neutrophils from peripheral blood	S13	0.21712
Primary neutrophils from peripheral blood	S14	0.16147
Primary neutrophils from peripheral blood	S15	0.17038
Primary neutrophils from peripheral blood	S16	0.24846
Primary neutrophils from peripheral blood	S17	0.16992
Primary neutrophils from peripheral blood	S18	0.12681
Primary neutrophils from peripheral blood	S19	0.25243
Primary neutrophils from peripheral blood	S20	0.14988
Primary neutrophils from peripheral blood	S21	0.07052
Primary neutrophils from peripheral blood	S22	0.22148
Primary neutrophils from peripheral blood	S23	0.62752
Primary neutrophils from peripheral blood	S24	0.36519
Primary neutrophils from peripheral blood	S25	0.0808
Primary B cells from cord blood	S1	0.72812
Primary B cells from cord blood	S2	0.51856
Primary B cells from cord blood	S3	0.67869
Primary B cells from cord blood	S4	0.50204
Primary B cells from cord blood	S5	0.25323
Primary B cells from cord blood	S6	0.36051
Primary B cells from cord blood	S7	0.2733
Primary B cells from cord blood	S8	0.17124
Primary B cells from cord blood	S9	0.55535
Primary B cells from cord blood	S10	0.3885
Primary B cells from cord blood	S11	0.31782
Primary B cells from cord blood	S12	0.38293
Primary B cells from cord blood	S13	0.29616
Primary B cells from cord blood	S14	0.18777
Primary B cells from cord blood	S15	0.19887
Primary B cells from cord blood	S16	0.22094
Primary B cells from cord blood	S17	0.15504
Primary B cells from cord blood	S18	0.20778
Primary B cells from cord blood	S19	0.25876
Primary B cells from cord blood	S20	0.14279
Primary B cells from cord blood	S21	0.06424
Primary B cells from cord blood	S22	0.29461
Primary B cells from cord blood	S23	0.63
Primary B cells from cord blood	S24	0.3823
Primary B cells from cord blood	S25	0.07937
Primary B cells from peripheral blood	S1	0.72387
Primary B cells from peripheral blood	S2	0.52394
Primary B cells from peripheral blood	S3	0.67723
Primary B cells from peripheral blood	S4	0.57176
Primary B cells from peripheral blood	S5	0.29504
Primary B cells from peripheral blood	S6	0.38443
Primary B cells from peripheral blood	S7	0.28794
Primary B cells from peripheral blood	S8	0.19218
Primary B cells from peripheral blood	S9	0.5403
Primary B cells from peripheral blood	S10	0.39086
Primary B cells from peripheral blood	S11	0.32301
Primary B cells from peripheral blood	S12	0.44374
Primary B cells from peripheral blood	S13	0.25401
Primary B cells from peripheral blood	S14	0.22539
Primary B cells from peripheral blood	S15	0.19252
Primary B cells from peripheral blood	S16	0.2916
Primary B cells from peripheral blood	S17	0.19535
Primary B cells from peripheral blood	S18	0.1407
Primary B cells from peripheral blood	S19	0.23978
Primary B cells from peripheral blood	S20	0.14742
Primary B cells from peripheral blood	S21	0.07141
Primary B cells from peripheral blood	S22	0.28759
Primary B cells from peripheral blood	S23	0.64914
Primary B cells from peripheral blood	S24	0.47631
Primary B cells from peripheral blood	S25	0.08523
Primary T cells from cord blood	S1	0.74196
Primary T cells from cord blood	S2	0.54167
Primary T cells from cord blood	S3	0.6924
Primary T cells from cord blood	S4	0.54557
Primary T cells from cord blood	S5	0.26228
Primary T cells from cord blood	S6	0.37115
Primary T cells from cord blood	S7	0.28058
Primary T cells from cord blood	S8	0.18361
Primary T cells from cord blood	S9	0.57616
Primary T cells from cord blood	S10	0.39355
Primary T cells from cord blood	S11	0.32707
Primary T cells from cord blood	S12	0.3954
Primary T cells from cord blood	S13	0.2952
Primary T cells from cord blood	S14	0.23213
Primary T cells from cord blood	S15	0.20469
Primary T cells from cord blood	S16	0.25762
Primary T cells from cord blood	S17	0.19134
Primary T cells from cord blood	S18	0.15634
Primary T cells from cord blood	S19	0.24436
Primary T cells from cord blood	S20	0.14016
Primary T cells from cord blood	S21	0.06705
Primary T cells from cord blood	S22	0.3264
Primary T cells from cord blood	S23	0.65303
Primary T cells from cord blood	S24	0.44907
Primary T cells from cord blood	S25	0.0831
Primary T cells from peripheral blood	S1	0.72672
Primary T cells from peripheral blood	S2	0.5144
Primary T cells from peripheral blood	S3	0.67089
Primary T cells from peripheral blood	S4	0.57202
Primary T cells from peripheral blood	S5	0.28979
Primary T cells from peripheral blood	S6	0.38188
Primary T cells from peripheral blood	S7	0.28732
Primary T cells from peripheral blood	S8	0.1953
Primary T cells from peripheral blood	S9	0.51658
Primary T cells from peripheral blood	S10	0.40713
Primary T cells from peripheral blood	S11	0.32212
Primary T cells from peripheral blood	S12	0.41134
Primary T cells from peripheral blood	S13	0.25216
Primary T cells from peripheral blood	S14	0.24495
Primary T cells from peripheral blood	S15	0.19853
Primary T cells from peripheral blood	S16	0.26298
Primary T cells from peripheral blood	S17	0.18142
Primary T cells from peripheral blood	S18	0.25671
Primary T cells from peripheral blood	S19	0.264
Primary T cells from peripheral blood	S20	0.14788
Primary T cells from peripheral blood	S21	0.07515
Primary T cells from peripheral blood	S22	0.33196
Primary T cells from peripheral blood	S23	0.65427
Primary T cells from peripheral blood	S24	0.48239
Primary T cells from peripheral blood	S25	0.08511
Primary hematopoietic stem cells	S1	0.73883
Primary hematopoietic stem cells	S2	0.53778
Primary hematopoietic stem cells	S3	0.69472
Primary hematopoietic stem cells	S4	0.53381
Primary hematopoietic stem cells	S5	0.26878
Primary hematopoietic stem cells	S6	0.37067
Primary hematopoietic stem cells	S7	0.2767
Primary hematopoietic stem cells	S8	0.17183
Primary hematopoietic stem cells	S9	0.62331
Primary hematopoietic stem cells	S10	0.42909
Primary hematopoietic stem cells	S11	0.33696
Primary hematopoietic stem cells	S12	0.39134
Primary hematopoietic stem cells	S13	0.36268
Primary hematopoietic stem cells	S14	0.2284
Primary hematopoietic stem cells	S15	0.22633
Primary hematopoietic stem cells	S16	0.22441
Primary hematopoietic stem cells	S17	0.1597
Primary hematopoietic stem cells	S18	0.22633
Primary hematopoietic stem cells	S19	0.26818
Primary hematopoietic stem cells	S20	0.14457
Primary hematopoietic stem cells	S21	0.06375
Primary hematopoietic stem cells	S22	0.30289
Primary hematopoietic stem cells	S23	0.63324
Primary hematopoietic stem cells	S24	0.33509
Primary hematopoietic stem cells	S25	0.07782
Primary hematopoietic stem cells short term culture	S1	0.72807
Primary hematopoietic stem cells short term culture	S2	0.50738
Primary hematopoietic stem cells short term culture	S3	0.67835
Primary hematopoietic stem cells short term culture	S4	0.49908
Primary hematopoietic stem cells short term culture	S5	0.28022
Primary hematopoietic stem cells short term culture	S6	0.38334
Primary hematopoietic stem cells short term culture	S7	0.28048
Primary hematopoietic stem cells short term culture	S8	0.18143
Primary hematopoietic stem cells short term culture	S9	0.57832
Primary hematopoietic stem cells short term culture	S10	0.40444
Primary hematopoietic stem cells short term culture	S11	0.32762
Primary hematopoietic stem cells short term culture	S12	0.39536
Primary hematopoietic stem cells short term culture	S13	0.30737
Primary hematopoietic stem cells short term culture	S14	0.19229
Primary hematopoietic stem cells short term culture	S15	0.19284
Primary hematopoietic stem cells short term culture	S16	0.20875
Primary hematopoietic stem cells short term culture	S17	0.15809
Primary hematopoietic stem cells short term culture	S18	0.16259
Primary hematopoietic stem cells short term culture	S19	0.2382
Primary hematopoietic stem cells short term culture	S20	0.1482
Primary hematopoietic stem cells short term culture	S21	0.06792
Primary hematopoietic stem cells short term culture	S22	0.27724
Primary hematopoietic stem cells short term culture	S23	0.62601
Primary hematopoietic stem cells short term culture	S24	0.35549
Primary hematopoietic stem cells short term culture	S25	0.07821
Primary T helper memory cells from peripheral blood 2	S1	0.74236
Primary T helper memory cells from peripheral blood 2	S2	0.49644
Primary T helper memory cells from peripheral blood 2	S3	0.67232
Primary T helper memory cells from peripheral blood 2	S4	0.4967
Primary T helper memory cells from peripheral blood 2	S5	0.27509
Primary T helper memory cells from peripheral blood 2	S6	0.36218
Primary T helper memory cells from peripheral blood 2	S7	0.28251
Primary T helper memory cells from peripheral blood 2	S8	0.18886
Primary T helper memory cells from peripheral blood 2	S9	0.53251
Primary T helper memory cells from peripheral blood 2	S10	0.37471
Primary T helper memory cells from peripheral blood 2	S11	0.28618
Primary T helper memory cells from peripheral blood 2	S12	0.37612
Primary T helper memory cells from peripheral blood 2	S13	0.25971
Primary T helper memory cells from peripheral blood 2	S14	0.18077
Primary T helper memory cells from peripheral blood 2	S15	0.16058
Primary T helper memory cells from peripheral blood 2	S16	0.27131
Primary T helper memory cells from peripheral blood 2	S17	0.1804
Primary T helper memory cells from peripheral blood 2	S18	0.13664
Primary T helper memory cells from peripheral blood 2	S19	0.24853
Primary T helper memory cells from peripheral blood 2	S20	0.13929
Primary T helper memory cells from peripheral blood 2	S21	0.06347
Primary T helper memory cells from peripheral blood 2	S22	0.3149
Primary T helper memory cells from peripheral blood 2	S23	0.65514
Primary T helper memory cells from peripheral blood 2	S24	0.45241
Primary T helper memory cells from peripheral blood 2	S25	0.08652
Primary T helper naive cells from peripheral blood	S1	0.73773
Primary T helper naive cells from peripheral blood	S2	0.50996
Primary T helper naive cells from peripheral blood	S3	0.68266
Primary T helper naive cells from peripheral blood	S4	0.53634
Primary T helper naive cells from peripheral blood	S5	0.27661
Primary T helper naive cells from peripheral blood	S6	0.36794
Primary T helper naive cells from peripheral blood	S7	0.28247
Primary T helper naive cells from peripheral blood	S8	0.1893
Primary T helper naive cells from peripheral blood	S9	0.55011
Primary T helper naive cells from peripheral blood	S10	0.3959
Primary T helper naive cells from peripheral blood	S11	0.29299
Primary T helper naive cells from peripheral blood	S12	0.3773
Primary T helper naive cells from peripheral blood	S13	0.26967
Primary T helper naive cells from peripheral blood	S14	0.20061
Primary T helper naive cells from peripheral blood	S15	0.18134
Primary T helper naive cells from peripheral blood	S16	0.24956
Primary T helper naive cells from peripheral blood	S17	0.16448
Primary T helper naive cells from peripheral blood	S18	0.23421
Primary T helper naive cells from peripheral blood	S19	0.24518
Primary T helper naive cells from peripheral blood	S20	0.13744
Primary T helper naive cells from peripheral blood	S21	0.0648
Primary T helper naive cells from peripheral blood	S22	0.34663
Primary T helper naive cells from peripheral blood	S23	0.65687
Primary T helper naive cells from peripheral blood	S24	0.45542
Primary T helper naive cells from peripheral blood	S25	0.08628
Primary T helper naive cells from peripheral blood	S1	0.72168
Primary T helper naive cells from peripheral blood	S2	0.5026
Primary T helper naive cells from peripheral blood	S3	0.67726
Primary T helper naive cells from peripheral blood	S4	0.53141
Primary T helper naive cells from peripheral blood	S5	0.27446
Primary T helper naive cells from peripheral blood	S6	0.36411
Primary T helper naive cells from peripheral blood	S7	0.27664
Primary T helper naive cells from peripheral blood	S8	0.18632
Primary T helper naive cells from peripheral blood	S9	0.51488
Primary T helper naive cells from peripheral blood	S10	0.37913
Primary T helper naive cells from peripheral blood	S11	0.27964
Primary T helper naive cells from peripheral blood	S12	0.37049
Primary T helper naive cells from peripheral blood	S13	0.25108
Primary T helper naive cells from peripheral blood	S14	0.18594
Primary T helper naive cells from peripheral blood	S15	0.162
Primary T helper naive cells from peripheral blood	S16	0.25433
Primary T helper naive cells from peripheral blood	S17	0.16489
Primary T helper naive cells from peripheral blood	S18	0.15348
Primary T helper naive cells from peripheral blood	S19	0.25537
Primary T helper naive cells from peripheral blood	S20	0.13854
Primary T helper naive cells from peripheral blood	S21	0.06488
Primary T helper naive cells from peripheral blood	S22	0.30665
Primary T helper naive cells from peripheral blood	S23	0.64701
Primary T helper naive cells from peripheral blood	S24	0.42893
Primary T helper naive cells from peripheral blood	S25	0.08573
Primary T helper memory cells from peripheral blood 1	S1	0.74189
Primary T helper memory cells from peripheral blood 1	S2	0.51288
Primary T helper memory cells from peripheral blood 1	S3	0.67221
Primary T helper memory cells from peripheral blood 1	S4	0.50487
Primary T helper memory cells from peripheral blood 1	S5	0.2677
Primary T helper memory cells from peripheral blood 1	S6	0.35721
Primary T helper memory cells from peripheral blood 1	S7	0.28128
Primary T helper memory cells from peripheral blood 1	S8	0.18786
Primary T helper memory cells from peripheral blood 1	S9	0.51826
Primary T helper memory cells from peripheral blood 1	S10	0.37069
Primary T helper memory cells from peripheral blood 1	S11	0.28445
Primary T helper memory cells from peripheral blood 1	S12	0.36132
Primary T helper memory cells from peripheral blood 1	S13	0.26336
Primary T helper memory cells from peripheral blood 1	S14	0.1838
Primary T helper memory cells from peripheral blood 1	S15	0.17945
Primary T helper memory cells from peripheral blood 1	S16	0.25667
Primary T helper memory cells from peripheral blood 1	S17	0.16567
Primary T helper memory cells from peripheral blood 1	S18	0.20205
Primary T helper memory cells from peripheral blood 1	S19	0.24883
Primary T helper memory cells from peripheral blood 1	S20	0.13621
Primary T helper memory cells from peripheral blood 1	S21	0.063
Primary T helper memory cells from peripheral blood 1	S22	0.3108
Primary T helper memory cells from peripheral blood 1	S23	0.66152
Primary T helper memory cells from peripheral blood 1	S24	0.45267
Primary T helper memory cells from peripheral blood 1	S25	0.08717
Primary T helper cells PMA-I stimulated	S1	0.72605
Primary T helper cells PMA-I stimulated	S2	0.49532
Primary T helper cells PMA-I stimulated	S3	0.65569
Primary T helper cells PMA-I stimulated	S4	0.48979
Primary T helper cells PMA-I stimulated	S5	0.27031
Primary T helper cells PMA-I stimulated	S6	0.35584
Primary T helper cells PMA-I stimulated	S7	0.28161
Primary T helper cells PMA-I stimulated	S8	0.19252
Primary T helper cells PMA-I stimulated	S9	0.46976
Primary T helper cells PMA-I stimulated	S10	0.35463
Primary T helper cells PMA-I stimulated	S11	0.28422
Primary T helper cells PMA-I stimulated	S12	0.34108
Primary T helper cells PMA-I stimulated	S13	0.21764
Primary T helper cells PMA-I stimulated	S14	0.17507
Primary T helper cells PMA-I stimulated	S15	0.16727
Primary T helper cells PMA-I stimulated	S16	0.24379
Primary T helper cells PMA-I stimulated	S17	0.16094
Primary T helper cells PMA-I stimulated	S18	0.17164
Primary T helper cells PMA-I stimulated	S19	0.25175
Primary T helper cells PMA-I stimulated	S20	0.13677
Primary T helper cells PMA-I stimulated	S21	0.06557
Primary T helper cells PMA-I stimulated	S22	0.3057
Primary T helper cells PMA-I stimulated	S23	0.65174
Primary T helper cells PMA-I stimulated	S24	0.47119
Primary T helper cells PMA-I stimulated	S25	0.0876
Primary T helper 17 cells PMA-I stimulated	S1	0.72966
Primary T helper 17 cells PMA-I stimulated	S2	0.49334
Primary T helper 17 cells PMA-I stimulated	S3	0.67972
Primary T helper 17 cells PMA-I stimulated	S4	0.52133
Primary T helper 17 cells PMA-I stimulated	S5	0.28589
Primary T helper 17 cells PMA-I stimulated	S6	0.36805
Primary T helper 17 cells PMA-I stimulated	S7	0.27847
Primary T helper 17 cells PMA-I stimulated	S8	0.18828
Primary T helper 17 cells PMA-I stimulated	S9	0.51259
Primary T helper 17 cells PMA-I stimulated	S10	0.37522
Primary T helper 17 cells PMA-I stimulated	S11	0.27774
Primary T helper 17 cells PMA-I stimulated	S12	0.38103
Primary T helper 17 cells PMA-I stimulated	S13	0.25364
Primary T helper 17 cells PMA-I stimulated	S14	0.19385
Primary T helper 17 cells PMA-I stimulated	S15	0.16245
Primary T helper 17 cells PMA-I stimulated	S16	0.26136
Primary T helper 17 cells PMA-I stimulated	S17	0.15878
Primary T helper 17 cells PMA-I stimulated	S18	0.16551
Primary T helper 17 cells PMA-I stimulated	S19	0.2411
Primary T helper 17 cells PMA-I stimulated	S20	0.13829
Primary T helper 17 cells PMA-I stimulated	S21	0.06552
Primary T helper 17 cells PMA-I stimulated	S22	0.32526
Primary T helper 17 cells PMA-I stimulated	S23	0.64776
Primary T helper 17 cells PMA-I stimulated	S24	0.422
Primary T helper 17 cells PMA-I stimulated	S25	0.0856
Primary T helper cells from peripheral blood	S1	0.71574
Primary T helper cells from peripheral blood	S2	0.52354
Primary T helper cells from peripheral blood	S3	0.67748
Primary T helper cells from peripheral blood	S4	0.49309
Primary T helper cells from peripheral blood	S5	0.27258
Primary T helper cells from peripheral blood	S6	0.36568
Primary T helper cells from peripheral blood	S7	0.28319
Primary T helper cells from peripheral blood	S8	0.19032
Primary T helper cells from peripheral blood	S9	0.52703
Primary T helper cells from peripheral blood	S10	0.37786
Primary T helper cells from peripheral blood	S11	0.29183
Primary T helper cells from peripheral blood	S12	0.3717
Primary T helper cells from peripheral blood	S13	0.27987
Primary T helper cells from peripheral blood	S14	0.19979
Primary T helper cells from peripheral blood	S15	0.15674
Primary T helper cells from peripheral blood	S16	0.27604
Primary T helper cells from peripheral blood	S17	0.18031
Primary T helper cells from peripheral blood	S18	0.14672
Primary T helper cells from peripheral blood	S19	0.24264
Primary T helper cells from peripheral blood	S20	0.13869
Primary T helper cells from peripheral blood	S21	0.06683
Primary T helper cells from peripheral blood	S22	0.2899
Primary T helper cells from peripheral blood	S23	0.64418
Primary T helper cells from peripheral blood	S24	0.43723
Primary T helper cells from peripheral blood	S25	0.08644
Primary T regulatory cells from peripheral blood	S1	0.70846
Primary T regulatory cells from peripheral blood	S2	0.50581
Primary T regulatory cells from peripheral blood	S3	0.67617
Primary T regulatory cells from peripheral blood	S4	0.5152
Primary T regulatory cells from peripheral blood	S5	0.2744
Primary T regulatory cells from peripheral blood	S6	0.3666
Primary T regulatory cells from peripheral blood	S7	0.27936
Primary T regulatory cells from peripheral blood	S8	0.18976
Primary T regulatory cells from peripheral blood	S9	0.5118
Primary T regulatory cells from peripheral blood	S10	0.38317
Primary T regulatory cells from peripheral blood	S11	0.2941
Primary T regulatory cells from peripheral blood	S12	0.37285
Primary T regulatory cells from peripheral blood	S13	0.24849
Primary T regulatory cells from peripheral blood	S14	0.20526
Primary T regulatory cells from peripheral blood	S15	0.17781
Primary T regulatory cells from peripheral blood	S16	0.26416
Primary T regulatory cells from peripheral blood	S17	0.17372
Primary T regulatory cells from peripheral blood	S18	0.19116
Primary T regulatory cells from peripheral blood	S19	0.24273
Primary T regulatory cells from peripheral blood	S20	0.13896
Primary T regulatory cells from peripheral blood	S21	0.06759
Primary T regulatory cells from peripheral blood	S22	0.28097
Primary T regulatory cells from peripheral blood	S23	0.65236
Primary T regulatory cells from peripheral blood	S24	0.43663
Primary T regulatory cells from peripheral blood	S25	0.08591
Primary T cells effector/memory enriched from peripheral blood	S1	0.7354
Primary T cells effector/memory enriched from peripheral blood	S2	0.52456
Primary T cells effector/memory enriched from peripheral blood	S3	0.68493
Primary T cells effector/memory enriched from peripheral blood	S4	0.56245
Primary T cells effector/memory enriched from peripheral blood	S5	0.27627
Primary T cells effector/memory enriched from peripheral blood	S6	0.36689
Primary T cells effector/memory enriched from peripheral blood	S7	0.27309
Primary T cells effector/memory enriched from peripheral blood	S8	0.1825
Primary T cells effector/memory enriched from peripheral blood	S9	0.52918
Primary T cells effector/memory enriched from peripheral blood	S10	0.37856
Primary T cells effector/memory enriched from peripheral blood	S11	0.27787
Primary T cells effector/memory enriched from peripheral blood	S12	0.38139
Primary T cells effector/memory enriched from peripheral blood	S13	0.27054
Primary T cells effector/memory enriched from peripheral blood	S14	0.20102
Primary T cells effector/memory enriched from peripheral blood	S15	0.17265
Primary T cells effector/memory enriched from peripheral blood	S16	0.25999
Primary T cells effector/memory enriched from peripheral blood	S17	0.16177
Primary T cells effector/memory enriched from peripheral blood	S18	0.15616
Primary T cells effector/memory enriched from peripheral blood	S19	0.25578
Primary T cells effector/memory enriched from peripheral blood	S20	0.13839
Primary T cells effector/memory enriched from peripheral blood	S21	0.06386
Primary T cells effector/memory enriched from peripheral blood	S22	0.30529
Primary T cells effector/memory enriched from peripheral blood	S23	0.65295
Primary T cells effector/memory enriched from peripheral blood	S24	0.40831
Primary T cells effector/memory enriched from peripheral blood	S25	0.08542
Primary Natural Killer cells from peripheral blood	S1	0.73558
Primary Natural Killer cells from peripheral blood	S2	0.52133
Primary Natural Killer cells from peripheral blood	S3	0.67852
Primary Natural Killer cells from peripheral blood	S4	0.58276
Primary Natural Killer cells from peripheral blood	S5	0.29959
Primary Natural Killer cells from peripheral blood	S6	0.38368
Primary Natural Killer cells from peripheral blood	S7	0.28787
Primary Natural Killer cells from peripheral blood	S8	0.19529
Primary Natural Killer cells from peripheral blood	S9	0.53887
Primary Natural Killer cells from peripheral blood	S10	0.40746
Primary Natural Killer cells from peripheral blood	S11	0.31618
Primary Natural Killer cells from peripheral blood	S12	0.42972
Primary Natural Killer cells from peripheral blood	S13	0.26743
Primary Natural Killer cells from peripheral blood	S14	0.24743
Primary Natural Killer cells from peripheral blood	S15	0.19175
Primary Natural Killer cells from peripheral blood	S16	0.26195
Primary Natural Killer cells from peripheral blood	S17	0.17199
Primary Natural Killer cells from peripheral blood	S18	0.17881
Primary Natural Killer cells from peripheral blood	S19	0.25042
Primary Natural Killer cells from peripheral blood	S20	0.14842
Primary Natural Killer cells from peripheral blood	S21	0.07139
Primary Natural Killer cells from peripheral blood	S22	0.3296
Primary Natural Killer cells from peripheral blood	S23	0.63652
Primary Natural Killer cells from peripheral blood	S24	0.44717
Primary Natural Killer cells from peripheral blood	S25	0.08495
Primary T CD8+ naive cells from peripheral blood	S1	0.73728
Primary T CD8+ naive cells from peripheral blood	S2	0.51316
Primary T CD8+ naive cells from peripheral blood	S3	0.6875
Primary T CD8+ naive cells from peripheral blood	S4	0.53651
Primary T CD8+ naive cells from peripheral blood	S5	0.28014
Primary T CD8+ naive cells from peripheral blood	S6	0.36866
Primary T CD8+ naive cells from peripheral blood	S7	0.28064
Primary T CD8+ naive cells from peripheral blood	S8	0.18705
Primary T CD8+ naive cells from peripheral blood	S9	0.55583
Primary T CD8+ naive cells from peripheral blood	S10	0.40002
Primary T CD8+ naive cells from peripheral blood	S11	0.2933
Primary T CD8+ naive cells from peripheral blood	S12	0.38777
Primary T CD8+ naive cells from peripheral blood	S13	0.28557
Primary T CD8+ naive cells from peripheral blood	S14	0.2088
Primary T CD8+ naive cells from peripheral blood	S15	0.17074
Primary T CD8+ naive cells from peripheral blood	S16	0.26897
Primary T CD8+ naive cells from peripheral blood	S17	0.16575
Primary T CD8+ naive cells from peripheral blood	S18	0.19431
Primary T CD8+ naive cells from peripheral blood	S19	0.25471
Primary T CD8+ naive cells from peripheral blood	S20	0.13901
Primary T CD8+ naive cells from peripheral blood	S21	0.06491
Primary T CD8+ naive cells from peripheral blood	S22	0.32814
Primary T CD8+ naive cells from peripheral blood	S23	0.65469
Primary T CD8+ naive cells from peripheral blood	S24	0.45331
Primary T CD8+ naive cells from peripheral blood	S25	0.08594
Primary T CD8+ memory cells from peripheral blood	S1	0.74048
Primary T CD8+ memory cells from peripheral blood	S2	0.51278
Primary T CD8+ memory cells from peripheral blood	S3	0.68267
Primary T CD8+ memory cells from peripheral blood	S4	0.51747
Primary T CD8+ memory cells from peripheral blood	S5	0.28239
Primary T CD8+ memory cells from peripheral blood	S6	0.37128
Primary T CD8+ memory cells from peripheral blood	S7	0.28603
Primary T CD8+ memory cells from peripheral blood	S8	0.19599
Primary T CD8+ memory cells from peripheral blood	S9	0.56673
Primary T CD8+ memory cells from peripheral blood	S10	0.39618
Primary T CD8+ memory cells from peripheral blood	S11	0.29064
Primary T CD8+ memory cells from peripheral blood	S12	0.3862
Primary T CD8+ memory cells from peripheral blood	S13	0.29191
Primary T CD8+ memory cells from peripheral blood	S14	0.19934
Primary T CD8+ memory cells from peripheral blood	S15	0.17053
Primary T CD8+ memory cells from peripheral blood	S16	0.26831
Primary T CD8+ memory cells from peripheral blood	S17	0.16796
Primary T CD8+ memory cells from peripheral blood	S18	0.17844
Primary T CD8+ memory cells from peripheral blood	S19	0.25211
Primary T CD8+ memory cells from peripheral blood	S20	0.13955
Primary T CD8+ memory cells from peripheral blood	S21	0.06446
Primary T CD8+ memory cells from peripheral blood	S22	0.33634
Primary T CD8+ memory cells from peripheral blood	S23	0.65624
Primary T CD8+ memory cells from peripheral blood	S24	0.4684
Primary T CD8+ memory cells from peripheral blood	S25	0.08682
Mesenchymal Stem Cell Derived Chondrocyte Cultured Cells	S1	0.69986
Mesenchymal Stem Cell Derived Chondrocyte Cultured Cells	S2	0.42944
Mesenchymal Stem Cell Derived Chondrocyte Cultured Cells	S3	0.67846
Mesenchymal Stem Cell Derived Chondrocyte Cultured Cells	S4	0.51043
Mesenchymal Stem Cell Derived Chondrocyte Cultured Cells	S5	0.27445
Mesenchymal Stem Cell Derived Chondrocyte Cultured Cells	S6	0.37194
Mesenchymal Stem Cell Derived Chondrocyte Cultured Cells	S7	0.3007
Mesenchymal Stem Cell Derived Chondrocyte Cultured Cells	S8	0.19446
Mesenchymal Stem Cell Derived Chondrocyte Cultured Cells	S9	0.50521
Mesenchymal Stem Cell Derived Chondrocyte Cultured Cells	S10	0.36647
Mesenchymal Stem Cell Derived Chondrocyte Cultured Cells	S11	0.32644
Mesenchymal Stem Cell Derived Chondrocyte Cultured Cells	S12	0.35763
Mesenchymal Stem Cell Derived Chondrocyte Cultured Cells	S13	0.20876
Mesenchymal Stem Cell Derived Chondrocyte Cultured Cells	S14	0.16593
Mesenchymal Stem Cell Derived Chondrocyte Cultured Cells	S15	0.1434
Mesenchymal Stem Cell Derived Chondrocyte Cultured Cells	S16	0.18073
Mesenchymal Stem Cell Derived Chondrocyte Cultured Cells	S17	0.13996
Mesenchymal Stem Cell Derived Chondrocyte Cultured Cells	S18	0.13343
Mesenchymal Stem Cell Derived Chondrocyte Cultured Cells	S19	0.16109
Mesenchymal Stem Cell Derived Chondrocyte Cultured Cells	S20	0.14291
Mesenchymal Stem Cell Derived Chondrocyte Cultured Cells	S21	0.06974
Mesenchymal Stem Cell Derived Chondrocyte Cultured Cells	S22	0.2838
Mesenchymal Stem Cell Derived Chondrocyte Cultured Cells	S23	0.62938
Mesenchymal Stem Cell Derived Chondrocyte Cultured Cells	S24	0.33858
Mesenchymal Stem Cell Derived Chondrocyte Cultured Cells	S25	0.07719
Primary hematopoietic stem cells G-CSF-mobilized Female	S1	0.72077
Primary hematopoietic stem cells G-CSF-mobilized Female	S2	0.50425
Primary hematopoietic stem cells G-CSF-mobilized Female	S3	0.66795
Primary hematopoietic stem cells G-CSF-mobilized Female	S4	0.48384
Primary hematopoietic stem cells G-CSF-mobilized Female	S5	0.26945
Primary hematopoietic stem cells G-CSF-mobilized Female	S6	0.37336
Primary hematopoietic stem cells G-CSF-mobilized Female	S7	0.28374
Primary hematopoietic stem cells G-CSF-mobilized Female	S8	0.18432
Primary hematopoietic stem cells G-CSF-mobilized Female	S9	0.55668
Primary hematopoietic stem cells G-CSF-mobilized Female	S10	0.3969
Primary hematopoietic stem cells G-CSF-mobilized Female	S11	0.33419
Primary hematopoietic stem cells G-CSF-mobilized Female	S12	0.39553
Primary hematopoietic stem cells G-CSF-mobilized Female	S13	0.28593
Primary hematopoietic stem cells G-CSF-mobilized Female	S14	0.19675
Primary hematopoietic stem cells G-CSF-mobilized Female	S15	0.19876
Primary hematopoietic stem cells G-CSF-mobilized Female	S16	0.20162
Primary hematopoietic stem cells G-CSF-mobilized Female	S17	0.16625
Primary hematopoietic stem cells G-CSF-mobilized Female	S18	0.19806
Primary hematopoietic stem cells G-CSF-mobilized Female	S19	0.2197
Primary hematopoietic stem cells G-CSF-mobilized Female	S20	0.14575
Primary hematopoietic stem cells G-CSF-mobilized Female	S21	0.06835
Primary hematopoietic stem cells G-CSF-mobilized Female	S22	0.24714
Primary hematopoietic stem cells G-CSF-mobilized Female	S23	0.61831
Primary hematopoietic stem cells G-CSF-mobilized Female	S24	0.39029
Primary hematopoietic stem cells G-CSF-mobilized Female	S25	0.07889
Primary hematopoietic stem cells G-CSF-mobilized Male	S1	0.71774
Primary hematopoietic stem cells G-CSF-mobilized Male	S2	0.51662
Primary hematopoietic stem cells G-CSF-mobilized Male	S3	0.66832
Primary hematopoietic stem cells G-CSF-mobilized Male	S4	0.4843
Primary hematopoietic stem cells G-CSF-mobilized Male	S5	0.28004
Primary hematopoietic stem cells G-CSF-mobilized Male	S6	0.38324
Primary hematopoietic stem cells G-CSF-mobilized Male	S7	0.28937
Primary hematopoietic stem cells G-CSF-mobilized Male	S8	0.19311
Primary hematopoietic stem cells G-CSF-mobilized Male	S9	0.53527
Primary hematopoietic stem cells G-CSF-mobilized Male	S10	0.39949
Primary hematopoietic stem cells G-CSF-mobilized Male	S11	0.344
Primary hematopoietic stem cells G-CSF-mobilized Male	S12	0.40568
Primary hematopoietic stem cells G-CSF-mobilized Male	S13	0.26244
Primary hematopoietic stem cells G-CSF-mobilized Male	S14	0.17206
Primary hematopoietic stem cells G-CSF-mobilized Male	S15	0.21428
Primary hematopoietic stem cells G-CSF-mobilized Male	S16	0.18319
Primary hematopoietic stem cells G-CSF-mobilized Male	S17	0.17502
Primary hematopoietic stem cells G-CSF-mobilized Male	S18	0.23556
Primary hematopoietic stem cells G-CSF-mobilized Male	S19	0.21343
Primary hematopoietic stem cells G-CSF-mobilized Male	S20	0.14772
Primary hematopoietic stem cells G-CSF-mobilized Male	S21	0.07052
Primary hematopoietic stem cells G-CSF-mobilized Male	S22	0.23742
Primary hematopoietic stem cells G-CSF-mobilized Male	S23	0.61097
Primary hematopoietic stem cells G-CSF-mobilized Male	S24	0.40226
Primary hematopoietic stem cells G-CSF-mobilized Male	S25	0.07988
Muscle Satellite Cultured Cells	S1	0.70713
Muscle Satellite Cultured Cells	S2	0.42678
Muscle Satellite Cultured Cells	S3	0.6813
Muscle Satellite Cultured Cells	S4	0.5465
Muscle Satellite Cultured Cells	S5	0.27377
Muscle Satellite Cultured Cells	S6	0.37657
Muscle Satellite Cultured Cells	S7	0.30506
Muscle Satellite Cultured Cells	S8	0.19239
Muscle Satellite Cultured Cells	S9	0.5246
Muscle Satellite Cultured Cells	S10	0.3494
Muscle Satellite Cultured Cells	S11	0.33839
Muscle Satellite Cultured Cells	S12	0.38547
Muscle Satellite Cultured Cells	S13	0.21054
Muscle Satellite Cultured Cells	S14	0.1431
Muscle Satellite Cultured Cells	S15	0.15597
Muscle Satellite Cultured Cells	S16	0.20534
Muscle Satellite Cultured Cells	S17	0.16221
Muscle Satellite Cultured Cells	S18	0.11326
Muscle Satellite Cultured Cells	S19	0.15848
Muscle Satellite Cultured Cells	S20	0.14532
Muscle Satellite Cultured Cells	S21	0.0805
Muscle Satellite Cultured Cells	S22	0.28816
Muscle Satellite Cultured Cells	S23	0.66002
Muscle Satellite Cultured Cells	S24	0.31972
Muscle Satellite Cultured Cells	S25	0.07671
Cortex derived primary cultured neurospheres	S1	0.69352
Cortex derived primary cultured neurospheres	S2	0.56899
Cortex derived primary cultured neurospheres	S3	0.71234
Cortex derived primary cultured neurospheres	S4	0.59655
Cortex derived primary cultured neurospheres	S5	0.28176
Cortex derived primary cultured neurospheres	S6	0.41606
Cortex derived primary cultured neurospheres	S7	0.32194
Cortex derived primary cultured neurospheres	S8	0.20678
Cortex derived primary cultured neurospheres	S9	0.65339
Cortex derived primary cultured neurospheres	S10	0.47021
Cortex derived primary cultured neurospheres	S11	0.41612
Cortex derived primary cultured neurospheres	S12	0.45237
Cortex derived primary cultured neurospheres	S13	0.40989
Cortex derived primary cultured neurospheres	S14	0.29917
Cortex derived primary cultured neurospheres	S15	0.32711
Cortex derived primary cultured neurospheres	S16	0.25423
Cortex derived primary cultured neurospheres	S17	0.2748
Cortex derived primary cultured neurospheres	S18	0.19392
Cortex derived primary cultured neurospheres	S19	0.15501
Cortex derived primary cultured neurospheres	S20	0.15893
Cortex derived primary cultured neurospheres	S21	0.06828
Cortex derived primary cultured neurospheres	S22	0.25778
Cortex derived primary cultured neurospheres	S23	0.6146
Cortex derived primary cultured neurospheres	S24	0.43405
Cortex derived primary cultured neurospheres	S25	0.07131
Ganglion Eminence derived primary cultured neurospheres	S1	0.70551
Ganglion Eminence derived primary cultured neurospheres	S2	0.58178
Ganglion Eminence derived primary cultured neurospheres	S3	0.71347
Ganglion Eminence derived primary cultured neurospheres	S4	0.59532
Ganglion Eminence derived primary cultured neurospheres	S5	0.28283
Ganglion Eminence derived primary cultured neurospheres	S6	0.4114
Ganglion Eminence derived primary cultured neurospheres	S7	0.32058
Ganglion Eminence derived primary cultured neurospheres	S8	0.20607
Ganglion Eminence derived primary cultured neurospheres	S9	0.66082
Ganglion Eminence derived primary cultured neurospheres	S10	0.48669
Ganglion Eminence derived primary cultured neurospheres	S11	0.41133
Ganglion Eminence derived primary cultured neurospheres	S12	0.43083
Ganglion Eminence derived primary cultured neurospheres	S13	0.41183
Ganglion Eminence derived primary cultured neurospheres	S14	0.30313
Ganglion Eminence derived primary cultured neurospheres	S15	0.30677
Ganglion Eminence derived primary cultured neurospheres	S16	0.22774
Ganglion Eminence derived primary cultured neurospheres	S17	0.21644
Ganglion Eminence derived primary cultured neurospheres	S18	0.20998
Ganglion Eminence derived primary cultured neurospheres	S19	0.15429
Ganglion Eminence derived primary cultured neurospheres	S20	0.15696
Ganglion Eminence derived primary cultured neurospheres	S21	0.06794
Ganglion Eminence derived primary cultured neurospheres	S22	0.26033
Ganglion Eminence derived primary cultured neurospheres	S23	0.61787
Ganglion Eminence derived primary cultured neurospheres	S24	0.41264
Ganglion Eminence derived primary cultured neurospheres	S25	0.07199
Foreskin Fibroblast Primary Cells skin01	S1	0.6742
Foreskin Fibroblast Primary Cells skin01	S2	0.54746
Foreskin Fibroblast Primary Cells skin01	S3	0.69348
Foreskin Fibroblast Primary Cells skin01	S4	0.56127
Foreskin Fibroblast Primary Cells skin01	S5	0.2653
Foreskin Fibroblast Primary Cells skin01	S6	0.37993
Foreskin Fibroblast Primary Cells skin01	S7	0.30799
Foreskin Fibroblast Primary Cells skin01	S8	0.19669
Foreskin Fibroblast Primary Cells skin01	S9	0.55369
Foreskin Fibroblast Primary Cells skin01	S10	0.38667
Foreskin Fibroblast Primary Cells skin01	S11	0.36976
Foreskin Fibroblast Primary Cells skin01	S12	0.39161
Foreskin Fibroblast Primary Cells skin01	S13	0.2676
Foreskin Fibroblast Primary Cells skin01	S14	0.19014
Foreskin Fibroblast Primary Cells skin01	S15	0.17677
Foreskin Fibroblast Primary Cells skin01	S16	0.21911
Foreskin Fibroblast Primary Cells skin01	S17	0.213
Foreskin Fibroblast Primary Cells skin01	S18	0.12592
Foreskin Fibroblast Primary Cells skin01	S19	0.13093
Foreskin Fibroblast Primary Cells skin01	S20	0.16209
Foreskin Fibroblast Primary Cells skin01	S21	0.11084
Foreskin Fibroblast Primary Cells skin01	S22	0.26923
Foreskin Fibroblast Primary Cells skin01	S23	0.59344
Foreskin Fibroblast Primary Cells skin01	S24	0.34136
Foreskin Fibroblast Primary Cells skin01	S25	0.07209
Foreskin Fibroblast Primary Cells skin02	S1	0.68346
Foreskin Fibroblast Primary Cells skin02	S2	0.54826
Foreskin Fibroblast Primary Cells skin02	S3	0.70024
Foreskin Fibroblast Primary Cells skin02	S4	0.57608
Foreskin Fibroblast Primary Cells skin02	S5	0.27516
Foreskin Fibroblast Primary Cells skin02	S6	0.37588
Foreskin Fibroblast Primary Cells skin02	S7	0.30247
Foreskin Fibroblast Primary Cells skin02	S8	0.19392
Foreskin Fibroblast Primary Cells skin02	S9	0.57211
Foreskin Fibroblast Primary Cells skin02	S10	0.40855
Foreskin Fibroblast Primary Cells skin02	S11	0.36501
Foreskin Fibroblast Primary Cells skin02	S12	0.39146
Foreskin Fibroblast Primary Cells skin02	S13	0.30482
Foreskin Fibroblast Primary Cells skin02	S14	0.2167
Foreskin Fibroblast Primary Cells skin02	S15	0.16937
Foreskin Fibroblast Primary Cells skin02	S16	0.23933
Foreskin Fibroblast Primary Cells skin02	S17	0.17222
Foreskin Fibroblast Primary Cells skin02	S18	0.13577
Foreskin Fibroblast Primary Cells skin02	S19	0.1399
Foreskin Fibroblast Primary Cells skin02	S20	0.16331
Foreskin Fibroblast Primary Cells skin02	S21	0.11863
Foreskin Fibroblast Primary Cells skin02	S22	0.29916
Foreskin Fibroblast Primary Cells skin02	S23	0.55947
Foreskin Fibroblast Primary Cells skin02	S24	0.31667
Foreskin Fibroblast Primary Cells skin02	S25	0.07044
Foreskin Keratinocyte Primary Cells skin02	S1	0.70313
Foreskin Keratinocyte Primary Cells skin02	S2	0.53049
Foreskin Keratinocyte Primary Cells skin02	S3	0.70049
Foreskin Keratinocyte Primary Cells skin02	S4	0.56935
Foreskin Keratinocyte Primary Cells skin02	S5	0.26663
Foreskin Keratinocyte Primary Cells skin02	S6	0.37883
Foreskin Keratinocyte Primary Cells skin02	S7	0.29932
Foreskin Keratinocyte Primary Cells skin02	S8	0.18995
Foreskin Keratinocyte Primary Cells skin02	S9	0.59392
Foreskin Keratinocyte Primary Cells skin02	S10	0.39967
Foreskin Keratinocyte Primary Cells skin02	S11	0.37639
Foreskin Keratinocyte Primary Cells skin02	S12	0.42002
Foreskin Keratinocyte Primary Cells skin02	S13	0.27517
Foreskin Keratinocyte Primary Cells skin02	S14	0.18598
Foreskin Keratinocyte Primary Cells skin02	S15	0.17595
Foreskin Keratinocyte Primary Cells skin02	S16	0.22319
Foreskin Keratinocyte Primary Cells skin02	S17	0.19128
Foreskin Keratinocyte Primary Cells skin02	S18	0.13013
Foreskin Keratinocyte Primary Cells skin02	S19	0.16017
Foreskin Keratinocyte Primary Cells skin02	S20	0.15552
Foreskin Keratinocyte Primary Cells skin02	S21	0.10489
Foreskin Keratinocyte Primary Cells skin02	S22	0.32595
Foreskin Keratinocyte Primary Cells skin02	S23	0.62063
Foreskin Keratinocyte Primary Cells skin02	S24	0.37351
Foreskin Keratinocyte Primary Cells skin02	S25	0.07307
Foreskin Keratinocyte Primary Cells skin03	S1	0.68156
Foreskin Keratinocyte Primary Cells skin03	S2	0.53651
Foreskin Keratinocyte Primary Cells skin03	S3	0.69255
Foreskin Keratinocyte Primary Cells skin03	S4	0.55434
Foreskin Keratinocyte Primary Cells skin03	S5	0.2664
Foreskin Keratinocyte Primary Cells skin03	S6	0.38366
Foreskin Keratinocyte Primary Cells skin03	S7	0.32725
Foreskin Keratinocyte Primary Cells skin03	S8	0.20958
Foreskin Keratinocyte Primary Cells skin03	S9	0.57314
Foreskin Keratinocyte Primary Cells skin03	S10	0.39379
Foreskin Keratinocyte Primary Cells skin03	S11	0.39078
Foreskin Keratinocyte Primary Cells skin03	S12	0.4035
Foreskin Keratinocyte Primary Cells skin03	S13	0.24875
Foreskin Keratinocyte Primary Cells skin03	S14	0.19284
Foreskin Keratinocyte Primary Cells skin03	S15	0.18973
Foreskin Keratinocyte Primary Cells skin03	S16	0.20955
Foreskin Keratinocyte Primary Cells skin03	S17	0.19789
Foreskin Keratinocyte Primary Cells skin03	S18	0.17797
Foreskin Keratinocyte Primary Cells skin03	S19	0.14792
Foreskin Keratinocyte Primary Cells skin03	S20	0.15719
Foreskin Keratinocyte Primary Cells skin03	S21	0.09182
Foreskin Keratinocyte Primary Cells skin03	S22	0.30559
Foreskin Keratinocyte Primary Cells skin03	S23	0.62282
Foreskin Keratinocyte Primary Cells skin03	S24	0.41713
Foreskin Keratinocyte Primary Cells skin03	S25	0.07849
Foreskin Melanocyte Primary Cells skin01	S1	0.69715
Foreskin Melanocyte Primary Cells skin01	S2	0.59322
Foreskin Melanocyte Primary Cells skin01	S3	0.71601
Foreskin Melanocyte Primary Cells skin01	S4	0.62165
Foreskin Melanocyte Primary Cells skin01	S5	0.29084
Foreskin Melanocyte Primary Cells skin01	S6	0.39438
Foreskin Melanocyte Primary Cells skin01	S7	0.29769
Foreskin Melanocyte Primary Cells skin01	S8	0.1918
Foreskin Melanocyte Primary Cells skin01	S9	0.65194
Foreskin Melanocyte Primary Cells skin01	S10	0.47936
Foreskin Melanocyte Primary Cells skin01	S11	0.38564
Foreskin Melanocyte Primary Cells skin01	S12	0.42487
Foreskin Melanocyte Primary Cells skin01	S13	0.41534
Foreskin Melanocyte Primary Cells skin01	S14	0.28633
Foreskin Melanocyte Primary Cells skin01	S15	0.24874
Foreskin Melanocyte Primary Cells skin01	S16	0.26868
Foreskin Melanocyte Primary Cells skin01	S17	0.2004
Foreskin Melanocyte Primary Cells skin01	S18	0.16577
Foreskin Melanocyte Primary Cells skin01	S19	0.14062
Foreskin Melanocyte Primary Cells skin01	S20	0.15879
Foreskin Melanocyte Primary Cells skin01	S21	0.11043
Foreskin Melanocyte Primary Cells skin01	S22	0.35528
Foreskin Melanocyte Primary Cells skin01	S23	0.60867
Foreskin Melanocyte Primary Cells skin01	S24	0.34585
Foreskin Melanocyte Primary Cells skin01	S25	0.06899
Foreskin Melanocyte Primary Cells skin03	S1	0.67818
Foreskin Melanocyte Primary Cells skin03	S2	0.56996
Foreskin Melanocyte Primary Cells skin03	S3	0.7021
Foreskin Melanocyte Primary Cells skin03	S4	0.57128
Foreskin Melanocyte Primary Cells skin03	S5	0.27301
Foreskin Melanocyte Primary Cells skin03	S6	0.39099
Foreskin Melanocyte Primary Cells skin03	S7	0.31606
Foreskin Melanocyte Primary Cells skin03	S8	0.20493
Foreskin Melanocyte Primary Cells skin03	S9	0.61442
Foreskin Melanocyte Primary Cells skin03	S10	0.42019
Foreskin Melanocyte Primary Cells skin03	S11	0.39728
Foreskin Melanocyte Primary Cells skin03	S12	0.42184
Foreskin Melanocyte Primary Cells skin03	S13	0.33569
Foreskin Melanocyte Primary Cells skin03	S14	0.24545
Foreskin Melanocyte Primary Cells skin03	S15	0.28869
Foreskin Melanocyte Primary Cells skin03	S16	0.23514
Foreskin Melanocyte Primary Cells skin03	S17	0.24356
Foreskin Melanocyte Primary Cells skin03	S18	0.1805
Foreskin Melanocyte Primary Cells skin03	S19	0.13084
Foreskin Melanocyte Primary Cells skin03	S20	0.15709
Foreskin Melanocyte Primary Cells skin03	S21	0.0814
Foreskin Melanocyte Primary Cells skin03	S22	0.27848
Foreskin Melanocyte Primary Cells skin03	S23	0.62422
Foreskin Melanocyte Primary Cells skin03	S24	0.41248
Foreskin Melanocyte Primary Cells skin03	S25	0.07464
Primary mononuclear cells from peripheral blood	S1	0.73018
Primary mononuclear cells from peripheral blood	S2	0.55339
Primary mononuclear cells from peripheral blood	S3	0.70245
Primary mononuclear cells from peripheral blood	S4	0.53416
Primary mononuclear cells from peripheral blood	S5	0.27621
Primary mononuclear cells from peripheral blood	S6	0.37657
Primary mononuclear cells from peripheral blood	S7	0.27355
Primary mononuclear cells from peripheral blood	S8	0.18555
Primary mononuclear cells from peripheral blood	S9	0.60394
Primary mononuclear cells from peripheral blood	S10	0.43348
Primary mononuclear cells from peripheral blood	S11	0.31514
Primary mononuclear cells from peripheral blood	S12	0.39839
Primary mononuclear cells from peripheral blood	S13	0.37356
Primary mononuclear cells from peripheral blood	S14	0.26696
Primary mononuclear cells from peripheral blood	S15	0.22888
Primary mononuclear cells from peripheral blood	S16	0.26253
Primary mononuclear cells from peripheral blood	S17	0.17943
Primary mononuclear cells from peripheral blood	S18	0.31048
Primary mononuclear cells from peripheral blood	S19	0.18818
Primary mononuclear cells from peripheral blood	S20	0.14209
Primary mononuclear cells from peripheral blood	S21	0.07179
Primary mononuclear cells from peripheral blood	S22	0.30097
Primary mononuclear cells from peripheral blood	S23	0.65494
Primary mononuclear cells from peripheral blood	S24	0.46002
Primary mononuclear cells from peripheral blood	S25	0.08235
Adipose Nuclei	S1	0.69211
Adipose Nuclei	S2	0.51216
Adipose Nuclei	S3	0.68855
Adipose Nuclei	S4	0.51251
Adipose Nuclei	S5	0.25853
Adipose Nuclei	S6	0.3873
Adipose Nuclei	S7	0.2966
Adipose Nuclei	S8	0.18902
Adipose Nuclei	S9	0.55861
Adipose Nuclei	S10	0.41191
Adipose Nuclei	S11	0.35379
Adipose Nuclei	S12	0.36408
Adipose Nuclei	S13	0.29429
Adipose Nuclei	S14	0.22882
Adipose Nuclei	S15	0.22885
Adipose Nuclei	S16	0.19117
Adipose Nuclei	S17	0.18286
Adipose Nuclei	S18	0.16002
Adipose Nuclei	S19	0.15812
Adipose Nuclei	S20	0.13741
Adipose Nuclei	S21	0.06783
Adipose Nuclei	S22	0.24158
Adipose Nuclei	S23	0.60241
Adipose Nuclei	S24	0.40041
Adipose Nuclei	S25	0.07136
Aorta	S1	0.69391
Aorta	S2	0.57744
Aorta	S3	0.72532
Aorta	S4	0.65172
Aorta	S5	0.29643
Aorta	S6	0.41875
Aorta	S7	0.33529
Aorta	S8	0.21609
Aorta	S9	0.67256
Aorta	S10	0.5027
Aorta	S11	0.39824
Aorta	S12	0.43768
Aorta	S13	0.42787
Aorta	S14	0.31965
Aorta	S15	0.3299
Aorta	S16	0.28185
Aorta	S17	0.22264
Aorta	S18	0.25732
Aorta	S19	0.1957
Aorta	S20	0.14
Aorta	S21	0.06764
Aorta	S22	0.37776
Aorta	S23	0.73164
Aorta	S24	0.57743
Aorta	S25	0.08389
Liver	S1	0.70668
Liver	S2	0.53785
Liver	S3	0.69082
Liver	S4	0.53066
Liver	S5	0.2701
Liver	S6	0.39167
Liver	S7	0.3043
Liver	S8	0.1955
Liver	S9	0.55906
Liver	S10	0.41076
Liver	S11	0.35841
Liver	S12	0.39871
Liver	S13	0.26946
Liver	S14	0.22319
Liver	S15	0.26895
Liver	S16	0.23229
Liver	S17	0.22439
Liver	S18	0.16337
Liver	S19	0.19391
Liver	S20	0.13657
Liver	S21	0.06616
Liver	S22	0.20281
Liver	S23	0.65107
Liver	S24	0.44732
Liver	S25	0.07523
Brain Angular Gyrus	S1	0.70999
Brain Angular Gyrus	S2	0.53301
Brain Angular Gyrus	S3	0.70266
Brain Angular Gyrus	S4	0.57041
Brain Angular Gyrus	S5	0.26494
Brain Angular Gyrus	S6	0.39918
Brain Angular Gyrus	S7	0.30237
Brain Angular Gyrus	S8	0.1897
Brain Angular Gyrus	S9	0.59418
Brain Angular Gyrus	S10	0.41839
Brain Angular Gyrus	S11	0.35734
Brain Angular Gyrus	S12	0.38577
Brain Angular Gyrus	S13	0.33758
Brain Angular Gyrus	S14	0.25896
Brain Angular Gyrus	S15	0.22658
Brain Angular Gyrus	S16	0.23717
Brain Angular Gyrus	S17	0.18414
Brain Angular Gyrus	S18	0.19861
Brain Angular Gyrus	S19	0.17094
Brain Angular Gyrus	S20	0.14232
Brain Angular Gyrus	S21	0.0705
Brain Angular Gyrus	S22	0.35196
Brain Angular Gyrus	S23	0.64476
Brain Angular Gyrus	S24	0.41087
Brain Angular Gyrus	S25	0.07173
Brain Anterior Caudate	S1	0.70139
Brain Anterior Caudate	S2	0.51739
Brain Anterior Caudate	S3	0.69705
Brain Anterior Caudate	S4	0.55595
Brain Anterior Caudate	S5	0.25801
Brain Anterior Caudate	S6	0.40063
Brain Anterior Caudate	S7	0.30109
Brain Anterior Caudate	S8	0.19007
Brain Anterior Caudate	S9	0.57139
Brain Anterior Caudate	S10	0.40518
Brain Anterior Caudate	S11	0.35277
Brain Anterior Caudate	S12	0.37533
Brain Anterior Caudate	S13	0.32146
Brain Anterior Caudate	S14	0.24444
Brain Anterior Caudate	S15	0.21466
Brain Anterior Caudate	S16	0.22347
Brain Anterior Caudate	S17	0.17888
Brain Anterior Caudate	S18	0.18438
Brain Anterior Caudate	S19	0.17466
Brain Anterior Caudate	S20	0.14175
Brain Anterior Caudate	S21	0.07059
Brain Anterior Caudate	S22	0.27511
Brain Anterior Caudate	S23	0.62773
Brain Anterior Caudate	S24	0.40065
Brain Anterior Caudate	S25	0.07085
Brain Cingulate Gyrus	S1	0.70959
Brain Cingulate Gyrus	S2	0.524
Brain Cingulate Gyrus	S3	0.69819
Brain Cingulate Gyrus	S4	0.56563
Brain Cingulate Gyrus	S5	0.2645
Brain Cingulate Gyrus	S6	0.40325
Brain Cingulate Gyrus	S7	0.30213
Brain Cingulate Gyrus	S8	0.19074
Brain Cingulate Gyrus	S9	0.5685
Brain Cingulate Gyrus	S10	0.41021
Brain Cingulate Gyrus	S11	0.35475
Brain Cingulate Gyrus	S12	0.3822
Brain Cingulate Gyrus	S13	0.31087
Brain Cingulate Gyrus	S14	0.2568
Brain Cingulate Gyrus	S15	0.2157
Brain Cingulate Gyrus	S16	0.23255
Brain Cingulate Gyrus	S17	0.1798
Brain Cingulate Gyrus	S18	0.19068
Brain Cingulate Gyrus	S19	0.17139
Brain Cingulate Gyrus	S20	0.14273
Brain Cingulate Gyrus	S21	0.07118
Brain Cingulate Gyrus	S22	0.33965
Brain Cingulate Gyrus	S23	0.6348
Brain Cingulate Gyrus	S24	0.40693
Brain Cingulate Gyrus	S25	0.07094
Brain Germinal Matrix	S1	0.71015
Brain Germinal Matrix	S2	0.59539
Brain Germinal Matrix	S3	0.71884
Brain Germinal Matrix	S4	0.61875
Brain Germinal Matrix	S5	0.30125
Brain Germinal Matrix	S6	0.4208
Brain Germinal Matrix	S7	0.31756
Brain Germinal Matrix	S8	0.20669
Brain Germinal Matrix	S9	0.6885
Brain Germinal Matrix	S10	0.52157
Brain Germinal Matrix	S11	0.41469
Brain Germinal Matrix	S12	0.46182
Brain Germinal Matrix	S13	0.47098
Brain Germinal Matrix	S14	0.37121
Brain Germinal Matrix	S15	0.32514
Brain Germinal Matrix	S16	0.29148
Brain Germinal Matrix	S17	0.23191
Brain Germinal Matrix	S18	0.20398
Brain Germinal Matrix	S19	0.15339
Brain Germinal Matrix	S20	0.15483
Brain Germinal Matrix	S21	0.06684
Brain Germinal Matrix	S22	0.29785
Brain Germinal Matrix	S23	0.59732
Brain Germinal Matrix	S24	0.36834
Brain Germinal Matrix	S25	0.06951
Brain Hippocampus Middle	S1	0.69115
Brain Hippocampus Middle	S2	0.51514
Brain Hippocampus Middle	S3	0.69077
Brain Hippocampus Middle	S4	0.53871
Brain Hippocampus Middle	S5	0.26654
Brain Hippocampus Middle	S6	0.40201
Brain Hippocampus Middle	S7	0.30804
Brain Hippocampus Middle	S8	0.1951
Brain Hippocampus Middle	S9	0.53746
Brain Hippocampus Middle	S10	0.38879
Brain Hippocampus Middle	S11	0.3566
Brain Hippocampus Middle	S12	0.38327
Brain Hippocampus Middle	S13	0.28861
Brain Hippocampus Middle	S14	0.22314
Brain Hippocampus Middle	S15	0.21015
Brain Hippocampus Middle	S16	0.2218
Brain Hippocampus Middle	S17	0.19997
Brain Hippocampus Middle	S18	0.17203
Brain Hippocampus Middle	S19	0.1718
Brain Hippocampus Middle	S20	0.14463
Brain Hippocampus Middle	S21	0.07162
Brain Hippocampus Middle	S22	0.26523
Brain Hippocampus Middle	S23	0.62353
Brain Hippocampus Middle	S24	0.42466
Brain Hippocampus Middle	S25	0.07223
Brain Inferior Temporal Lobe	S1	0.70938
Brain Inferior Temporal Lobe	S2	0.52529
Brain Inferior Temporal Lobe	S3	0.70072
Brain Inferior Temporal Lobe	S4	0.57537
Brain Inferior Temporal Lobe	S5	0.27092
Brain Inferior Temporal Lobe	S6	0.40769
Brain Inferior Temporal Lobe	S7	0.30327
Brain Inferior Temporal Lobe	S8	0.19221
Brain Inferior Temporal Lobe	S9	0.56901
Brain Inferior Temporal Lobe	S10	0.41735
Brain Inferior Temporal Lobe	S11	0.35495
Brain Inferior Temporal Lobe	S12	0.38964
Brain Inferior Temporal Lobe	S13	0.3138
Brain Inferior Temporal Lobe	S14	0.2522
Brain Inferior Temporal Lobe	S15	0.22128
Brain Inferior Temporal Lobe	S16	0.23775
Brain Inferior Temporal Lobe	S17	0.17915
Brain Inferior Temporal Lobe	S18	0.20537
Brain Inferior Temporal Lobe	S19	0.17843
Brain Inferior Temporal Lobe	S20	0.14165
Brain Inferior Temporal Lobe	S21	0.06983
Brain Inferior Temporal Lobe	S22	0.36401
Brain Inferior Temporal Lobe	S23	0.63366
Brain Inferior Temporal Lobe	S24	0.40663
Brain Inferior Temporal Lobe	S25	0.07141
Brain_Dorsolateral_Prefrontal_Cortex	S1	0.71418
Brain_Dorsolateral_Prefrontal_Cortex	S2	0.54221
Brain_Dorsolateral_Prefrontal_Cortex	S3	0.70317
Brain_Dorsolateral_Prefrontal_Cortex	S4	0.57407
Brain_Dorsolateral_Prefrontal_Cortex	S5	0.26023
Brain_Dorsolateral_Prefrontal_Cortex	S6	0.40022
Brain_Dorsolateral_Prefrontal_Cortex	S7	0.29601
Brain_Dorsolateral_Prefrontal_Cortex	S8	0.18638
Brain_Dorsolateral_Prefrontal_Cortex	S9	0.59883
Brain_Dorsolateral_Prefrontal_Cortex	S10	0.42399
Brain_Dorsolateral_Prefrontal_Cortex	S11	0.35283
Brain_Dorsolateral_Prefrontal_Cortex	S12	0.38111
Brain_Dorsolateral_Prefrontal_Cortex	S13	0.3714
Brain_Dorsolateral_Prefrontal_Cortex	S14	0.27982
Brain_Dorsolateral_Prefrontal_Cortex	S15	0.2177
Brain_Dorsolateral_Prefrontal_Cortex	S16	0.24755
Brain_Dorsolateral_Prefrontal_Cortex	S17	0.18049
Brain_Dorsolateral_Prefrontal_Cortex	S18	0.17954
Brain_Dorsolateral_Prefrontal_Cortex	S19	0.17204
Brain_Dorsolateral_Prefrontal_Cortex	S20	0.14247
Brain_Dorsolateral_Prefrontal_Cortex	S21	0.07145
Brain_Dorsolateral_Prefrontal_Cortex	S22	0.34637
Brain_Dorsolateral_Prefrontal_Cortex	S23	0.62188
Brain_Dorsolateral_Prefrontal_Cortex	S24	0.3819
Brain_Dorsolateral_Prefrontal_Cortex	S25	0.06963
Brain Substantia Nigra	S1	0.71718
Brain Substantia Nigra	S2	0.52482
Brain Substantia Nigra	S3	0.70055
Brain Substantia Nigra	S4	0.575
Brain Substantia Nigra	S5	0.2617
Brain Substantia Nigra	S6	0.40113
Brain Substantia Nigra	S7	0.29961
Brain Substantia Nigra	S8	0.18769
Brain Substantia Nigra	S9	0.55904
Brain Substantia Nigra	S10	0.40377
Brain Substantia Nigra	S11	0.34971
Brain Substantia Nigra	S12	0.38231
Brain Substantia Nigra	S13	0.29904
Brain Substantia Nigra	S14	0.23927
Brain Substantia Nigra	S15	0.22069
Brain Substantia Nigra	S16	0.22684
Brain Substantia Nigra	S17	0.18199
Brain Substantia Nigra	S18	0.19949
Brain Substantia Nigra	S19	0.17696
Brain Substantia Nigra	S20	0.14024
Brain Substantia Nigra	S21	0.06948
Brain Substantia Nigra	S22	0.31076
Brain Substantia Nigra	S23	0.64748
Brain Substantia Nigra	S24	0.39544
Brain Substantia Nigra	S25	0.07101
Colonic Mucosa	S1	0.70913
Colonic Mucosa	S2	0.55898
Colonic Mucosa	S3	0.71205
Colonic Mucosa	S4	0.6043
Colonic Mucosa	S5	0.2977
Colonic Mucosa	S6	0.41393
Colonic Mucosa	S7	0.30342
Colonic Mucosa	S8	0.19723
Colonic Mucosa	S9	0.63822
Colonic Mucosa	S10	0.47456
Colonic Mucosa	S11	0.38581
Colonic Mucosa	S12	0.45817
Colonic Mucosa	S13	0.39564
Colonic Mucosa	S14	0.29847
Colonic Mucosa	S15	0.26215
Colonic Mucosa	S16	0.27298
Colonic Mucosa	S17	0.22735
Colonic Mucosa	S18	0.1814
Colonic Mucosa	S19	0.18541
Colonic Mucosa	S20	0.15045
Colonic Mucosa	S21	0.07493
Colonic Mucosa	S22	0.28613
Colonic Mucosa	S23	0.62065
Colonic Mucosa	S24	0.4343
Colonic Mucosa	S25	0.07322
Colon Smooth Muscle	S1	0.71988
Colon Smooth Muscle	S2	0.52606
Colon Smooth Muscle	S3	0.69772
Colon Smooth Muscle	S4	0.55627
Colon Smooth Muscle	S5	0.25771
Colon Smooth Muscle	S6	0.3883
Colon Smooth Muscle	S7	0.29934
Colon Smooth Muscle	S8	0.18632
Colon Smooth Muscle	S9	0.5885
Colon Smooth Muscle	S10	0.39606
Colon Smooth Muscle	S11	0.36306
Colon Smooth Muscle	S12	0.39247
Colon Smooth Muscle	S13	0.3462
Colon Smooth Muscle	S14	0.21864
Colon Smooth Muscle	S15	0.22232
Colon Smooth Muscle	S16	0.21017
Colon Smooth Muscle	S17	0.21156
Colon Smooth Muscle	S18	0.15953
Colon Smooth Muscle	S19	0.15979
Colon Smooth Muscle	S20	0.14303
Colon Smooth Muscle	S21	0.07165
Colon Smooth Muscle	S22	0.26953
Colon Smooth Muscle	S23	0.63315
Colon Smooth Muscle	S24	0.41109
Colon Smooth Muscle	S25	0.07122
Duodenum Mucosa	S1	0.68963
Duodenum Mucosa	S2	0.52344
Duodenum Mucosa	S3	0.69318
Duodenum Mucosa	S4	0.53458
Duodenum Mucosa	S5	0.27166
Duodenum Mucosa	S6	0.39968
Duodenum Mucosa	S7	0.30117
Duodenum Mucosa	S8	0.19393
Duodenum Mucosa	S9	0.59767
Duodenum Mucosa	S10	0.42913
Duodenum Mucosa	S11	0.36479
Duodenum Mucosa	S12	0.41327
Duodenum Mucosa	S13	0.34463
Duodenum Mucosa	S14	0.24201
Duodenum Mucosa	S15	0.25252
Duodenum Mucosa	S16	0.2265
Duodenum Mucosa	S17	0.22163
Duodenum Mucosa	S18	0.15953
Duodenum Mucosa	S19	0.1848
Duodenum Mucosa	S20	0.14836
Duodenum Mucosa	S21	0.07415
Duodenum Mucosa	S22	0.23838
Duodenum Mucosa	S23	0.63581
Duodenum Mucosa	S24	0.47844
Duodenum Mucosa	S25	0.07525
Duodenum Smooth Muscle	S1	0.70948
Duodenum Smooth Muscle	S2	0.53415
Duodenum Smooth Muscle	S3	0.69434
Duodenum Smooth Muscle	S4	0.50676
Duodenum Smooth Muscle	S5	0.25589
Duodenum Smooth Muscle	S6	0.38259
Duodenum Smooth Muscle	S7	0.30101
Duodenum Smooth Muscle	S8	0.18671
Duodenum Smooth Muscle	S9	0.59273
Duodenum Smooth Muscle	S10	0.41881
Duodenum Smooth Muscle	S11	0.36137
Duodenum Smooth Muscle	S12	0.37255
Duodenum Smooth Muscle	S13	0.35179
Duodenum Smooth Muscle	S14	0.24925
Duodenum Smooth Muscle	S15	0.23442
Duodenum Smooth Muscle	S16	0.20584
Duodenum Smooth Muscle	S17	0.1839
Duodenum Smooth Muscle	S18	0.16894
Duodenum Smooth Muscle	S19	0.15033
Duodenum Smooth Muscle	S20	0.14187
Duodenum Smooth Muscle	S21	0.06938
Duodenum Smooth Muscle	S22	0.29032
Duodenum Smooth Muscle	S23	0.61718
Duodenum Smooth Muscle	S24	0.42013
Duodenum Smooth Muscle	S25	0.07167
Esophagus	S1	0.70297
Esophagus	S2	0.5832
Esophagus	S3	0.71959
Esophagus	S4	0.65145
Esophagus	S5	0.31182
Esophagus	S6	0.43274
Esophagus	S7	0.3296
Esophagus	S8	0.21284
Esophagus	S9	0.65376
Esophagus	S10	0.51469
Esophagus	S11	0.40901
Esophagus	S12	0.4623
Esophagus	S13	0.4365
Esophagus	S14	0.34241
Esophagus	S15	0.32916
Esophagus	S16	0.28152
Esophagus	S17	0.24378
Esophagus	S18	0.24664
Esophagus	S19	0.18647
Esophagus	S20	0.1666
Esophagus	S21	0.08396
Esophagus	S22	0.38643
Esophagus	S23	0.69041
Esophagus	S24	0.58407
Esophagus	S25	0.07943
Fetal Adrenal Gland	S1	0.70404
Fetal Adrenal Gland	S2	0.56295
Fetal Adrenal Gland	S3	0.7041
Fetal Adrenal Gland	S4	0.5964
Fetal Adrenal Gland	S5	0.29191
Fetal Adrenal Gland	S6	0.40881
Fetal Adrenal Gland	S7	0.30297
Fetal Adrenal Gland	S8	0.19156
Fetal Adrenal Gland	S9	0.60614
Fetal Adrenal Gland	S10	0.44787
Fetal Adrenal Gland	S11	0.37075
Fetal Adrenal Gland	S12	0.4378
Fetal Adrenal Gland	S13	0.32185
Fetal Adrenal Gland	S14	0.27016
Fetal Adrenal Gland	S15	0.25986
Fetal Adrenal Gland	S16	0.22352
Fetal Adrenal Gland	S17	0.21253
Fetal Adrenal Gland	S18	0.17006
Fetal Adrenal Gland	S19	0.16003
Fetal Adrenal Gland	S20	0.16723
Fetal Adrenal Gland	S21	0.0731
Fetal Adrenal Gland	S22	0.29715
Fetal Adrenal Gland	S23	0.58788
Fetal Adrenal Gland	S24	0.37378
Fetal Adrenal Gland	S25	0.06772
Fetal Brain Male	S1	0.71275
Fetal Brain Male	S2	0.57936
Fetal Brain Male	S3	0.71472
Fetal Brain Male	S4	0.60943
Fetal Brain Male	S5	0.29772
Fetal Brain Male	S6	0.42218
Fetal Brain Male	S7	0.32557
Fetal Brain Male	S8	0.20891
Fetal Brain Male	S9	0.67585
Fetal Brain Male	S10	0.48702
Fetal Brain Male	S11	0.41121
Fetal Brain Male	S12	0.44327
Fetal Brain Male	S13	0.42023
Fetal Brain Male	S14	0.2897
Fetal Brain Male	S15	0.29757
Fetal Brain Male	S16	0.24805
Fetal Brain Male	S17	0.19425
Fetal Brain Male	S18	0.20269
Fetal Brain Male	S19	0.15953
Fetal Brain Male	S20	0.15138
Fetal Brain Male	S21	0.06375
Fetal Brain Male	S22	0.37677
Fetal Brain Male	S23	0.63612
Fetal Brain Male	S24	0.40258
Fetal Brain Male	S25	0.07053
Fetal Brain Female	S1	0.7118
Fetal Brain Female	S2	0.59344
Fetal Brain Female	S3	0.71627
Fetal Brain Female	S4	0.60076
Fetal Brain Female	S5	0.31406
Fetal Brain Female	S6	0.4316
Fetal Brain Female	S7	0.33683
Fetal Brain Female	S8	0.22292
Fetal Brain Female	S9	0.67273
Fetal Brain Female	S10	0.51769
Fetal Brain Female	S11	0.43316
Fetal Brain Female	S12	0.4712
Fetal Brain Female	S13	0.45169
Fetal Brain Female	S14	0.34232
Fetal Brain Female	S15	0.33086
Fetal Brain Female	S16	0.26491
Fetal Brain Female	S17	0.25222
Fetal Brain Female	S18	0.22358
Fetal Brain Female	S19	0.14367
Fetal Brain Female	S20	0.15203
Fetal Brain Female	S21	0.07367
Fetal Brain Female	S22	0.31883
Fetal Brain Female	S23	0.61741
Fetal Brain Female	S24	0.4387
[truncated: 1,176 more rows]

## Sheet: SupFig10
Mouse epigenome	ChromHMM state	Mean LECIF score
P0_forebrain	S1	0.67828
P0_forebrain	S2	0.6326
P0_forebrain	S3	0.69946
P0_forebrain	S4	0.61772
P0_forebrain	S5	0.41385
P0_forebrain	S6	0.52629
P0_forebrain	S7	0.26361
P0_forebrain	S8	0.27302
P0_forebrain	S9	0.43201
P0_forebrain	S10	0.28919
P0_forebrain	S11	0.18639
P0_forebrain	S12	0.52617
P0_forebrain	S13	0.49755
P0_forebrain	S14	0.08368
P0_forebrain	S15	0.07532
P0_heart	S1	0.64741
P0_heart	S2	0.58771
P0_heart	S3	0.69962
P0_heart	S4	0.61141
P0_heart	S5	0.35983
P0_heart	S6	0.4581
P0_heart	S7	0.2527
P0_heart	S8	0.26066
P0_heart	S9	0.36347
P0_heart	S10	0.27703
P0_heart	S11	0.1666
P0_heart	S12	0.46867
P0_heart	S13	0.45893
P0_heart	S14	0.07007
P0_heart	S15	0.06621
P0_hindbrain	S1	0.67893
P0_hindbrain	S2	0.62785
P0_hindbrain	S3	0.71288
P0_hindbrain	S4	0.61366
P0_hindbrain	S5	0.45599
P0_hindbrain	S6	0.55616
P0_hindbrain	S7	0.30796
P0_hindbrain	S8	0.29715
P0_hindbrain	S9	0.40446
P0_hindbrain	S10	0.30816
P0_hindbrain	S11	0.18835
P0_hindbrain	S12	0.49102
P0_hindbrain	S13	0.55954
P0_hindbrain	S14	0.08241
P0_hindbrain	S15	0.06783
P0_intestine	S1	0.6701
P0_intestine	S2	0.62255
P0_intestine	S3	0.72064
P0_intestine	S4	0.60027
P0_intestine	S5	0.41508
P0_intestine	S6	0.51083
P0_intestine	S7	0.30047
P0_intestine	S8	0.29681
P0_intestine	S9	0.4121
P0_intestine	S10	0.28717
P0_intestine	S11	0.19643
P0_intestine	S12	0.4788
P0_intestine	S13	0.53822
P0_intestine	S14	0.07835
P0_intestine	S15	0.07298
P0_kidney	S1	0.6776
P0_kidney	S2	0.63871
P0_kidney	S3	0.72376
P0_kidney	S4	0.65137
P0_kidney	S5	0.46685
P0_kidney	S6	0.58797
P0_kidney	S7	0.276
P0_kidney	S8	0.33831
P0_kidney	S9	0.43603
P0_kidney	S10	0.31236
P0_kidney	S11	0.19602
P0_kidney	S12	0.53192
P0_kidney	S13	0.58932
P0_kidney	S14	0.08884
P0_kidney	S15	0.06967
P0_liver	S1	0.64358
P0_liver	S2	0.58869
P0_liver	S3	0.7009
P0_liver	S4	0.59044
P0_liver	S5	0.34944
P0_liver	S6	0.49053
P0_liver	S7	0.21443
P0_liver	S8	0.27993
P0_liver	S9	0.34496
P0_liver	S10	0.28195
P0_liver	S11	0.16638
P0_liver	S12	0.44625
P0_liver	S13	0.48658
P0_liver	S14	0.07588
P0_liver	S15	0.06938
P0_lung	S1	0.6765
P0_lung	S2	0.62641
P0_lung	S3	0.72348
P0_lung	S4	0.62238
P0_lung	S5	0.42175
P0_lung	S6	0.56888
P0_lung	S7	0.2687
P0_lung	S8	0.28701
P0_lung	S9	0.41026
P0_lung	S10	0.29178
P0_lung	S11	0.17871
P0_lung	S12	0.50433
P0_lung	S13	0.57553
P0_lung	S14	0.0762
P0_lung	S15	0.07162
P0_midbrain	S1	0.67161
P0_midbrain	S2	0.61438
P0_midbrain	S3	0.68411
P0_midbrain	S4	0.61
P0_midbrain	S5	0.41435
P0_midbrain	S6	0.52672
P0_midbrain	S7	0.27559
P0_midbrain	S8	0.28022
P0_midbrain	S9	0.40073
P0_midbrain	S10	0.28557
P0_midbrain	S11	0.17023
P0_midbrain	S12	0.50194
P0_midbrain	S13	0.41435
P0_midbrain	S14	0.07415
P0_midbrain	S15	0.06774
P0_stomach	S1	0.67128
P0_stomach	S2	0.64482
P0_stomach	S3	0.729
P0_stomach	S4	0.64202
P0_stomach	S5	0.48017
P0_stomach	S6	0.55597
P0_stomach	S7	0.30411
P0_stomach	S8	0.30891
P0_stomach	S9	0.45414
P0_stomach	S10	0.3125
P0_stomach	S11	0.19712
P0_stomach	S12	0.49855
P0_stomach	S13	0.70741
P0_stomach	S14	0.10886
P0_stomach	S15	0.07094
e11.5_facial-prominence	S1	0.68479
e11.5_facial-prominence	S2	0.64701
e11.5_facial-prominence	S3	0.70708
e11.5_facial-prominence	S4	0.62178
e11.5_facial-prominence	S5	0.45557
e11.5_facial-prominence	S6	0.5683
e11.5_facial-prominence	S7	0.2901
e11.5_facial-prominence	S8	0.31278
e11.5_facial-prominence	S9	0.45559
e11.5_facial-prominence	S10	0.33037
e11.5_facial-prominence	S11	0.19035
e11.5_facial-prominence	S12	0.49059
e11.5_facial-prominence	S13	0.53176
e11.5_facial-prominence	S14	0.09326
e11.5_facial-prominence	S15	0.06833
e11.5_forebrain	S1	0.69334
e11.5_forebrain	S2	0.65647
e11.5_forebrain	S3	0.70085
e11.5_forebrain	S4	0.64415
e11.5_forebrain	S5	0.4667
e11.5_forebrain	S6	0.60018
e11.5_forebrain	S7	0.31636
e11.5_forebrain	S8	0.32072
e11.5_forebrain	S9	0.45787
e11.5_forebrain	S10	0.34593
e11.5_forebrain	S11	0.20716
e11.5_forebrain	S12	0.50878
e11.5_forebrain	S13	0.44098
e11.5_forebrain	S14	0.10438
e11.5_forebrain	S15	0.07505
e11.5_heart	S1	0.66066
e11.5_heart	S2	0.60562
e11.5_heart	S3	0.65296
e11.5_heart	S4	0.59646
e11.5_heart	S5	0.33943
e11.5_heart	S6	0.48547
e11.5_heart	S7	0.20495
e11.5_heart	S8	0.25673
e11.5_heart	S9	0.33729
e11.5_heart	S10	0.29733
e11.5_heart	S11	0.14881
e11.5_heart	S12	0.42698
e11.5_heart	S13	0.36114
e11.5_heart	S14	0.07502
e11.5_heart	S15	0.05831
e11.5_hindbrain	S1	0.68637
e11.5_hindbrain	S2	0.64016
e11.5_hindbrain	S3	0.68818
e11.5_hindbrain	S4	0.64169
e11.5_hindbrain	S5	0.44861
e11.5_hindbrain	S6	0.5756
e11.5_hindbrain	S7	0.29101
e11.5_hindbrain	S8	0.3114
e11.5_hindbrain	S9	0.46959
e11.5_hindbrain	S10	0.32728
e11.5_hindbrain	S11	0.1914
e11.5_hindbrain	S12	0.50949
e11.5_hindbrain	S13	0.40894
e11.5_hindbrain	S14	0.08555
e11.5_hindbrain	S15	0.06907
e11.5_limb	S1	0.68588
e11.5_limb	S2	0.6591
e11.5_limb	S3	0.69638
e11.5_limb	S4	0.63775
e11.5_limb	S5	0.39097
e11.5_limb	S6	0.5836
e11.5_limb	S7	0.24129
e11.5_limb	S8	0.2763
e11.5_limb	S9	0.42257
e11.5_limb	S10	0.33813
e11.5_limb	S11	0.1777
e11.5_limb	S12	0.49789
e11.5_limb	S13	0.49778
e11.5_limb	S14	0.11316
e11.5_limb	S15	0.06697
e11.5_liver	S1	0.66294
e11.5_liver	S2	0.61236
e11.5_liver	S3	0.67872
e11.5_liver	S4	0.59288
e11.5_liver	S5	0.32946
e11.5_liver	S6	0.45427
e11.5_liver	S7	0.24505
e11.5_liver	S8	0.30814
e11.5_liver	S9	0.36916
e11.5_liver	S10	0.30184
e11.5_liver	S11	0.18175
e11.5_liver	S12	0.42686
e11.5_liver	S13	0.44558
e11.5_liver	S14	0.07882
e11.5_liver	S15	0.0668
e11.5_midbrain	S1	0.68911
e11.5_midbrain	S2	0.65188
e11.5_midbrain	S3	0.70954
e11.5_midbrain	S4	0.64784
e11.5_midbrain	S5	0.42794
e11.5_midbrain	S6	0.59004
e11.5_midbrain	S7	0.27531
e11.5_midbrain	S8	0.30354
e11.5_midbrain	S9	0.45669
e11.5_midbrain	S10	0.33734
e11.5_midbrain	S11	0.18875
e11.5_midbrain	S12	0.51399
e11.5_midbrain	S13	0.40596
e11.5_midbrain	S14	0.09321
e11.5_midbrain	S15	0.06982
e11.5_neural-tube	S1	0.68537
e11.5_neural-tube	S2	0.64694
e11.5_neural-tube	S3	0.70676
e11.5_neural-tube	S4	0.64326
e11.5_neural-tube	S5	0.41974
e11.5_neural-tube	S6	0.56438
e11.5_neural-tube	S7	0.28265
e11.5_neural-tube	S8	0.29062
e11.5_neural-tube	S9	0.44395
e11.5_neural-tube	S10	0.31937
e11.5_neural-tube	S11	0.18242
e11.5_neural-tube	S12	0.50682
e11.5_neural-tube	S13	0.48011
e11.5_neural-tube	S14	0.08328
e11.5_neural-tube	S15	0.06628
e12.5_facial-prominence	S1	0.68324
e12.5_facial-prominence	S2	0.63344
e12.5_facial-prominence	S3	0.68558
e12.5_facial-prominence	S4	0.62084
e12.5_facial-prominence	S5	0.40269
e12.5_facial-prominence	S6	0.5557
e12.5_facial-prominence	S7	0.23979
e12.5_facial-prominence	S8	0.2779
e12.5_facial-prominence	S9	0.43283
e12.5_facial-prominence	S10	0.29139
e12.5_facial-prominence	S11	0.16115
e12.5_facial-prominence	S12	0.5018
e12.5_facial-prominence	S13	0.45448
e12.5_facial-prominence	S14	0.07076
e12.5_facial-prominence	S15	0.06583
e12.5_forebrain	S1	0.68754
e12.5_forebrain	S2	0.63743
e12.5_forebrain	S3	0.65744
e12.5_forebrain	S4	0.62315
e12.5_forebrain	S5	0.36668
e12.5_forebrain	S6	0.60009
e12.5_forebrain	S7	0.228
e12.5_forebrain	S8	0.24303
e12.5_forebrain	S9	0.4049
e12.5_forebrain	S10	0.2877
e12.5_forebrain	S11	0.14035
e12.5_forebrain	S12	0.4569
e12.5_forebrain	S13	0.29753
e12.5_forebrain	S14	0.07224
e12.5_forebrain	S15	0.06158
e12.5_heart	S1	0.67011
e12.5_heart	S2	0.61409
e12.5_heart	S3	0.65197
e12.5_heart	S4	0.57728
e12.5_heart	S5	0.32589
e12.5_heart	S6	0.51489
e12.5_heart	S7	0.17968
e12.5_heart	S8	0.22414
e12.5_heart	S9	0.3656
e12.5_heart	S10	0.26161
e12.5_heart	S11	0.11141
e12.5_heart	S12	0.39962
e12.5_heart	S13	0.33237
e12.5_heart	S14	0.06406
e12.5_heart	S15	0.05752
e12.5_hindbrain	S1	0.68688
e12.5_hindbrain	S2	0.63466
e12.5_hindbrain	S3	0.65969
e12.5_hindbrain	S4	0.61885
e12.5_hindbrain	S5	0.38894
e12.5_hindbrain	S6	0.59261
e12.5_hindbrain	S7	0.21014
e12.5_hindbrain	S8	0.26363
e12.5_hindbrain	S9	0.41122
e12.5_hindbrain	S10	0.28334
e12.5_hindbrain	S11	0.14151
e12.5_hindbrain	S12	0.47944
e12.5_hindbrain	S13	0.32211
e12.5_hindbrain	S14	0.06659
e12.5_hindbrain	S15	0.05995
e12.5_limb	S1	0.67707
e12.5_limb	S2	0.62119
e12.5_limb	S3	0.65107
e12.5_limb	S4	0.60247
e12.5_limb	S5	0.32293
e12.5_limb	S6	0.53695
e12.5_limb	S7	0.18713
e12.5_limb	S8	0.22453
e12.5_limb	S9	0.37594
e12.5_limb	S10	0.28255
e12.5_limb	S11	0.13224
e12.5_limb	S12	0.43386
e12.5_limb	S13	0.321
e12.5_limb	S14	0.07086
e12.5_limb	S15	0.05845
e12.5_liver	S1	0.66442
e12.5_liver	S2	0.60572
e12.5_liver	S3	0.6682
e12.5_liver	S4	0.58011
e12.5_liver	S5	0.28103
e12.5_liver	S6	0.4348
e12.5_liver	S7	0.23522
e12.5_liver	S8	0.27663
e12.5_liver	S9	0.34347
e12.5_liver	S10	0.26649
e12.5_liver	S11	0.16081
e12.5_liver	S12	0.4001
e12.5_liver	S13	0.41012
e12.5_liver	S14	0.07528
e12.5_liver	S15	0.06866
e12.5_midbrain	S1	0.68483
e12.5_midbrain	S2	0.62127
e12.5_midbrain	S3	0.65414
e12.5_midbrain	S4	0.61391
e12.5_midbrain	S5	0.37857
e12.5_midbrain	S6	0.56444
e12.5_midbrain	S7	0.20887
e12.5_midbrain	S8	0.24539
e12.5_midbrain	S9	0.38977
e12.5_midbrain	S10	0.28462
e12.5_midbrain	S11	0.14108
e12.5_midbrain	S12	0.45953
e12.5_midbrain	S13	0.27369
e12.5_midbrain	S14	0.06641
e12.5_midbrain	S15	0.06152
e12.5_neural-tube	S1	0.69287
e12.5_neural-tube	S2	0.65664
e12.5_neural-tube	S3	0.69235
e12.5_neural-tube	S4	0.6543
e12.5_neural-tube	S5	0.44271
e12.5_neural-tube	S6	0.59508
e12.5_neural-tube	S7	0.26329
e12.5_neural-tube	S8	0.29966
e12.5_neural-tube	S9	0.44948
e12.5_neural-tube	S10	0.29583
e12.5_neural-tube	S11	0.17162
e12.5_neural-tube	S12	0.49853
e12.5_neural-tube	S13	0.43536
e12.5_neural-tube	S14	0.07173
e12.5_neural-tube	S15	0.06539
e13.5_facial-prominence	S1	0.67085
e13.5_facial-prominence	S2	0.61004
e13.5_facial-prominence	S3	0.65125
e13.5_facial-prominence	S4	0.58932
e13.5_facial-prominence	S5	0.32258
e13.5_facial-prominence	S6	0.52833
e13.5_facial-prominence	S7	0.18117
e13.5_facial-prominence	S8	0.22422
e13.5_facial-prominence	S9	0.34566
e13.5_facial-prominence	S10	0.27481
e13.5_facial-prominence	S11	0.12111
e13.5_facial-prominence	S12	0.42511
e13.5_facial-prominence	S13	0.31151
e13.5_facial-prominence	S14	0.06589
e13.5_facial-prominence	S15	0.05819
e13.5_forebrain	S1	0.68668
e13.5_forebrain	S2	0.63169
e13.5_forebrain	S3	0.66325
e13.5_forebrain	S4	0.61429
e13.5_forebrain	S5	0.34185
e13.5_forebrain	S6	0.57233
e13.5_forebrain	S7	0.19698
e13.5_forebrain	S8	0.23192
e13.5_forebrain	S9	0.37076
e13.5_forebrain	S10	0.28039
e13.5_forebrain	S11	0.13459
e13.5_forebrain	S12	0.43081
e13.5_forebrain	S13	0.32985
e13.5_forebrain	S14	0.06653
e13.5_forebrain	S15	0.06283
e13.5_heart	S1	0.65796
e13.5_heart	S2	0.56877
e13.5_heart	S3	0.62379
e13.5_heart	S4	0.55972
e13.5_heart	S5	0.28542
e13.5_heart	S6	0.46708
e13.5_heart	S7	0.15775
e13.5_heart	S8	0.20038
e13.5_heart	S9	0.26041
e13.5_heart	S10	0.25871
e13.5_heart	S11	0.10222
e13.5_heart	S12	0.36473
e13.5_heart	S13	0.2892
e13.5_heart	S14	0.06235
e13.5_heart	S15	0.05562
e13.5_hindbrain	S1	0.67949
e13.5_hindbrain	S2	0.60709
e13.5_hindbrain	S3	0.65089
e13.5_hindbrain	S4	0.60217
e13.5_hindbrain	S5	0.328
e13.5_hindbrain	S6	0.58189
e13.5_hindbrain	S7	0.16413
e13.5_hindbrain	S8	0.22805
e13.5_hindbrain	S9	0.36189
e13.5_hindbrain	S10	0.26393
e13.5_hindbrain	S11	0.1163
e13.5_hindbrain	S12	0.43433
e13.5_hindbrain	S13	0.30804
e13.5_hindbrain	S14	0.06353
e13.5_hindbrain	S15	0.05732
e13.5_limb	S1	0.67547
e13.5_limb	S2	0.61242
e13.5_limb	S3	0.64595
e13.5_limb	S4	0.5867
e13.5_limb	S5	0.31032
e13.5_limb	S6	0.52858
e13.5_limb	S7	0.177
e13.5_limb	S8	0.20609
e13.5_limb	S9	0.33924
e13.5_limb	S10	0.27298
e13.5_limb	S11	0.11904
e13.5_limb	S12	0.39543
e13.5_limb	S13	0.31577
e13.5_limb	S14	0.07112
e13.5_limb	S15	0.05882
e13.5_liver	S1	0.66298
e13.5_liver	S2	0.59767
e13.5_liver	S3	0.67065
e13.5_liver	S4	0.57758
e13.5_liver	S5	0.29483
e13.5_liver	S6	0.44955
e13.5_liver	S7	0.22459
e13.5_liver	S8	0.27329
e13.5_liver	S9	0.33521
e13.5_liver	S10	0.27113
e13.5_liver	S11	0.16188
e13.5_liver	S12	0.40235
e13.5_liver	S13	0.41607
e13.5_liver	S14	0.09079
e13.5_liver	S15	0.06904
e13.5_midbrain	S1	0.68366
e13.5_midbrain	S2	0.62349
e13.5_midbrain	S3	0.65786
e13.5_midbrain	S4	0.60357
e13.5_midbrain	S5	0.33448
e13.5_midbrain	S6	0.57316
e13.5_midbrain	S7	0.16813
e13.5_midbrain	S8	0.2293
e13.5_midbrain	S9	0.36167
e13.5_midbrain	S10	0.27199
e13.5_midbrain	S11	0.12462
e13.5_midbrain	S12	0.44058
e13.5_midbrain	S13	0.29239
e13.5_midbrain	S14	0.05927
e13.5_midbrain	S15	0.06184
e13.5_neural-tube	S1	0.68277
e13.5_neural-tube	S2	0.60825
e13.5_neural-tube	S3	0.65096
e13.5_neural-tube	S4	0.60212
e13.5_neural-tube	S5	0.31739
e13.5_neural-tube	S6	0.55949
e13.5_neural-tube	S7	0.1656
e13.5_neural-tube	S8	0.22778
e13.5_neural-tube	S9	0.32956
e13.5_neural-tube	S10	0.26793
e13.5_neural-tube	S11	0.11979
e13.5_neural-tube	S12	0.42921
e13.5_neural-tube	S13	0.26684
e13.5_neural-tube	S14	0.06128
e13.5_neural-tube	S15	0.05878
e14.5_facial-prominence	S1	0.66577
e14.5_facial-prominence	S2	0.61664
e14.5_facial-prominence	S3	0.69851
e14.5_facial-prominence	S4	0.60698
e14.5_facial-prominence	S5	0.37127
e14.5_facial-prominence	S6	0.51692
e14.5_facial-prominence	S7	0.2428
e14.5_facial-prominence	S8	0.24205
e14.5_facial-prominence	S9	0.37653
e14.5_facial-prominence	S10	0.28236
e14.5_facial-prominence	S11	0.153
e14.5_facial-prominence	S12	0.46797
e14.5_facial-prominence	S13	0.45798
e14.5_facial-prominence	S14	0.07157
e14.5_facial-prominence	S15	0.06766
e14.5_forebrain	S1	0.68753
e14.5_forebrain	S2	0.64699
e14.5_forebrain	S3	0.6948
e14.5_forebrain	S4	0.63453
e14.5_forebrain	S5	0.41361
e14.5_forebrain	S6	0.58035
e14.5_forebrain	S7	0.25897
e14.5_forebrain	S8	0.26138
e14.5_forebrain	S9	0.43196
e14.5_forebrain	S10	0.2922
e14.5_forebrain	S11	0.16875
e14.5_forebrain	S12	0.48932
e14.5_forebrain	S13	0.44626
e14.5_forebrain	S14	0.0757
e14.5_forebrain	S15	0.0687
e14.5_heart	S1	0.65805
e14.5_heart	S2	0.61334
e14.5_heart	S3	0.69042
e14.5_heart	S4	0.59794
e14.5_heart	S5	0.30352
e14.5_heart	S6	0.46125
e14.5_heart	S7	0.20397
e14.5_heart	S8	0.23565
e14.5_heart	S9	0.3427
e14.5_heart	S10	0.27189
e14.5_heart	S11	0.14152
e14.5_heart	S12	0.41488
e14.5_heart	S13	0.41132
e14.5_heart	S14	0.07391
e14.5_heart	S15	0.06148
e14.5_hindbrain	S1	0.67819
e14.5_hindbrain	S2	0.6273
e14.5_hindbrain	S3	0.67482
e14.5_hindbrain	S4	0.62982
e14.5_hindbrain	S5	0.36628
e14.5_hindbrain	S6	0.53479
e14.5_hindbrain	S7	0.21472
e14.5_hindbrain	S8	0.28035
e14.5_hindbrain	S9	0.37764
e14.5_hindbrain	S10	0.28007
e14.5_hindbrain	S11	0.16142
e14.5_hindbrain	S12	0.49732
e14.5_hindbrain	S13	0.38296
e14.5_hindbrain	S14	0.06699
e14.5_hindbrain	S15	0.06977
e14.5_intestine	S1	0.66731
e14.5_intestine	S2	0.62141
e14.5_intestine	S3	0.69215
e14.5_intestine	S4	0.61188
e14.5_intestine	S5	0.35642
e14.5_intestine	S6	0.51926
e14.5_intestine	S7	0.22021
e14.5_intestine	S8	0.25938
e14.5_intestine	S9	0.35832
e14.5_intestine	S10	0.28297
e14.5_intestine	S11	0.15436
e14.5_intestine	S12	0.48034
e14.5_intestine	S13	0.45729
e14.5_intestine	S14	0.08455
e14.5_intestine	S15	0.06791
e14.5_kidney	S1	0.68889
e14.5_kidney	S2	0.64412
e14.5_kidney	S3	0.71322
e14.5_kidney	S4	0.63685
e14.5_kidney	S5	0.45807
e14.5_kidney	S6	0.55795
e14.5_kidney	S7	0.28772
e14.5_kidney	S8	0.31057
e14.5_kidney	S9	0.44639
e14.5_kidney	S10	0.29922
e14.5_kidney	S11	0.18936
e14.5_kidney	S12	0.52618
e14.5_kidney	S13	0.56555
e14.5_kidney	S14	0.08957
e14.5_kidney	S15	0.0692
e14.5_limb	S1	0.67349
e14.5_limb	S2	0.63222
e14.5_limb	S3	0.697
e14.5_limb	S4	0.60452
e14.5_limb	S5	0.34649
e14.5_limb	S6	0.5257
e14.5_limb	S7	0.22206
e14.5_limb	S8	0.2215
e14.5_limb	S9	0.38653
e14.5_limb	S10	0.28447
e14.5_limb	S11	0.14792
e14.5_limb	S12	0.4335
e14.5_limb	S13	0.51722
e14.5_limb	S14	0.07508
e14.5_limb	S15	0.06736
e14.5_liver	S1	0.65297
e14.5_liver	S2	0.5924
e14.5_liver	S3	0.68447
e14.5_liver	S4	0.58972
e14.5_liver	S5	0.25382
e14.5_liver	S6	0.38768
e14.5_liver	S7	0.23695
e14.5_liver	S8	0.25409
e14.5_liver	S9	0.36571
e14.5_liver	S10	0.28143
e14.5_liver	S11	0.18476
e14.5_liver	S12	0.4107
e14.5_liver	S13	0.48381
e14.5_liver	S14	0.08818
e14.5_liver	S15	0.07991
e14.5_lung	S1	0.66986
e14.5_lung	S2	0.63072
e14.5_lung	S3	0.70327
e14.5_lung	S4	0.61235
e14.5_lung	S5	0.40665
e14.5_lung	S6	0.52336
e14.5_lung	S7	0.25532
e14.5_lung	S8	0.26275
e14.5_lung	S9	0.39779
e14.5_lung	S10	0.29263
e14.5_lung	S11	0.1812
e14.5_lung	S12	0.49795
e14.5_lung	S13	0.57834
e14.5_lung	S14	0.08901
e14.5_lung	S15	0.07277
e14.5_midbrain	S1	0.68507
e14.5_midbrain	S2	0.62631
e14.5_midbrain	S3	0.67947
e14.5_midbrain	S4	0.62654
e14.5_midbrain	S5	0.36471
e14.5_midbrain	S6	0.54761
e14.5_midbrain	S7	0.22444
e14.5_midbrain	S8	0.2421
e14.5_midbrain	S9	0.38518
e14.5_midbrain	S10	0.28008
e14.5_midbrain	S11	0.15319
e14.5_midbrain	S12	0.48384
e14.5_midbrain	S13	0.38592
e14.5_midbrain	S14	0.06807
e14.5_midbrain	S15	0.06996
e14.5_neural-tube	S1	0.69005
e14.5_neural-tube	S2	0.64342
e14.5_neural-tube	S3	0.70915
e14.5_neural-tube	S4	0.66292
e14.5_neural-tube	S5	0.46232
e14.5_neural-tube	S6	0.56921
e14.5_neural-tube	S7	0.29923
e14.5_neural-tube	S8	0.32909
e14.5_neural-tube	S9	0.46167
e14.5_neural-tube	S10	0.30819
e14.5_neural-tube	S11	0.19117
e14.5_neural-tube	S12	0.55443
e14.5_neural-tube	S13	0.46672
e14.5_neural-tube	S14	0.08615
e14.5_neural-tube	S15	0.07151
e14.5_stomach	S1	0.68103
e14.5_stomach	S2	0.65467
e14.5_stomach	S3	0.71875
e14.5_stomach	S4	0.65013
e14.5_stomach	S5	0.46904
e14.5_stomach	S6	0.58063
e14.5_stomach	S7	0.30403
e14.5_stomach	S8	0.32257
e14.5_stomach	S9	0.47601
e14.5_stomach	S10	0.30899
e14.5_stomach	S11	0.20607
e14.5_stomach	S12	0.53852
e14.5_stomach	S13	0.62646
e14.5_stomach	S14	0.10661
e14.5_stomach	S15	0.07607
e15.5_facial-prominence	S1	0.67814
e15.5_facial-prominence	S2	0.61114
e15.5_facial-prominence	S3	0.69115
e15.5_facial-prominence	S4	0.60502
e15.5_facial-prominence	S5	0.39019
e15.5_facial-prominence	S6	0.57377
e15.5_facial-prominence	S7	0.21576
e15.5_facial-prominence	S8	0.28861
e15.5_facial-prominence	S9	0.37373
e15.5_facial-prominence	S10	0.28966
e15.5_facial-prominence	S11	0.15219
e15.5_facial-prominence	S12	0.47605
e15.5_facial-prominence	S13	0.42632
e15.5_facial-prominence	S14	0.07511
e15.5_facial-prominence	S15	0.06286
e15.5_forebrain	S1	0.68689
e15.5_forebrain	S2	0.62821
e15.5_forebrain	S3	0.68941
e15.5_forebrain	S4	0.62664
e15.5_forebrain	S5	0.32532
e15.5_forebrain	S6	0.58228
e15.5_forebrain	S7	0.16678
e15.5_forebrain	S8	0.24297
e15.5_forebrain	S9	0.40521
e15.5_forebrain	S10	0.27159
e15.5_forebrain	S11	0.13286
e15.5_forebrain	S12	0.48278
e15.5_forebrain	S13	0.46376
e15.5_forebrain	S14	0.05328
e15.5_forebrain	S15	0.07132
e15.5_heart	S1	0.66219
e15.5_heart	S2	0.58322
e15.5_heart	S3	0.68011
e15.5_heart	S4	0.58296
e15.5_heart	S5	0.32282
e15.5_heart	S6	0.51737
e15.5_heart	S7	0.19313
e15.5_heart	S8	0.25218
e15.5_heart	S9	0.35026
e15.5_heart	S10	0.27295
e15.5_heart	S11	0.13308
e15.5_heart	S12	0.43785
e15.5_heart	S13	0.38111
e15.5_heart	S14	0.06233
e15.5_heart	S15	0.05971
e15.5_hindbrain	S1	0.68037
e15.5_hindbrain	S2	0.60841
e15.5_hindbrain	S3	0.66802
e15.5_hindbrain	S4	0.61161
e15.5_hindbrain	S5	0.36807
e15.5_hindbrain	S6	0.56899
e15.5_hindbrain	S7	0.21472
e15.5_hindbrain	S8	0.2705
e15.5_hindbrain	S9	0.34233
e15.5_hindbrain	S10	0.2696
e15.5_hindbrain	S11	0.13491
e15.5_hindbrain	S12	0.47472
e15.5_hindbrain	S13	0.35154
e15.5_hindbrain	S14	0.05569
e15.5_hindbrain	S15	0.06562
e15.5_intestine	S1	0.67271
e15.5_intestine	S2	0.62587
e15.5_intestine	S3	0.70764
e15.5_intestine	S4	0.61568
e15.5_intestine	S5	0.43766
e15.5_intestine	S6	0.56301
e15.5_intestine	S7	0.2545
e15.5_intestine	S8	0.32106
e15.5_intestine	S9	0.4099
e15.5_intestine	S10	0.30598
e15.5_intestine	S11	0.17713
e15.5_intestine	S12	0.49064
e15.5_intestine	S13	0.51598
e15.5_intestine	S14	0.06917
e15.5_intestine	S15	0.06575
e15.5_kidney	S1	0.67631
e15.5_kidney	S2	0.60804
e15.5_kidney	S3	0.66294
e15.5_kidney	S4	0.58671
e15.5_kidney	S5	0.34259
e15.5_kidney	S6	0.55972
e15.5_kidney	S7	0.16984
e15.5_kidney	S8	0.25062
e15.5_kidney	S9	0.33934
e15.5_kidney	S10	0.27456
e15.5_kidney	S11	0.12877
e15.5_kidney	S12	0.43462
e15.5_kidney	S13	0.29941
e15.5_kidney	S14	0.06569
e15.5_kidney	S15	0.05982
e15.5_limb	S1	0.67901
e15.5_limb	S2	0.62072
e15.5_limb	S3	0.68771
e15.5_limb	S4	0.61411
e15.5_limb	S5	0.39512
e15.5_limb	S6	0.59384
e15.5_limb	S7	0.21951
e15.5_limb	S8	0.27966
e15.5_limb	S9	0.39973
e15.5_limb	S10	0.2863
e15.5_limb	S11	0.1449
e15.5_limb	S12	0.48046
e15.5_limb	S13	0.39971
e15.5_limb	S14	0.07438
e15.5_limb	S15	0.06088
e15.5_liver	S1	0.66728
e15.5_liver	S2	0.58773
e15.5_liver	S3	0.67099
e15.5_liver	S4	0.59358
e15.5_liver	S5	0.29356
e15.5_liver	S6	0.47052
e15.5_liver	S7	0.22345
e15.5_liver	S8	0.29553
e15.5_liver	S9	0.33685
e15.5_liver	S10	0.27267
e15.5_liver	S11	0.16966
e15.5_liver	S12	0.4271
e15.5_liver	S13	0.42475
e15.5_liver	S14	0.08071
e15.5_liver	S15	0.07263
e15.5_lung	S1	0.67379
e15.5_lung	S2	0.60945
e15.5_lung	S3	0.66452
e15.5_lung	S4	0.59715
e15.5_lung	S5	0.34145
e15.5_lung	S6	0.53993
e15.5_lung	S7	0.17903
e15.5_lung	S8	0.24834
e15.5_lung	S9	0.32585
e15.5_lung	S10	0.27857
e15.5_lung	S11	0.13503
e15.5_lung	S12	0.45601
e15.5_lung	S13	0.34533
e15.5_lung	S14	0.06086
e15.5_lung	S15	0.06414
e15.5_midbrain	S1	0.68411
e15.5_midbrain	S2	0.6195
e15.5_midbrain	S3	0.68318
e15.5_midbrain	S4	0.62093
e15.5_midbrain	S5	0.36078
e15.5_midbrain	S6	0.57695
e15.5_midbrain	S7	0.20917
e15.5_midbrain	S8	0.2745
e15.5_midbrain	S9	0.3822
e15.5_midbrain	S10	0.28539
e15.5_midbrain	S11	0.15067
e15.5_midbrain	S12	0.49221
e15.5_midbrain	S13	0.35758
e15.5_midbrain	S14	0.05611
e15.5_midbrain	S15	0.0733
e15.5_neural-tube	S1	0.68255
e15.5_neural-tube	S2	0.61159
e15.5_neural-tube	S3	0.66761
e15.5_neural-tube	S4	0.6117
e15.5_neural-tube	S5	0.36315
e15.5_neural-tube	S6	0.57706
e15.5_neural-tube	S7	0.21912
e15.5_neural-tube	S8	0.26082
e15.5_neural-tube	S9	0.35888
e15.5_neural-tube	S10	0.27258
e15.5_neural-tube	S11	0.13298
e15.5_neural-tube	S12	0.44834
e15.5_neural-tube	S13	0.346
e15.5_neural-tube	S14	0.05796
e15.5_neural-tube	S15	0.06052
e15.5_stomach	S1	0.67139
e15.5_stomach	S2	0.61534
e15.5_stomach	S3	0.70296
e15.5_stomach	S4	0.61279
e15.5_stomach	S5	0.4391
e15.5_stomach	S6	0.54891
e15.5_stomach	S7	0.25525
e15.5_stomach	S8	0.32264
e15.5_stomach	S9	0.40253
e15.5_stomach	S10	0.29573
e15.5_stomach	S11	0.17444
e15.5_stomach	S12	0.5104
e15.5_stomach	S13	0.5073
e15.5_stomach	S14	0.06557
e15.5_stomach	S15	0.06762
e16.5_forebrain	S1	0.68431
e16.5_forebrain	S2	0.62789
e16.5_forebrain	S3	0.67262
e16.5_forebrain	S4	0.61243
e16.5_forebrain	S5	0.32265
e16.5_forebrain	S6	0.56218
e16.5_forebrain	S7	0.17449
e16.5_forebrain	S8	0.24668
e16.5_forebrain	S9	0.37856
e16.5_forebrain	S10	0.28797
e16.5_forebrain	S11	0.14762
e16.5_forebrain	S12	0.44917
e16.5_forebrain	S13	0.37919
e16.5_forebrain	S14	0.07264
e16.5_forebrain	S15	0.06642
e16.5_heart	S1	0.6541
e16.5_heart	S2	0.58523
e16.5_heart	S3	0.67588
e16.5_heart	S4	0.5667
e16.5_heart	S5	0.3037
e16.5_heart	S6	0.45844
e16.5_heart	S7	0.20235
e16.5_heart	S8	0.23989
e16.5_heart	S9	0.31371
e16.5_heart	S10	0.27282
e16.5_heart	S11	0.1371
e16.5_heart	S12	0.4031
e16.5_heart	S13	0.39487
e16.5_heart	S14	0.07209
e16.5_heart	S15	0.06019
e16.5_hindbrain	S1	0.6799
e16.5_hindbrain	S2	0.61642
e16.5_hindbrain	S3	0.6737
e16.5_hindbrain	S4	0.60743
e16.5_hindbrain	S5	0.3793
e16.5_hindbrain	S6	0.54192
e16.5_hindbrain	S7	0.23811
e16.5_hindbrain	S8	0.27025
e16.5_hindbrain	S9	0.35027
e16.5_hindbrain	S10	0.27981
e16.5_hindbrain	S11	0.14686
e16.5_hindbrain	S12	0.4537
e16.5_hindbrain	S13	0.42942
e16.5_hindbrain	S14	0.07232
e16.5_hindbrain	S15	0.06258
e16.5_intestine	S1	0.65471
e16.5_intestine	S2	0.60616
e16.5_intestine	S3	0.70915
e16.5_intestine	S4	0.59687
e16.5_intestine	S5	0.40445
e16.5_intestine	S6	0.52213
e16.5_intestine	S7	0.23997
e16.5_intestine	S8	0.30379
e16.5_intestine	S9	0.38647
e16.5_intestine	S10	0.31453
e16.5_intestine	S11	0.17791
e16.5_intestine	S12	0.49746
e16.5_intestine	S13	0.5138
e16.5_intestine	S14	0.08486
e16.5_intestine	S15	0.06672
e16.5_kidney	S1	0.66796
e16.5_kidney	S2	0.60691
e16.5_kidney	S3	0.6893
e16.5_kidney	S4	0.59548
e16.5_kidney	S5	0.3623
e16.5_kidney	S6	0.52119
e16.5_kidney	S7	0.20586
e16.5_kidney	S8	0.27018
e16.5_kidney	S9	0.36059
e16.5_kidney	S10	0.29222
e16.5_kidney	S11	0.15515
e16.5_kidney	S12	0.47122
e16.5_kidney	S13	0.43404
e16.5_kidney	S14	0.07516
e16.5_kidney	S15	0.06578
e16.5_liver	S1	0.66553
e16.5_liver	S2	0.5831
e16.5_liver	S3	0.68532
e16.5_liver	S4	0.58286
e16.5_liver	S5	0.30331
e16.5_liver	S6	0.48018
e16.5_liver	S7	0.1964
e16.5_liver	S8	0.27324
e16.5_liver	S9	0.3434
e16.5_liver	S10	0.27304
e16.5_liver	S11	0.1653
e16.5_liver	S12	0.41489
e16.5_liver	S13	0.48935
e16.5_liver	S14	0.08542
e16.5_liver	S15	0.07228
e16.5_lung	S1	0.66749
e16.5_lung	S2	0.59504
e16.5_lung	S3	0.65985
e16.5_lung	S4	0.57876
e16.5_lung	S5	0.31948
e16.5_lung	S6	0.51636
e16.5_lung	S7	0.16852
e16.5_lung	S8	0.23398
e16.5_lung	S9	0.32089
e16.5_lung	S10	0.28243
e16.5_lung	S11	0.13285
e16.5_lung	S12	0.42808
e16.5_lung	S13	0.36134
e16.5_lung	S14	0.07188
e16.5_lung	S15	0.06253
e16.5_midbrain	S1	0.68107
e16.5_midbrain	S2	0.61898
e16.5_midbrain	S3	0.66693
e16.5_midbrain	S4	0.60567
e16.5_midbrain	S5	0.32712
e16.5_midbrain	S6	0.53449
e16.5_midbrain	S7	0.20586
e16.5_midbrain	S8	0.25179
e16.5_midbrain	S9	0.36922
e16.5_midbrain	S10	0.27946
e16.5_midbrain	S11	0.14521
e16.5_midbrain	S12	0.45892
e16.5_midbrain	S13	0.39605
e16.5_midbrain	S14	0.06757
e16.5_midbrain	S15	0.06855
e16.5_stomach	S1	0.66143
e16.5_stomach	S2	0.61644
e16.5_stomach	S3	0.71699
e16.5_stomach	S4	0.60698
e16.5_stomach	S5	0.4078
e16.5_stomach	S6	0.5382
e16.5_stomach	S7	0.23564
e16.5_stomach	S8	0.30035
e16.5_stomach	S9	0.39799
e16.5_stomach	S10	0.3038
e16.5_stomach	S11	0.18062
e16.5_stomach	S12	0.49978
e16.5_stomach	S13	0.58767
e16.5_stomach	S14	0.08151
e16.5_stomach	S15	0.06952
