# Supplementary material for: Learning a genome-wide score of human–mouse conservation at the functional genomics level
Source: Nat Commun. 2021 May 3;12:2495. doi: 10.1038/s41467-021-22653-8 (PMC8093196; doi:10.1038/s41467-021-22653-8)
Supplement: Supplementary file 8 — Source Data [file 41467_2021_22653_MOESM8_ESM.zip › 8/Fig3a_SupFig16.xlsx]

## Sheet: Sheet1
LECIF score	Human-only baseline score	Weighted Jaccard similarity coefficient
0.04957	0.0406	0
0.71632	0.04238	0.1042
0.03926	0.07354	0
0.72153	0.05644	0.3838
0.03635	0.0621	0
0.01304	0.02062	0
0.24066	0.02346	0
0.82901	0.04041	0.4739
0.04466	0.01853	0
0.00396	0.04524	0
0.17557	0.05767	0.07404
0.00392	0.04844	0
0.00188	0.02992	0
0.19344	0.01911	0
0.13328	0.01213	0
0.30894	0.05628	0
0.03811	0.04206	0
0.22453	0.01183	0
0.0187	0.00888	0
0.3384	0.01296	0.3333
0.31838	0.01533	0
0.26344	0.03583	0
0.71964	0.05827	0.09705
0.06716	0.01669	0
0.03185	0.02398	0
0.03778	0.04039	0.02162
0.18504	0.06353	0.01642
0.11686	0.06809	0.1454
0.16632	0.04049	0
0.01495	0.03755	0
0.00511	0.05285	0
0.11356	0.01991	0.07947
0.03109	0.02593	0.0922
0.05969	0.0142	0
0.34126	0.00586	0
0.00051	0.01011	0
0.18823	0.04644	0.401
0.00656	0.01233	0
0.04856	0.01616	0.08704
0.36829	0.00568	0.2146
0.47427	0.01691	0
0.01886	0.00708	0
0.00451	0.01304	0
0.11646	0.03328	0
0.3143	0.03037	0
0.1148	0.02345	0
0.45101	0.06751	0.1802
0.13786	0.05358	0.471
0.02635	0.03983	0
0.33048	0.0092	0
0.07144	0.01137	0
0.21952	0.01695	0
0.23873	0.02712	0
0.03981	0.01542	0
0.21147	0.05534	0
0.03737	0.0236	0
0.11262	0.02018	0.186
0.03083	0.03013	0.3176
0.04493	0.03411	0
0.86764	0.0523	0.3208
0.05486	0.0266	0
0.04317	0.04414	0
0.02212	0.02923	0
0.07983	0.01321	0
0.04731	0.00787	0.03035
0.10052	0.05349	0
0.14807	0.02995	0.1997
0.38958	0.01173	0.2585
0.03715	0.03522	0
0.17015	0.0387	0
0.05859	0.01117	0
0.33219	0.03098	0
0.20292	0.05801	0.0482
0.05754	0.05552	0
0.20912	0.01397	0
0.0252	0.00991	0
0.22624	0.02298	0
0.05124	0.03938	0
0.02261	0.05894	0
0.02625	0.02203	0
0.34741	0.01897	0
0.08634	0.04282	0
0.62582	0.01373	0.746
0.43401	0.00981	0.1039
0.04499	0.02857	0
0.02539	0.00168	0
0.08858	0.03972	0
0.07129	0.03187	0
0.00388	0.00957	0
0.12809	0.03345	0
0.02191	0.03385	0
0.73046	0.00636	0.4338
0.85988	0.0225	0.2805
0.88218	0.02477	0
0.0453	0.03144	0
0.04969	0.01251	0
0.01653	0.00989	0
0.02572	0.03686	0
0.35313	0.0136	0.1837
0.05962	0.01438	0
0.88542	0.02806	0.1465
0.07234	0.02735	0
0.01623	0.06562	0.03412
0.11914	0.03418	0
0.15104	0.04325	0
0.49709	0.01961	0.0281
0.05941	0.01928	0
0.00656	0.03246	0
0.17358	0.03637	0.3618
0.36725	0.00771	0.4167
0.00398	0.05377	0
0.04674	0.05295	0
0.65972	0.00265	0.3083
0.07919	0.03366	0
0.0323	0.0461	0
0.37988	0.06063	0.1522
0.0011	0.05984	0.10016
0.06061	0.03026	0
0.05957	0.00516	0
0.79478	0.00538	0.2932
0.31181	0.04056	0
0.18232	0.04151	0
0.23002	0.02838	0.06885
0.0373	0.02339	0
0.0448	0.02903	0
0.62651	0.03482	0.483
0.70101	0.01316	0.4646
0.7999	0.044	0.0994
0.04707	0.02159	0
0.15436	0.06836	0
0.03383	0.03955	0
0.24259	0.01234	0
0.00432	0.03395	0
0.22188	0.0048	0.2642
0.73966	0.00508	0.3044
0.02517	0.01998	0.2463
0.77716	0.01653	0.4077
0.05628	0.03742	0
0.03411	0.01875	0
0.19718	0.02721	0
0.36041	0.02987	0
0.03205	0.01641	0
0.05776	0.02639	0
0.03874	0.0171	0
0.37758	0.03974	0
0.07651	0.04001	0
0.06102	0.02886	0
0.02811	0.03922	0
0.43033	0.06086	0.2478
0.65329	0.03283	0.2466
0.00366	0.01001	0
0.79534	0.02891	0
0.01621	0.03575	0
0.04765	0.02165	0
0.06862	0.02029	0.2778
0.03966	0.01001	0
0.04989	0.04224	0
0.5965	0.01262	0
0.55958	0.05531	0
0.05947	0.02011	0
0.02446	0.01577	0
0.50032	0.0248	0.1266
0.00667	0.02997	0
0.01874	0.0415	0
0.05214	0.05308	0
0.24584	0.00227	0
0.0136	0.01696	0
0.08326	0.01229	0
0.06618	0.01952	0
0.20633	0.03013	0
0.14353	0.01506	0
0.05153	0.02566	0
0.38124	0.03642	0
0.14877	0.04141	0.397
0.17213	0.03077	0
0.04201	0.04344	0
0.53175	0.02875	0.21
0.0035	0.0119	0
0.20356	0.01882	0
0.5917	0.02482	0.567
0.54259	0.00841	0.673
0.0351	0.02537	0
0.05966	0.0435	0
0.02416	0.01883	0
0.0211	0.01586	0
0.03313	0.01184	0
0.03598	0.02509	0.06757
0.00345	0.03174	0
0.17738	0.01203	0
0.0573	0.0301	0
0.01662	0.05087	0
0.07383	0.01231	0
0.01298	0.05309	0
0.68583	0.01714	0.562
0.09526	0.04512	0
0.04279	0.04619	0
0.00901	0.02319	0.63
0.04015	0.03971	0
0.02672	0.01148	0
0.13414	0.0233	0
0.13392	0.01956	0
0.27738	0.04284	0
0.24187	0.04901	0
0.77279	0.04155	0.744
0.61121	0.02098	0.9663
0.08671	0.01679	0
0.45714	0.02179	0.0876
0.08613	0.04414	0.0897
0.60906	0.03634	0.5845
0.02534	0.04351	0.02791
0.00689	0.00299	0
0.2605	0.02249	0
0.25324	0.01056	0
0.01666	0.03823	0
0.09348	0.02195	0
0.06763	0.02557	0
0.29521	0.05442	0.297
0.03109	0.05168	0
0.08832	0.01496	0
0.10058	0.02138	0
0.01397	0.03423	0
0.03384	0.02426	0
0.21905	0.01218	0
0.06471	0.00909	0
0.10645	0.03789	0.01532
0.1838	0.04325	0
0.01212	0.01002	0
0.01598	0.04792	0
0.33088	0.01525	0
0.0368	0.01014	0
0.00047	0.00331	0
0.05776	0.01473	0
0.69592	0.00588	0
0.00375	0.01928	0
0.08621	0.02992	0
0.00543	0.02051	0
0.04749	0.04615	0.0353
0.0313	0.01334	0.315
0.09147	0.0264	0
0.40936	0.01421	0.1523
0.08151	0.03534	0
0.39941	0.01923	0.721
0.52968	0.03989	0
0.06938	0.0393	0.02467
0.01218	0.05793	0
0.09043	0.0267	0
0.03507	0.00547	0
0.01499	0.01754	0
0.00304	0.01703	0
0.01629	0.01423	0
0.0194	0.05359	0
0.04762	0.04522	0
0.00111	0.01001	0
0.00912	0.06281	0.1304
0.04926	0.02987	0
0.74468	0.02717	0.2712
0.05625	0.03004	0
0.26582	0.0322	0
0.58353	0.02147	0.044
0.18554	0.03911	0
0.01164	0.03157	0
0.12525	0.01835	0
0.10872	0.01997	0
0.05777	0.03343	0
0.26459	0.02464	0
0.05377	0.04269	0
0.30476	0.02015	0
0.0286	0.02233	0
0.68972	0.01048	0.1555
0.00062	0.01011	0
0.04083	0.0226	0
0.03094	0.03035	0
0.06469	0.01637	0
0.02112	0.01873	0
0.09589	0.05189	0
0.00846	0.03171	0
0.10659	0.01506	0.09546
0.46691	0.0127	0
0.02137	0.04828	0
0.01277	0.03083	0
5e-05	0.03664	0
0.0501	0.03082	0
0.27731	0.01903	0
0.00448	0.05139	0.53
0.63724	0.0357	0
0.10879	0.04057	0.06396
0.23133	0.01255	0
0.02295	0.01424	0.1553
0.72227	0.0195	0.222
0.35727	0.00769	0.1599
0.12258	0.01027	0.68
0.03835	0.03335	0
0.56663	0.00573	0.63
0.15588	0.0351	0
0.07084	0.01911	0
0.03152	0.01309	0
0.48784	0.01043	0.3152
0.09947	0.01269	0
0.09185	0.04971	0
0.19745	0.01461	0
0.41131	0.01806	0
0.02088	0.01237	0
0.14997	0.04553	0
0.04504	0.04483	0
0.00842	0.03082	0
3e-05	0.01011	0
0.46956	0.00168	0
0.24818	0.03932	0
0.05896	0.01442	0
0.26527	0.01476	0
0.03513	0.01186	0
0.13236	0.05727	0.252
0.85549	0.03222	0.4187
0.09254	0.03301	0
0.0011	0.04613	0
0.05063	0.03352	0
0.09911	0.04868	0
0.06592	0.0379	0
0.61468	0.01408	0
0.67043	0.02493	0.5547
0.01604	0.01363	0
0.26637	0.01423	0
0.18459	0.01575	0.2788
0.03321	0.01241	0
3e-05	0.00766	0
0.29678	0.02777	0.3618
0.33934	0.03375	0
0.15673	0.01461	0.02402
0.38045	0.05883	0.0836
0.71485	0.05733	0
0.05966	0.05129	0
0.35533	0.0094	0
0.05973	0.00419	0
0.01617	0.02567	0
0.01584	0.03614	0
0.35455	0.02069	0
0.05209	0.03503	0
0.12485	0.04348	0
0.43226	0.04199	0
0.06433	0.01562	0
0.18408	0.02011	0
0.11469	0.01373	0
0.53084	0.01431	0.4246
0.02788	0.03716	0
0.52365	0.0228	0.5034
0.37157	0.00877	0
0.32067	0.02817	0.369
0.54348	0.01886	0
0.05551	0.02619	0
0.31983	0.04676	0.3562
0.03753	0.03444	0
0.29929	0.00509	0
0.14652	0.04228	0
0.02826	0.05087	0
0.07192	0.02912	0
0.79403	0.04473	0.10114
0.04542	0.02876	0
0.55805	0.041	0
0.16124	0.03653	0
0.0364	0.04055	0
0.2312	0.0052	0.07574
0.7696	0.06561	0.696
0.25738	0.0201	0
0.24877	0.04115	0
0.06339	0.0343	0.5
0.1652	0.02439	0
0.06255	0.03361	0
0.0542	0.01878	0
0.51922	0.02092	0
0.01029	0.05929	0
0.04884	0.03453	0
0.04276	0.02364	0
0.50303	0.01397	0
0.11446	0.04456	0
0.28267	0.01496	0
0.41576	0.01545	0
0.35526	0.02381	0
0.04408	0.02435	0
0.08609	0.03237	0
0.06107	0.0351	0
0.05119	0.02122	0
0.21775	0.00988	0
0.27023	0.03187	0.11145
0.21736	0.01932	0
0.1628	0.02941	0.06104
0.36284	0.02089	0
0.00921	0.02392	0
0.07352	0.04665	0
0.03455	0.03246	0
0.03563	0.0525	0
0.00804	0.03964	0.05594
0.34618	0.04169	0.419
0.71402	0.04546	0.2277
0.03432	0.03134	0
0.03327	0.01857	0
0.26687	0.03791	0
0.01506	0.0292	0
0.10458	0.02873	0
0.12058	0.01614	0.0746
0.01841	0.01908	0
0.32179	0.03056	0
0.04954	0.01137	0
0.00345	0.00591	0
0.45851	0.00026	0
0.03538	0.0469	0
0.02535	0.037	0
0.33553	0.00694	0.3005
0.02987	0.0021	0
0.23347	0.03151	0
0.05352	0.03815	0
0.01961	0.05037	0
0.05798	0.01108	0
0.05678	0.01706	0
0.08018	0.02072	0
0.0338	0.05624	0.0242
0.0176	0.00463	0
0.14262	0.01007	0.0722
0.32784	0.00476	0
0.01497	0.01079	0
0.03664	0.0428	0
0.06142	0.0451	0
0.04704	0.01245	0
0.06969	0.04516	0
0.34977	0.02205	0
0.02582	0.02128	0
0.01008	0.01549	0
0.01194	0.03106	0
0.06893	0.03202	0.1967
0.00988	0.01225	0
0.06934	0.03582	0.0881
0.19781	0.03521	0
0.06862	0.0164	0
0.02413	0.01888	0
0.14661	0.02812	0
1e-05	0.04285	0.0562
0.04335	0.0095	0
0.30855	0.04739	0
0.12812	0.03256	0
0.47569	0.01983	0.02893
0.02676	0.07177	0.1562
0.08497	0.03522	0
0.07357	0.03528	0
0.12732	0.04427	0
0.02665	0.02663	0
0.03964	0.01405	0
0.20751	0.03191	0
0.79778	0.03811	0.2788
0.84794	0.03581	0.9663
0.10108	0.03013	0.02255
0.20451	0.01835	0.2551
0.03943	0.02881	0
0.02432	0.01447	0
0.05936	0.00688	0
0.65276	0.02475	0.0964
0.089	0.03152	0.3518
0.0351	0.04365	0.2751
0.0164	0.03915	0
0.22436	0.00724	0
0.75887	0.04018	0.4407
0.17529	0.03257	0
0.30453	0.02987	0
0.25483	0.00949	0.06305
0.04795	0.04163	0
0.28209	0.02302	0
0.02784	0.03896	0
0.09111	0.01904	0
0.07069	0.01525	0
0.00699	0.05641	0
0.04003	0.05573	0
0.73655	0.00867	0.5557
0.00099	0.01185	0
0.0744	0.04959	0.11346
0.07767	0.02024	0
0.07667	0.02709	0
0.76744	0.0473	0
0.02815	0.01224	0
0.05106	0.04843	0
0.09662	0.02201	0.0725
0.04127	0.03594	0
0.01595	0.02331	0
0.03773	0.01001	0
0.24506	0.02897	0
0.03229	0.04805	0
0.90889	0.05823	0.2284
0.06476	0.02496	0
0.0354	0.01807	0
0.69038	0.01691	0
0.1834	0.00298	0.1125
0.08836	0.02342	0
0.05571	0.02935	0
0.0911	0.0335	0
0.08358	0.03764	0
0.10115	0.03234	0
0.01232	0.057	0
0.18973	0.02037	0
0.12481	0.03076	0.11554
0.00663	0.01185	0
0.43673	0.0171	0
0.0154	0.05427	0
0.06702	0.02324	0
0.1506	0.03141	0.1318
0.51969	0.0426	0.2678
0.89354	0.05051	0.502
0.00841	0.00835	0
0.63674	0.04895	0.11664
0.26607	0.02568	0
0.16161	0.0083	0
0.00344	0.01903	0.02744
0.29754	0.05274	0.1534
0.68797	0.00577	0.2788
0.09047	0.02498	0.1039
0.05257	0.01071	0
0.14792	0.01801	0.02644
0.20251	0.02323	0
0.05737	0.03439	0
0.05827	0.02491	0
0.30416	0.02372	0
0.07165	0.03651	0
0.3648	0.02758	0
0.04414	0.01301	0
0.30743	0.03353	0.0884
0.00267	0.02891	0
0.04341	0.01425	0
0.07141	0.01442	0
0.36782	0.02659	0
0.34031	0.06138	0
0.13122	0.03392	0
0.00399	0.02275	0
0.44002	0.04392	0
0.06647	0.03578	0
0.25847	0.03399	0
0.0704	0.0222	0
0.01452	0.03851	0
0.17349	0.05384	0
0.50445	0.0258	0
0.62907	0.04391	0.1735
0.12554	0.01674	0
0.03324	0.04723	0
0.01455	0.0363	0
0.05146	0.00978	0
0.11317	0.03572	0
0.34157	0.01958	0
0.11788	0.05177	0
0.13892	0.00846	0
0.02319	0.0272	0
0.04504	0.03259	0
0.11864	0.02625	0
0.40734	0.00549	0
0.40454	0.0324	0
0.03654	0.04728	0
0.00838	0.04118	0
0.08583	0.00401	0
0.00397	0.01134	0
0.11383	0.06148	0
0.76802	0.02758	0.868
0.04293	0.04483	0.5874
0.19082	0.00912	0
0.63761	0.02033	0.1554
0.29815	0.02309	0
0.2058	0.02627	0.08057
0.01012	0.03241	0
0.07571	0.07129	0.05963
0.21879	0.02336	0
0.02113	0.03871	0
0.03294	0.03512	0
0.50844	0.00509	0.1153
0.38493	0.0606	0.1259
0.47134	0.0505	0
0.11586	0.04051	0
0.52844	0.01959	0
0.00587	0.04364	0
0.11508	0.01977	0
0.80551	0.03691	0
0.22793	0.02924	0.2937
0.06737	0.04224	0
0.02965	0.01088	0
0.01432	0.01869	0
0.0168	0.02243	0
0.25292	0.04632	0.0926
0.04103	0.01178	0
0.04249	0.02115	0
0.06681	0.0369	0
0.66969	0.00817	0
0.05395	0.02499	0
0.11886	0.00571	0.06186
0.08187	0.04539	0
0.07792	0.03472	0
0.04225	0.06986	0
0.2056	0.02502	0
0.06609	0.03319	0
0.42175	0.02187	0
0.00024	0.04596	0
0.90583	0.03677	0.3445
0.07073	0.06216	0
0.05651	0.03272	0
0.21143	0.01776	0
0.08214	0.01056	0
0.38873	0.00549	0.01767
0.00285	0.00789	0
0.8106	0.01187	0.0756
0.03053	0.02626	0.172
0.05909	0.00467	0
0.22743	0.00879	0
0.30034	0.01906	0.11884
0.55995	0.01841	0
0.04349	0.02959	0
0.25303	0.02362	0
0.27718	0.01421	0
0.21751	0.02365	0.691
0.09982	0.00734	0
0.01234	0.02194	0
0.08258	0.01741	0
0.01742	0.02644	0
0.04892	0.05121	0.2664
0.21815	0.04787	0
0.13729	0.04	0
0.00438	0.01001	0
0.05231	0.04313	0.0528
0.03523	0.03675	0
0.0472	0.04295	0
0.9312	0.06237	0.0973
0.09848	0.01124	0.03653
0.71456	0.02883	0.5283
0.05399	0.02414	0
0.23843	0.03969	0
0.01494	0.01951	0
0.47087	0.02761	0.2267
0.09373	0.03315	0
0.1121	0.00812	0
0.40732	0.02501	0
0.03994	0.04394	0
0.01532	0.03257	0
0.00681	0.06478	0.2059
0.06834	0.03818	0
0.003	0.03613	0
0.04417	0.02831	0
0.7413	0.01525	0.0673
0.02689	0.01737	0.1357
0.16285	0.01809	0.05435
0.04887	0.02473	0
0.43431	0.06195	0.1708
0.01341	0.01502	0
0.07939	0.0232	0
0.11183	0.02426	0
0.05856	0.02995	0
0.07858	0.02645	0
0.04937	0.01207	0
0.66116	0.03131	0.6924
0.58836	0.04358	0.2462
0.08815	0.01604	0
0.04303	0.01891	0
0.01808	0.03999	0
0.03748	0.03932	0
0.00684	0.01886	0
0.01623	0.06982	0
0.09434	0.00889	0
0.60952	0.03587	0.595
0.24421	0.04552	0.1387
0.0654	0.04633	0
0.58117	0.00697	0.1163
0.49539	0.00627	0
0.01835	0.03195	0
0.51865	0.02787	0.226
0.13487	0.0433	0
0.8477	0.00733	0.8096
0.47901	0.05673	0
0.12595	0.02716	0
0.02319	0.0073	0
0.02285	0.0406	0
0.05163	0.03839	0.794
0.17647	0.0197	0
0.00835	0.05206	0
0.00022	0.01001	0
0.03571	0.00368	0
0.05686	0.05972	0.3706
0.00645	0.07866	0
0.14179	0.01754	0
0.09473	0.05108	0
0.19451	0.05831	0.0774
0.66268	0.01755	0.02252
0.14216	0.017	0
0.16532	0.03837	0
0.60037	0.0506	0.4019
0.80727	0.02221	0.5537
0.01688	0.04705	0
0.16568	0.05243	0.3396
0.00409	0.0213	0
0.24329	0.05015	0.135
0.507	0.01213	0
0.52213	0.0356	0
0.80861	0.04936	0.229
0.76187	0.00661	0.4758
0.01837	0.03708	0
0.04945	0.0346	0
0.09003	0.03018	0
0.17249	0.00902	0.03026
0.04275	0.01593	0
0.88951	0.05722	0
0.02319	0.02667	0
0.2984	0.00569	0.4465
0.5874	0.02055	0.2866
0.15573	0.0125	0
0.02593	0.00975	0
0.1698	0.01179	0
0.09985	0.03163	0
0.07508	0.01401	0
0.12623	0.00507	0
0.87699	0.0531	0.3357
0.21238	0.01288	0
0.04775	0.00962	0
0.03947	0.02935	0
0.16095	0.05695	0
0.17189	0.01244	0
0.1447	0.01694	0
0.0048	0.02507	0
0.15046	0.02734	0
0.5102	0.05436	0.2678
0.01023	0.04324	0
0.00828	0.01248	0
0.142	0.0293	0
0.00223	0.04284	0
0.13731	0.01573	0
0.54175	0.02312	0.3296
0.02167	0.04516	0
0.14267	0.01849	0
0.10521	0.03493	0.01299
0.0351	0.01875	0
0.0817	0.02384	0
0.35119	0.03012	0.06573
0.05186	0.0176	0
0.28633	0.02136	0
0.09686	0.05819	0
0.00845	0.03595	0
0.46557	0.0142	0
0.09146	0.03132	0
0.06755	0.05275	0.7725
0.04624	0.01399	0
0.35319	0.00782	0.1616
0.2013	0.02741	0
0.01958	0.04884	0
0.0151	0.05756	0.5
0.04261	0.00782	0.63
0.01549	0.01661	0
0.06429	0.04031	0
0.3053	0.008	0.08014
0.5446	0.03754	0
0.05801	0.02067	0
0.00878	0.01231	0.02406
0.28517	0.08076	0.2479
0.15335	0.01791	0
0.004	0.02105	0
0.05946	0.02177	0
0.05418	0.04685	0
0.01744	0.04832	0
0.08252	0.05895	0
0.0728	0.03542	0
0.38648	0.02622	0
0.13939	0.0287	0
0.02257	0.03548	0
0.02301	0.02997	0
0.06068	0.03266	0.2754
0.00906	0.04161	0
0.03056	0.03173	0
0.15572	0.04615	0.0833
0.02069	0.01488	0
0.54939	0.00981	0
0.15572	0.01471	0.0647
0.07741	0.01626	0
0.01222	0.03047	0
0.07796	0.04952	0
0.63703	0.02056	0
0.08906	0.03213	0
0.31712	0.06126	0.1146
0.05242	0.01872	0
0.16964	0.01903	0
0.00033	0.01011	0
0.02592	0.0173	0.01787
0.64592	0.04072	0.7285
0.05621	0.01989	0
0.46798	0.0863	0.335
0.66001	0.01174	0.274
0.31032	0.00344	0
0.85898	0.0621	0.01738
0.45601	0.04712	0.0345
0.03234	0.03022	0
0.48981	0.01921	0
0.61241	0.02167	0.354
0.54816	0.02942	0
0.38631	0.01972	0.04578
0.02025	0.03779	0
0.00023	0.00522	0.2079
0.81629	0.02014	0.2622
0.30411	0.04851	0.03262
0.79068	0.04101	0.7095
0.05	0.01706	0
0.02286	0.04748	0
0.20891	0.03046	0
0.21352	0.04657	0.6143
0.42283	0.04722	0
0.06181	0.03371	0
0.01525	0.04575	0.1901
0.03711	0.03558	0
0.29574	0.07163	0.1669
0.11055	0.01919	0
0.26328	0.02383	0
0.05768	0.03139	0
0.02602	0.03018	0
0.05784	0.0671	0
0.12012	0.03679	0.04074
0.19054	0.02815	0
0.03566	0.019	0
0.00275	0.0263	0
0.06345	0.02131	0
0.07605	0.00944	0
0.03734	0.02268	0
0.25617	0.00991	0.168
0.19613	0.05261	0
0.38167	0.04265	0.032
0.15281	0.01475	0
0.03623	0.04837	0
0.17525	0.04543	0
0.01361	0.01717	0
0.07168	0.0391	0
0.0401	0.03151	0.10986
0.05541	0.02194	0.1509
0.67972	0.01926	0.367
0.02118	0.04388	0
0.02916	0.02128	0
0.30998	0.05246	0.2468
0.04611	0.0369	0
0.10371	0.01351	0
0.08501	0.04143	0
0.43654	0.01797	0.63
0.00034	0.02633	0
0.07537	0.05154	0
0.11039	0.01493	0
0.00065	0.05695	0
0.58241	0.01998	0.2383
0.84997	0.0163	0.281
0.00342	0.01352	0
0.19641	0.03727	0.2144
0.45689	0.00888	0
0.0121	0.01915	0.315
0.70447	0.04872	0.05807
0.36536	0.02724	0
0.62824	0.02774	0
0.35074	0.03049	0
0.05425	0.04361	0
0.04691	0.02282	0
0.07601	0.01653	0
0.42703	0.01093	0
0.0401	0.014	0
0.0391	0.01481	0
0.08424	0.033	0
0.93283	0.02269	0.4475
0.47542	0.00913	0
0.0709	0.05672	0
0.05261	0.0124	0
0.16419	0.02834	0
0.04382	0.01306	0
0.01026	0.01823	0
0.0029	0.04337	0
0.00133	0.04104	0
0.73755	0.02892	0.0768
0.03817	0.04202	0
0.37759	0.00991	0.08307
0.01253	0.02484	0
0.07176	0.03082	0
0.01229	0.05016	0
0.05677	0.02263	0.63
0.02142	0.01001	0
0.04329	0.03441	0
0.57552	0.02601	0.1724
0.23918	0.02433	0
0.31565	0.04571	0
0.01569	0.01591	0
0.06598	0.02468	0
0.0378	0.04618	0
0.03731	0.03098	0
0.05022	0.01834	0
0.01109	0.03255	0
0.11138	0.05007	0
0.02662	0.06399	0
0.08738	0.01624	0
0.03936	0.02378	0
0.05772	0.04814	0
0.39797	0.00829	0.0279
0.56192	0.03922	0
0.05761	0.04061	0
0.01158	0.02187	0
0.82818	0.04623	0.3167
0.68693	0.01248	0.951
0.04751	0.01341	0
0.12924	0.03857	0
0.02628	0.03635	0
0.84712	0.0204	0.4653
0.08991	0.01457	0
0.00601	0.04726	0.3916
0.02844	0.04544	0
0.75839	0.03081	0
0.24237	0.00991	0.1893
0.01161	0.04686	0
0.0023	0.00997	0
0.12448	0.00908	0
0.22056	0.01084	0
0.09378	0.03856	0
0.14428	0.0321	0
0.70555	0.05905	0.1187
0.0869	0.03854	0
0.86002	0.0432	0
0.62855	0.02785	0.5786
0.06033	0.05338	0
0.48766	0.0083	0.4534
0.05159	0.02043	0
0.06504	0.02911	0.304
0.59153	0.05022	0
0.25901	0.04867	0.03186
0.11237	0.00547	0
0.0142	0.04542	0.2461
0.34193	0.0339	0
0.04939	0.05368	0
0.02272	0.05131	0.1481
0.16081	0.00188	0
0.18065	0.03494	0.05984
0.02597	0.06295	0
0.63261	0.02175	0.1127
0.28161	0.06614	0.11194
0.05915	0.02194	0
0.83657	0.00451	0.295
0.66649	0.01432	0
0.04133	0.00836	0
0.02365	0.04836	0
0.49855	0.00246	0
0.10935	0.0243	0
0.02145	0.05736	0.01692
0.06463	0.01635	0
0.03848	0.03229	0
0.08421	0.02173	0
0.01434	0.01223	0
0.07098	0.02205	0
0.03416	0.03025	0
0.7667	0.01955	0.6416
0.00382	0.04484	0
0.01419	0.01467	0
0.05635	0.01446	0.05554
0.03332	0.04843	0
0.02863	0.01489	0
0.27711	0.05082	0.4265
0.20159	0.0449	0.1365
0.40442	0.01054	0
0.05276	0.04831	0
0.07183	0.03017	0.0795
0.07812	0.03761	0
0.11841	0.05497	0
0.38504	0.0262	0
0.05394	0.02735	0
0.63459	0.00538	0.428
0.02619	0.01864	0
0.23808	0.03535	0.712
0.00558	0.00846	0
0.04209	0.03016	0
0.01602	0.02384	0.5024
0.89956	0.01524	0.5864
0.07185	0.04088	0
0.06596	0.03667	0
0.00601	0.05708	0
0.64191	0.02131	0.3047
0.04398	0.01381	0
0.90888	0.02817	0.04575
0.05872	0.03232	0
0.13842	0.01462	0
0.05163	0.0385	0.2654
0.81055	0.00606	0.0676
0.03622	0.01816	0
0.03836	0.01359	0
0.16584	0.03219	0
0.11775	0.06149	0
0.04373	0.0191	0
0.13928	0.02755	0.2177
0.06831	0.03156	0
0.21467	0.00673	0
0.01874	0.00966	0
0.00419	0.01615	0
0.03465	0.03689	0
0.04551	0.04465	0
0.79752	0.05658	0.3892
0.06814	0.0461	0
0.01949	0.01847	0
0.2874	0.04884	0.265
0.66085	0.01417	0.244
0.00528	0.03384	0
0.09197	0.04855	0
0.04542	0.04465	0
0.14625	0.01787	0
0.85829	0.03056	0.693
0.01661	0.00871	0
0.32723	0.01635	0
0.02844	0.04627	0
0.05234	0.01199	0
0.01621	0.02018	0
0.00578	0.0151	0
0.03767	0.01692	0
0.03419	0.02689	0
0.7448	0.04794	0.06335
0.07149	0.03917	0
0.02201	0.01547	0
0.04356	0.04923	0
0.05589	0.04969	0
0.03863	0.01897	0
0.05946	0.04052	0
0.0291	0.00467	0
0.36493	0.02958	0.345
0.14927	0.01336	0
0.03984	0.01872	0
0.05437	0.01067	0
0.08725	0.01665	0
0.29961	0.05076	0
0.16316	0.04726	0
0.0304	0.01156	0
0.66709	0.01614	0.4678
0.04953	0.02135	0
0.12352	0.02875	0
0.4146	0.04667	0
0.00867	0.02617	0
0.85075	0.0026	0.03198
0.00145	0.01769	0
0.88498	0.0298	0.68
0.17445	0.01001	0
0.04039	0.03085	0
0.0985	0.00235	0
0.06704	0.03294	0
0.31422	0.02126	0.3152
0.04057	0.06364	0
0.09487	0.00459	0.794
0.27958	0.00853	0
0.09318	0.04835	0
0.01527	0.01718	0
0.08964	0.0418	0
0.66546	0.06418	0.2688
0.30601	0.00929	0
0.23211	0.02136	0.3333
0.56432	0.01064	0.1846
0.00035	0.02778	0.09625
0.37753	0.00705	0
0.10978	0.04318	0.1847
0.86497	0.04283	0.983
0.1181	0.02719	0
0.135	0.00468	0
0.10547	0.0424	0
0.14489	0.04339	0
0.77343	0.01697	0.399
0.06691	0.01309	0
0.41582	0.0113	0
0.0079	0.05633	0
0.01904	0.02695	0.8975
0.2838	0.03745	0
0.00673	0.0255	0
0.06492	0.01799	0
0.05924	0.04366	0
0.15401	0.0389	0
0.02794	0.01939	0
0.04725	0.00538	0
0.84235	0.03272	0.9917
0.00237	0.03585	0
0.02739	0.01682	0
0.05377	0.05145	0
0.04177	0.02448	0
0.01296	0.02365	0.03918
0.07061	0.02269	0
0.14482	0.01065	0
0.32291	0.02994	0.277
0.67434	0.02207	0.4468
0.09671	0.02737	0
0.45759	0.04497	0.3516
0.07507	0.01338	0
0.11399	0.04079	0
0.22391	0.02781	0
0.10174	0.07342	0.04626
0.69552	0.00723	0.0702
0.04065	0.03438	0
0.02648	0.02422	0
0.28244	0.04624	0.0806
0.03912	0.03799	0.04813
0.1457	0.01669	0
0.21784	0.02544	0.2151
0.02235	0.0084	0
0.03429	0.01435	0
0.25035	0.03654	0
0.13193	0.00573	0
0.08304	0.02113	0
0.08307	0.05249	0
0.82448	0.036	0.3398
0.26993	0.03107	0.343
0.01515	0.059	0
0.33587	0.01491	0
0.09755	0.04946	0
0.34341	0.02707	0.0736
0.51119	0.01885	0
0.85726	0.00778	0
0.21588	0.00862	0.1147
0.00129	0.00363	0
0.03191	0.03063	0
0.02759	0.02002	0.315
0.01848	0.01562	0
0.49631	0.01882	0
0.0644	0.04706	0
0.58578	0.01217	0.02644
0.0145	0.04612	0
0.2172	0.01045	0
0.62504	0.05854	0.12036
0.25158	0.01512	0.308
0.16314	0.01769	0
0.04913	0.01573	0
0.05258	0.03702	0
0.52174	0.01968	0.0756
0.0618	0.03806	0
0.53746	0.06196	0.1442
0.06201	0.02553	0
0.02357	0.00244	0
0.36838	0.01547	0
0.00323	0.02484	0
0.04628	0.01741	0
0.04894	0.01068	0
0.36591	0.01856	0.10693
0.0078	0.03337	0
0.01172	0.01861	0
0.02346	0.03475	0
0.17184	0.02119	0
0.00397	0.05483	0
0.02796	0.0025	0
0.06421	0.02212	0
0.06482	0.01146	0
0.72733	0.03875	0.539
0.75187	0.03842	0
0.06764	0.01373	0
0.13363	0.04358	0.2778
0.01953	0.04656	0
0.01524	0.04281	0
0.03107	0.04992	0
0.00807	0.01125	0
0.71022	0.02737	0.217
0.16333	0.03401	0
0.37311	0.02717	0.1399
0.01453	0.05558	0
0.02117	0.05808	0.1317
0.12277	0.03115	0.2725
0.00258	0.00143	0
0.92021	0.05764	0.1609
0.03009	0.03819	0
0.00434	0.01011	0
0.84426	0.02951	0.7197
0.31357	0.01684	0
0.00642	0.03001	0
0.08163	0.02166	0
0.16477	0.01048	0
0.64933	0.01958	0.309
0.04011	0.03438	0.109
0.15982	0.01712	0.2056
0.15712	0.01779	0
0.1136	0.02234	0.1722
0.02476	0.01971	0
0.12284	0.01884	0
0.2995	0.0132	0.263
0.48346	0.02123	0.3784
0.06089	0.03299	0
0.89478	0.02256	0.2268
0.05016	0.00927	0
0.22333	0.05487	0
0.0671	0.00664	0
0.83656	0.04091	0.1085
0.15129	0.03456	0.05066
0.05432	0.02692	0
0.0053	0.00908	0
0.25375	0.01472	0.185
0.6959	0.01861	0.9756
0.56494	0.01433	0
0.70229	0.02687	0.2773
0.03608	0.02115	0
0.20438	0.03623	0.8394
0.10775	0.02033	0
0.04669	0.02025	0
0.08006	0.0447	0
0.021	0.02051	0
0.01962	0.05226	0
0.63872	0.03499	0.9385
0.1844	0.02986	0
0.01017	0.04041	0
0.05827	0.02108	0
0.41763	0.00679	0.196
0.3649	0.02027	0
0.67046	0.00872	0
0.2376	0.03577	0.63
0.61548	0.05208	0.1594
0.90171	0.01425	0.4329
0.29654	0.02856	0
0.07053	0.01085	0
0.07369	0.00781	0
0.14422	0.01938	0.3008
0.01412	0.01212	0
0.01723	0.02703	0
0.67892	0.00388	0.377
0.06088	0.05789	0
0.04871	0.04401	0
0.33761	0.0716	0
0.04416	0.03896	0
0.00167	0.03647	0
0.50365	0.06328	0
0.35464	0.02467	0
0.03499	0.03045	0
0.11426	0.04585	0
0.54681	0.01295	0.447
0.61382	0.06811	0
0.05104	0.04151	0
0.26578	0.03462	0.2612
0.01407	0.03871	0
0.09318	0.04343	0.3938
0.08263	0.04651	0
0.08	0.01629	0
0.04688	0.03818	0
0.00245	0.01579	0
0.57923	0.00498	0
0.45593	0.00962	0
0.01509	0.00479	0
0.25344	0.00366	0.08826
0.04219	0.01703	0
0.47232	0.01471	0.1433
0.03153	0.01497	0
0.10515	0.03891	0.1171
0.06449	0.01885	0
0.69643	0.04945	0.9116
0.44845	0.0337	0
0.59341	0.01007	0.1669
0.47837	0.01122	0
0.23993	0.04412	0
0.04397	0.01574	0
0.18218	0.02622	0
0.41793	0.02668	0
0.70921	0.05533	0.1532
0.00948	0.02294	0
0.0368	0.03942	0
0.08441	0.01059	0
0.17154	0.02225	0
0.20494	0.01772	0
0.21157	0.01812	0.5557
0.07398	0.03533	0
0.02683	0.02473	0
0.00557	0.00416	0
0.03155	0.02746	0
0.01947	0.0007	0
0.11781	0.0274	0
0.09949	0.02875	0
0.48589	0.0096	0
0.03135	0.03412	0
0.08067	0.02058	0.4858
0.64171	0.00724	0.1761
0.00205	0.01001	0
0.00183	0.05373	0
0.01553	0.00759	0
0.18709	0.02811	0.1669
0.16042	0.03084	0
0.78041	0.01104	0.11285
0.02711	0.02386	0
0.6296	0.08018	0.29
0.04817	0.01162	0
0.2347	0.01026	0
0.03936	0.01178	0
0.18258	0.01734	0
0.00625	0.04666	0
0.19355	0.00549	0
0.20036	0.05574	0.1304
0.012	0.03106	0
0.06524	0.01608	0
0.23583	0.04094	0
0.01336	0.0487	0
0.04418	0.00672	0
0.05585	0.04042	0
0.00785	0.04525	0
0.04392	0.01816	0
0.01862	0.03914	0
0.003	0.04993	0
0.06895	0.03018	0
0.3057	0.01213	0
0.03197	0.01997	0
0.65662	0.01581	0
0.16262	0.01825	0
0.06718	0.01279	0
0.00171	0.01011	0
0.06503	0.0193	0
0.48048	0.03147	0.05374
0.05007	0.00762	0
0.06215	0.02815	0
0	0.04489	0
0.07893	0.01217	0
0.16172	0.05972	0
0.41657	0.00237	0.1831
0.25082	0.03464	0.084
0.73904	0.05951	0.05978
0.42296	0.04975	0
0.07337	0.01759	0
0.53613	0.01606	0
0.36768	0.06001	0
0.0356	0.01338	0
0.88564	0.04683	0.202
0.01019	0.04376	0
0.34463	0.02857	0
0.18846	0.00873	0
0.3385	0.05289	0.06885
0.17047	0.00805	0
0.03244	0.04753	0
0.13563	0.04071	0
0.01234	0.01001	0
0.50458	0.0275	0.2136
0.48638	0.0119	0.2024
0.20862	0.03395	0.1277
0.03812	0.01685	0
0.02127	0.05021	0
0.0398	0.01885	0.09125
0.02926	0.02522	0
0.02081	0.06122	0
3e-05	0.01676	0
0.49374	0.04084	0.8813
0.42206	0.03825	0
0.04106	0.03838	0
0.02935	0.01703	0
0.00311	0.01548	0
0.0415	0.02757	0
0.01166	0.02417	0
0.05863	0.00791	0
0.00861	0.03844	0
0.04313	0.05893	0
0.07792	0.01262	0
0.05025	0.03536	0.2844
0.61005	0.02148	0.7856
0.05887	0.01539	0
0.03713	0.01132	0.1438
0.04382	0.04039	0
0.02859	0.01252	0
0.39259	0.0173	0.5864
0.04133	0.02405	0.03107
0.05027	0.05283	0
0.12649	0.03681	0.0652
0.15394	0.05331	0.1909
0.44218	0.03905	0
0.08762	0.00929	0
0.00092	0.0194	0.02708
0.66155	0.04075	0
0.34727	0.03816	0
0.54819	0.02753	0
0.06532	0.04486	0.1462
0.08867	0.01695	0
0.07303	0.01381	0
0.82633	0.03938	0.396
0.00542	0.06108	0
0.61648	0.0044	0
0.42043	0.01061	0
0.01008	0.00298	0
0.03539	0.02457	0
0.36116	0.00562	0.0979
0.08789	0.02047	0
0.09845	0.02961	0.04382
0.64481	0.06391	0
0.11122	0.0457	0.1742
0.02914	0.02178	0.06094
0.0001	0.00444	0
0.12412	0.04055	0.522
0.2178	0.02845	0.4775
0.0636	0.03409	0
0.0095	0.03718	0
0.05913	0.06054	0
0.02489	0.00928	0
0.45164	0.02554	0.3625
0.00382	0.01222	0
0.24363	0.03441	0.01913
0.00461	0.02692	0
0.03156	0.0287	0.2622
0.35833	0.0321	0.417
0.71769	0.00754	0.3882
0.00755	0.01963	0.02293
0.02387	0.02167	0
0.07197	0.0227	0
0.01657	0.00798	0
0.23859	0.00862	0
0.67142	0.01358	0.654
0.65643	0.01063	0.3792
0.00142	0.03024	0
0.2899	0.05645	0
0.65739	0.04439	0.788
0.04995	0.02926	0
0.61693	0.02419	0.3857
0.39403	0.02217	0
0.23142	0.01625	0
0.84464	0.05661	0.1443
0.22002	0.03547	0
0.07141	0.02358	0
0.19986	0.01914	0
0.07219	0.05218	0
0.2545	0.04738	0
0.18232	0.0415	0
0.04951	0.05095	0
0.02164	0.06539	0
0.01399	0.00763	0
0.01753	0.01613	0
0.32825	0.02907	0
0.15913	0.02228	0
0.47944	0.00718	0
0.17363	0.03447	0
0.34181	0.03266	0
0.67317	0.03684	0
0.24179	0.03349	0
0.16639	0.031	0
0.04313	0.01625	0
0.00548	0.02331	0
0.36533	0.01714	0
0.04514	0.04119	0
0.0924	0.04096	0
0.10835	0.00981	0
0.53682	0.02396	0.1919
0.05541	0.03792	0.273
0.00181	0.04558	0
0.44401	0.01038	0.1511
0.36948	0.01231	0
0.11234	0.04271	0
0.13321	0.01134	0.315
0.01175	0.03291	0
0.55086	0.01341	0.1833
0.95185	0.04391	0
0.11363	0.0338	0.794
0.24068	0.00998	0.3447
0.02764	0.03329	0
0.53115	0.05914	0.2228
0.35602	0.0111	0.3965
0.03907	0.04471	0
0.60325	0.00919	0.1477
0.04857	0.04119	0
0.03298	0.01172	0
0.00709	0.00623	0
0.05556	0.01123	0
0.81963	0.02819	0.3618
0.12444	0.05127	0
0.36965	0.00467	0
0.32408	0.03741	0
0.11929	0.02772	0
0.02634	0.00802	0
0.02439	0.03952	0
0.61914	0.00386	0
0.01742	0.02897	0.1185
0.04503	0.03155	0
0.08798	0.03836	0
0.06913	0.03644	0
0.365	0.04284	0
0.2588	0.01384	0.3901
0.09021	0.02867	0
0.20825	0.04089	0.0387
0.11101	0.02927	0
0.29012	0.05882	0.05865
0.47611	0.01507	0
0.48295	0.02172	0.9287
0.03697	0.0351	0
0.93172	0.01763	0.11554
0.46747	0.01748	0.258
0.20504	0.03944	0
0.01567	0.02468	0
0.36512	0.04443	0
0.00235	0.0392	0
0.01995	0.03985	0
0.00677	0.01435	0
0.12732	0.0136	0
0.02175	0.01817	0
0.0475	0.041	0
0.44605	0.0332	0
0.01708	0.01443	0
0.03149	0.01524	0.1523
0.03549	0.04022	0.1523
0.35778	0.01603	0
0.3692	0.01854	0
0.04627	0.0089	0
0.01044	0.0117	0.2717
0.37547	0.04074	0
0.04511	0.04174	0.2292
0.14564	0.0169	0
0.21765	0.01844	0
0.28572	0.04991	0.0248
0.55957	0.0125	0
0.03914	0.0105	0
0.04459	0.02862	0
0.026	0.02648	0
0.07837	0.03279	0
0.18928	0.05615	0
0.20151	0.04516	0
0.00174	0.01741	0
0.03562	0.0188	0
0.19016	0.01388	0
0.39697	0.0317	0
0.31909	0.02778	0
0.02283	0.03918	0
0.19568	0.0271	0
0.65823	0.0215	0
0.04352	0.06036	0
1e-05	0.01011	0
0.36437	0.02484	0
0.06056	0.03862	0
0.00436	0.01001	0
0.02445	0.04954	0
0.01042	0.0215	0
0.46292	0.02707	0.11945
0.04371	0.04099	0
0.01229	0.03022	0
0.55219	0.01121	0
0.4078	0.04271	0
0.21024	0.01657	0
0.13052	0.00679	0
0.46127	0.00665	0.1296
0.49003	0.01647	0.1866
0.02482	0.02668	0
0.40377	0.00843	0
0.03746	0.02334	0
0.91167	0.05468	0.1981
0.04304	0.01974	0
0.02192	0.04085	0
0.18061	0.04887	0
0.00653	0.04731	0
0.00179	0.02665	0
0.04707	0.00965	0
0.06964	0.07435	0.377
0.00532	0.00559	0
0.12197	0.00953	0
0.01705	0.02185	0
0.42358	0.01526	0
0.82795	0.03625	0.7925
0.0413	0.02832	0
0.08767	0.02736	0
0.05684	0.01252	0
0.06562	0.03265	0
0.03662	0.04341	0
0.86071	0.02251	0
0.03051	0.03387	0
0.05208	0.02439	0.53
0.05029	0.02108	0.313
0.03162	0.03845	0
0.08105	0.0225	0
0.08909	0.0395	0.0443
0.2049	0.05079	0
0.04098	0.00794	0
0.05902	0.06328	0
0.08796	0.03938	0
0.6783	0.04206	0.8413
0.07577	0.01973	0
0.02009	0.00853	0
0.10272	0.04545	0.05032
0.46723	0.00631	0
0.03346	0.01195	0
0.00326	0.04777	0
0.43093	0.03912	0
0.43869	0.01848	0
0.10977	0.00873	0
0.26467	0.02423	0.0542
0.02572	0.05993	0
0.16033	0.04374	0
0.0319	0.0179	0
0.00407	0.04566	0
0.18688	0.04106	0.57
0.75126	0.03296	0.06042
0.47514	0.02055	0.1595
0.00527	0.04199	0
0.72883	0.02149	0.693
0.08614	0.0017	0.3896
0.19672	0.00973	0
0.31419	0.06266	0.1141
0.2994	0.03897	0.1338
0.05124	0.0123	0
0.04967	0.03533	0
0.1727	0.05521	0
0.00671	0.03217	0.331
0.06601	0.02887	0
0.12829	0.02575	0
0.79422	0.02629	0.03952
0.01011	0.04882	0
0.03981	0.04277	0
0.81416	0.03392	0
0.03987	0.03537	0.3896
0.22455	0.01969	0.07434
0.06036	0.0318	0
0.10087	0.03592	0
0.24235	0.03988	0
0.04033	0.01355	0
0.20323	0.05642	0
0.20165	0.00171	0
0.07937	0.01399	0
0.07936	0.03419	0
0.03365	0.0099	0
0.07161	0.01475	0
0.03973	0.02902	0
0.03222	0.03631	0
0.03251	0.01627	0
0.08808	0.02405	0
0.03267	0.01864	0
0.03009	0.01235	0
0.05251	0.0479	0
0.32025	0.0224	0
0.23042	0.03303	1
0.00078	0.05775	0
0.0458	0.0186	0
0.01526	0.01399	0
0.07702	0.03914	0.0704
0.03606	0.03029	0
0.04394	0.01926	0
0.05706	0.04947	0
0.2525	0.01086	0.08575
0.0388	0.00799	0
0.32061	0.00546	0
0.02172	0.04612	0
0.06121	0.03511	0
0.18654	0.02008	0.0736
0.1318	0.0461	0
0.76496	0.0529	0.3564
0.13194	0.00451	0
0.0061	0.02033	0
0.69551	0.02569	0.2563
0.29155	0.02091	0.4075
0.73925	0.0359	0.1398
0.10971	0.01401	0
0.02531	0.03625	0
0.15646	0.01399	0
0.04097	0.05101	0
0.22765	0.05681	0
0.73123	0.06779	0.1877
0.37376	0.0284	0
0.03644	0.01283	0
0.05695	0.02926	0
0.06568	0.04457	0
0.10622	0.00764	0
0.2954	0.01378	0
0.06758	0.02755	0
0.03972	0.04019	0.0852
0.04237	0.06666	0
0.39936	0.00808	0.2625
0.02691	0.03122	0
0.2057	0.00497	0
0.15154	0.01559	0.03394
0.00252	0.02831	0
0.04904	0.05121	0.443
0.41228	0.01187	0.4585
0.02883	0.03839	0
0.81734	0.05061	0.12317
0.01418	0.01908	0
0.24389	0.01071	0.1517
0.03501	0.02337	0
0.13248	0.00667	0
0.0638	0.05549	0
0.78009	0.05315	0.2551
0.03537	0.0388	0
0.1655	0.01111	0
0.08339	0.02854	0
0.08883	0.01732	0.9287
0.05197	0.01496	0.0254
0.28052	0.03244	0.0335
0.20162	0.03419	0
0.00695	0.03013	0.2295
0.08632	0.05934	0
0.00892	0.06058	0
0.00926	0.00997	0
0.0176	0.03785	0
0.04378	0.02464	0
0.03204	0.01215	0
0.27142	0.02107	0
0.02982	0.05436	0.02455
0.06533	0.02718	0
0.57685	0.02468	0.9834
0.02718	0.03001	0.315
0.00114	0.01929	0
0.00268	0.02897	0.0238
0.60573	0.01074	0
0.4545	0.02483	0
0.15496	0.01695	0.05905
0.26913	0.0151	0
0.00096	0.01789	0
0.07105	0.0407	0
0.03088	0.03791	0
0.30563	0.02629	0
0.758	0.03614	0
0.01438	0.01041	0
0.26195	0.04078	0.411
0.04568	0.01884	0
0.01884	0.02216	0.2932
0.16039	0.03094	0.03973
0.05916	0.0749	0
0.30386	0.01532	0
0.21211	0.02258	0
0.10419	0.05585	0.07837
0.60814	0.06299	0.397
0.07447	0.01984	0
0.10099	0.01835	0
0.61429	0.01258	0
0.60069	0.05317	0.2249
0.56961	0.00881	0
0.71534	0.03549	0.4653
0.03831	0.01329	0
0.0588	0.03829	0
0.01033	0.01223	0
0.20576	0.02625	0.07635
0.68175	0.04315	0
0.19636	0.01324	0.1416
0.07937	0.00763	0
0.39731	0.00481	0.4102
0.72883	0.00476	0.312
0.37034	0.00844	0
0.5258	0.01198	0.1394
0.0476	0.01541	0
0.0012	0.04885	0
0.03182	0.01504	0
0.14689	0.01403	0.1469
0.59033	0.00532	0
0.48816	0.04757	0
0.13818	0.04612	0
0.01719	0.01638	0
0.05708	0.0176	0
0.33862	0.00639	0.895
0.01684	0.01122	0
0.1355	0.02358	0
0.18997	0.02931	0
0.02012	0.01178	0
0.03643	0.05383	0.02127
0.12957	0.00611	0
0.52605	0.04528	0.1361
0.28474	0.01583	0
0.26563	0.00913	0.6294
0.04241	0.0446	0.0961
0.01612	0.01115	0
0.36459	0.00432	0.2
0.01774	0.0441	0
0.42172	0.04381	0.166
0.13186	0.00694	0
0.04572	0.03144	0.1674
0.66512	0.03417	0.2542
0.02539	0.05422	0
0.00844	0.04587	0
0.91495	0.00882	0.4885
0.27432	0.00071	0
0.18343	0.01214	0
0.28557	0.00778	0
0.00797	0.01803	0
0.30288	0.0276	0.1071
0.04814	0.0322	0
0.54122	0.03229	0.3918
0.02461	0.02933	0.1819
0.05455	0.04097	0
0.06522	0.03466	0
0.05345	0.02689	0
0.05592	0.0518	0
0.04076	0.03443	0.313
0.33742	0.04259	0
0.4741	0.03974	0
0.04948	0.02144	0
0.04982	0.04463	0
0.14144	0.02832	0
0.39806	0.00905	0.09125
0.27632	0.03322	0.1837
0.02846	0.03883	0
0.0326	0.01353	0
0.75452	0.04912	0
0.79925	0.01405	0.628
0.02721	0.04684	0
0.04022	0.02009	0
0.55149	0.01281	0.03586
0.07851	0.00953	0
0.61743	0.03457	0.4324
0.01858	0.02545	0
0.04457	0.02567	0
0.00959	0.00764	0
0.02099	0.00897	0
0.01605	0.02266	0
0.06666	0.03361	0
0.00688	0.0198	0.401
0.08286	0.0308	0
0.07867	0.01895	0
0.05207	0.0155	0
0.13245	0.03929	0.1399
0.02651	0.03945	0
0.07949	0.00916	0
0.32732	0.03649	0
0.03885	0.01424	0
0.06444	0.03263	0
0.0328	0.04008	0
0.00208	0.01403	0
0.02171	0.04427	0.03848
0.00501	0.05462	0
0.26235	0.01547	0
0.39849	0.03675	0.04816
0.25533	0.03189	0.3457
0.02881	0.045	0
0.72613	0.03803	0.1289
0.00101	0.01808	0
0.06409	0.00887	0
0.00236	0.03036	0
0.16278	0.0357	0.273
0.01612	0.01632	0
0.05877	0.00244	0
0.33109	0.01789	0.162
0.10151	0.02164	0.1095
0.05428	0.04923	0.2084
0.09582	0.05137	0
0.03942	0.0372	0
0.67277	0.00642	0
0.19107	0.04188	0.1127
0.0644	0.04534	0
0.65538	0.0177	0
0.5117	0.01251	0
0.04261	0.03972	0
0.4208	0.00624	0
0.56175	0.03455	0.1433
0.0187	0.03535	0
0.08855	0.04224	0
0.06121	0.01508	0
0.65792	0.01916	0.7285
0.16691	0.04604	0
0.24741	0.04005	0.2208
0.05919	0.05033	0
0.00405	0.01683	0
0.18241	0.02142	0
0.07796	0.04297	0.273
0.04248	0.04167	0
0.05814	0.03749	0
0.05802	0.01158	0
0.35208	0.00225	0
0.06572	0.02946	0
0.11525	0.04243	0
0.08621	0.00873	0.1011
0.41155	0.03979	0
0.00827	0.04358	0.1466
0.07674	0.01737	0.1389
0.05522	0.03574	0
0.33384	0.0331	0
0.30917	0.00937	0
0.34714	0.03911	0.1904
0.09495	0.03481	0.397
0.93609	0.00762	0.3218
0.34107	0.01433	0
0.02203	0.02119	0
0.13918	0.0216	0.02998
0.07884	0.0613	0.533
0.0487	0.03847	0
0.00902	0.03984	0
0.13815	0.05301	0
0.05005	0.0104	0.07166
0.08225	0.00627	0
0.5205	0.01179	0
0.24422	0.00199	0
0.01397	0.00973	0.6665
0.56777	0.00753	0
0.09881	0.0637	0
0.00231	0.01247	0
0.34864	0.03659	0
0.73826	0.03371	0
0.60892	0.00853	0
0.25409	0.0024	0
0.21655	0.01457	0
0.4016	0.02639	0
0.03761	0.02732	0
0.05298	0.02507	0
0.01207	0.02429	0
0.04351	0.01086	0
0.05011	0.00968	0.05063
0.02088	0.036	0
0.19008	0.02782	0.2098
0.04816	0.05925	0
0.10104	0.01211	0.0853
0.59749	0.03827	0.4214
0.07437	0.00675	0
0.01215	0.04556	0
0.03797	0.04662	0.0335
0.03428	0.03299	0.05078
0.01062	0.04633	0
0.36705	0.01893	0
0.1256	0.024	0
0.01913	0.03217	0
0.34288	0.0436	0
0.23918	0.00298	0
0.06294	0.03293	0
0.04317	0.01877	0
0.02987	0.00572	0
0.28356	0.01804	0
0.03411	0.02801	0
0.09785	0.03288	0.1357
0.08844	0.0151	0.1841
0.40603	0.01299	0
0.06257	0.03526	0
0.07413	0.03236	0
0.03029	0.04779	0
0.08434	0.01528	0
0.05121	0.01587	0.01733
0.39493	0.01259	0
0.1205	0.00286	0.2137
0.7243	0.03117	0.226
0.02552	0.0248	0
0.03443	0.0233	0
0.5466	0.02085	0
0.02686	0.01022	0
0.01091	0.04392	0
0.25087	0.0505	0.2007
0.00078	0.00858	0
0.06437	0.01936	0
0.11431	0.05681	0.07874
0.01305	0.03747	0
0.08442	0.02084	0
0.05409	0.05986	0
0.0444	0.01987	0.1516
0.63535	0.02735	0.06174
0.03468	0.04024	0.05243
0.05461	0.01617	0
0.28931	0.00566	0
0.03286	0.01427	0
0.20839	0.04066	0
0.09377	0.05357	0
0.0049	0.05341	0
0.05165	0.01364	0.63
0.0429	0.04443	0
0.03562	0.03166	0
0.06119	0.04497	0
0.09323	0.03311	0
0.02046	0.04219	0.011734
0.0989	0.04568	0
0.24767	0.04556	0.2957
0.05451	0.01313	0
0.03713	0.01065	0
0.01938	0.04916	0
0.18954	0.00992	0.5293
0.11066	0.00482	0
0.58395	0.00858	0.2954
0.00105	0.01606	0
0.43327	0.00832	0
0.72431	0.00901	0.4883
0.83422	0.02212	0.7593
0.01605	0.02697	0
0.49918	0.0289	0.1572
0.43509	0.01304	0.1394
0.03719	0.04629	0
0.65913	0.04001	0.882
0.07079	0.00872	0.1702
0.30072	0.03193	0
0.01244	0.03105	0
0.0091	0.05518	0
0.0003	0.00285	0
0.06559	0.02483	0
0.01379	0.01231	0
0.12256	0.04607	0.134
0.00264	0.04563	0
0.00839	0.0422	0
0.52746	0.02917	0.02777
0.13753	0.01868	0.4377
0.17381	0.01712	0
0.01393	0.05817	0
0.10433	0.02928	0.2269
0.3083	0.00346	0
0.14014	0.02751	0.10266
0.55695	0.05367	0
0.82757	0.04673	0.4446
0.51109	0.01263	0.04266
0.02878	0.00656	0
0.11525	0.0192	0
0.94773	0.00988	0.0806
0.84874	0.05977	0.2644
0.03442	0.01461	0
0.03664	0.04271	0
0.41291	0.03361	0
0.02642	0.02	0
0.07556	0.01697	0
0.1222	0.01914	0
0.16414	0.02659	0.03378
0.06427	0.03149	0
0.44145	0.01562	0.1032
0.00077	0.01001	0
0.16444	0.01592	0
0.00871	0.01907	0
0.01529	0.00747	0.07336
0.05192	0.02108	0
0.15922	0.05204	0.1575
0.01867	0.03052	0
0.0532	0.02754	0
0.27864	0.01541	0
0.37599	0.00279	0.0374
0.15463	0.0151	0
0.29465	0.05124	0.0896
0.27277	0.00196	0.472
0.097	0.00653	0
0.69049	0.03848	0.1968
0.7819	0.00686	0.1321
0.01016	0.00811	0
0.05789	0.01126	0
0.8058	0.00634	0.3625
0.05278	0.02769	0
0.13368	0.05642	0.1322
0.03444	0.04536	0
0.06123	0.01971	0
0.50202	0.03331	0
0.12826	0.04552	0
0.06545	0.04423	0.0466
0.00729	0.03735	0.05975
0.04884	0.02268	0
0.02489	0.04373	0
[truncated: 98,001 more rows]
