# Supplementary material for: Learning a genome-wide score of human–mouse conservation at the functional genomics level
Source: Nat Commun. 2021 May 3;12:2495. doi: 10.1038/s41467-021-22653-8 (PMC8093196; doi:10.1038/s41467-021-22653-8)
Supplement: Supplementary file 8 — Source Data [file 41467_2021_22653_MOESM8_ESM.zip › 8/Fig3b_SupFig12.xlsx]

## Sheet: Sheet1
Number of bins	Bins based on	Chromatin state	Bin 1	Bin 2	Bin 3	Bin 4	Bin 5
5	LECIF score	K4m3	0.2198	0.4856	0.752	0.8706	0.8613
		K4m1/3	0.10394	0.2656	0.4094	0.405	0.3643
		K4m1	0.276	0.411	0.4724	0.521	0.5806
		K4m1+K36m3	0.1576	0.2311	0.3237	0.5205	0.6265
		K36m3	0.5913	0.8486	0.888	0.793	0.6387
		Unmarked	0.533	0.6836	0.692	0.691	0.7773
		K27m3	0.317	0.547	0.6494	0.783	0.8135
	Percentile rank of LECIF score	K4m3	0.2035	0.1732	0.2131	0.3215	0.8716
		K4m1/3	0.0696	0.08185	0.10406	0.1584	0.4521
		K4m1	0.1458	0.2417	0.3035	0.3281	0.49
		K4m1+K36m3	0.0779	0.1592	0.1772	0.2048	0.4106
		K36m3	0.2423	0.571	0.658	0.781	0.8706
		Unmarked	0.2622	0.5083	0.595	0.647	0.7163
		K27m3	0.1887	0.269	0.3367	0.4207	0.72
	Human-only baseline score	K4m3	0.7505	0.8794	0.7993	0.6626	0.2338
		K4m1/3	0.4456	0.3687	0.3691	0.3462	0.179
		K4m1	0.4426	0.3464	0.3176	0.3176	0.4507
		K4m1+K36m3	0.3787	0.324	0.2979	0.1478	0.03784
		K36m3	0.777	0.82	0.672	0.5913	0.4985
		Unmarked	0.7544	0.7676	0.722	0.687	0.604
		K27m3	0.532	0.61	0.7075	0.7456	0.6484
	Percentile rank of human-only baseline score	K4m3	0.4192	0.6865	0.8022	0.867	0.8726
		K4m1/3	0.393	0.4788	0.4673	0.4087	0.3623
		K4m1	0.4922	0.4531	0.4102	0.3726	0.3386
		K4m1+K36m3	0.396	0.3784	0.3677	0.345	0.3145
		K36m3	0.6685	0.779	0.8247	0.8296	0.81
		Unmarked	0.7007	0.763	0.779	0.7783	0.7603
		K27m3	0.5283	0.528	0.5327	0.5527	0.6416
Number of bins	Bins based on	Chromatin state	Bin 1	Bin 2	Bin 3	Bin 4	Bin 5	Bin 6	Bin 7	Bin 8	Bin 9	Bin 10
10	LECIF score	K4m3	0.204	0.3203	0.4211	0.535	0.6567	0.7866	0.8906	0.8477	0.859	0.8613
		K4m1/3	0.0846	0.1531	0.2241	0.3035	0.3718	0.4265	0.399	0.3982	0.3506	0.4165
		K4m1	0.2363	0.313	0.38	0.4468	0.4685	0.4697	0.5093	0.535	0.576	0.591
		K4m1+K36m3	0.1261	0.1984	0.2151	0.2432	0.2876	0.356	0.4717	0.5713	0.634	0.5957
		K36m3	0.4443	0.767	0.825	0.869	0.8926	0.8745	0.817	0.7183	0.648	0.6006
		Unmarked	0.4453	0.6084	0.6523	0.703	0.708	0.6675	0.6895	0.6816	0.75	0.809
		K27m3	0.2705	0.4167	0.517	0.581	0.628	0.666	0.7417	0.8105	0.825	0.7295
	Percentile rank of LECIF score	K4m3	0.2059	0.1666	0.17	0.1777	0.1987	0.2246	0.2617	0.35	0.526	0.8716
		K4m1/3	0.06866	0.06256	0.0783	0.0864	0.0971	0.10913	0.128	0.1719	0.291	0.4333
		K4m1	0.1163	0.1803	0.2228	0.2622	0.2856	0.3167	0.3057	0.3286	0.4321	0.5127
		K4m1+K36m3	0.05457	0.1412	0.1552	0.1646	0.1697	0.1825	0.1887	0.2041	0.2418	0.4731
		K36m3	0.1628	0.4387	0.5493	0.598	0.6353	0.673	0.7197	0.787	0.86	0.8735
		Unmarked	0.1659	0.3992	0.4827	0.5356	0.572	0.6113	0.6055	0.6187	0.694	0.72
		K27m3	0.1656	0.2197	0.2551	0.2834	0.314	0.3547	0.3738	0.446	0.5703	0.759
	Human-only baseline score	K4m3	0.555	0.824	0.885	0.87	0.8066	0.7246	0.686	0.532	0.2668	-0.1473
		K4m1/3	0.435	0.454	0.3765	0.3533	0.3635	0.4006	0.3584	0.281	0.1646	0.409
		K4m1	0.476	0.4028	0.3538	0.329	0.314	0.338	0.3274	0.274	0.464	0.05832
		K4m1+K36m3	0.3896	0.3633	0.3271	0.3164	0.3113	0.2216	0.142	0.1768	0.0365	nan
		K36m3	0.719	0.826	0.825	0.8027	0.6787	0.6426	0.6055	0.4844	0.4983	0.58
		Unmarked	0.7285	0.7793	0.7734	0.756	0.725	0.705	0.693	0.6577	0.6	0.6406
		K27m3	0.5283	0.5376	0.5703	0.66	0.702	0.7373	0.7515	0.72	0.668	0.589
	Percentile rank of human-only baseline score	K4m3	0.3606	0.4888	0.63	0.722	0.775	0.821	0.8525	0.878	0.89	0.8574
		K4m1/3	0.378	0.4165	0.47	0.4856	0.4783	0.4568	0.4263	0.3914	0.3633	0.359
		K4m1	0.4856	0.4717	0.4656	0.4412	0.418	0.4023	0.3828	0.3623	0.3462	0.3286
		K4m1+K36m3	0.4016	0.3643	0.3806	0.376	0.3728	0.3623	0.3518	0.3372	0.317	0.3123
		K36m3	0.7036	0.616	0.7583	0.7954	0.8184	0.8306	0.8325	0.826	0.8247	0.788
		Unmarked	0.7036	0.6655	0.7563	0.7686	0.775	0.782	0.7812	0.776	0.771	0.75
		K27m3	0.531	0.4946	0.526	0.5293	0.53	0.536	0.5474	0.558	0.5815	0.675
