# Supplementary material for: Learning a genome-wide score of human–mouse conservation at the functional genomics level
Source: Nat Commun. 2021 May 3;12:2495. doi: 10.1038/s41467-021-22653-8 (PMC8093196; doi:10.1038/s41467-021-22653-8)
Supplement: Supplementary file 8 — Source Data [file 41467_2021_22653_MOESM8_ESM.zip › 8/Fig4d_SupFig20.xlsx]

## Sheet: Fig. 4d, Supplementary Fig. 20
Percentile cutoff	Category	ChromHMM chromain state	PCC
0.1	High LECIF, high PhyloP	K4m3	0.89599
0.1	High LECIF, high PhyloP	K4m1/3	0.443473
0.1	High LECIF, high PhyloP	K4m1	0.542269
0.1	High LECIF, high PhyloP	K4m1+K36m3	0.530154
0.1	High LECIF, high PhyloP	K36m3	0.899507
0.1	High LECIF, high PhyloP	Unmarked	0.784734
0.1	High LECIF, high PhyloP	K27m3	0.7739
0.1	High LECIF, low PhyloP	K4m3	0.858396
0.1	High LECIF, low PhyloP	K4m1/3	0.440531
0.1	High LECIF, low PhyloP	K4m1	0.470675
0.1	High LECIF, low PhyloP	K4m1+K36m3	0.358394
0.1	High LECIF, low PhyloP	K36m3	0.840825
0.1	High LECIF, low PhyloP	Unmarked	0.633258
0.1	High LECIF, low PhyloP	K27m3	0.682443
0.1	Low LECIF, high PhyloP	K4m3	0.236614
0.1	Low LECIF, high PhyloP	K4m1/3	0.0763797
0.1	Low LECIF, high PhyloP	K4m1	0.124496
0.1	Low LECIF, high PhyloP	K4m1+K36m3	0.0444112
0.1	Low LECIF, high PhyloP	K36m3	0.0704367
0.1	Low LECIF, high PhyloP	Unmarked	0.092638
0.1	Low LECIF, high PhyloP	K27m3	0.143298
0.1	Low LECIF, low PhyloP	K4m3	0.228211
0.1	Low LECIF, low PhyloP	K4m1/3	0.0637184
0.1	Low LECIF, low PhyloP	K4m1	0.0907682
0.1	Low LECIF, low PhyloP	K4m1+K36m3	0.0121618
0.1	Low LECIF, low PhyloP	K36m3	0.0352175
0.1	Low LECIF, low PhyloP	Unmarked	0.0487636
0.1	Low LECIF, low PhyloP	K27m3	0.122805
0.25	High LECIF, high PhyloP	K4m3	0.886598
0.25	High LECIF, high PhyloP	K4m1/3	0.447079
0.25	High LECIF, high PhyloP	K4m1	0.491235
0.25	High LECIF, high PhyloP	K4m1+K36m3	0.435356
0.25	High LECIF, high PhyloP	K36m3	0.861768
0.25	High LECIF, high PhyloP	Unmarked	0.74671
0.25	High LECIF, high PhyloP	K27m3	0.729374
0.25	High LECIF, low PhyloP	K4m3	0.792554
0.25	High LECIF, low PhyloP	K4m1/3	0.435401
0.25	High LECIF, low PhyloP	K4m1	0.418405
0.25	High LECIF, low PhyloP	K4m1+K36m3	0.336798
0.25	High LECIF, low PhyloP	K36m3	0.838667
0.25	High LECIF, low PhyloP	Unmarked	0.649787
0.25	High LECIF, low PhyloP	K27m3	0.599768
0.25	Low LECIF, high PhyloP	K4m3	0.226536
0.25	Low LECIF, high PhyloP	K4m1/3	0.0772792
0.25	Low LECIF, high PhyloP	K4m1	0.160996
0.25	Low LECIF, high PhyloP	K4m1+K36m3	0.0774612
0.25	Low LECIF, high PhyloP	K36m3	0.236156
0.25	Low LECIF, high PhyloP	Unmarked	0.2732
0.25	Low LECIF, high PhyloP	K27m3	0.198643
0.25	Low LECIF, low PhyloP	K4m3	0.19076
0.25	Low LECIF, low PhyloP	K4m1/3	0.0558039
0.25	Low LECIF, low PhyloP	K4m1	0.133208
0.25	Low LECIF, low PhyloP	K4m1+K36m3	0.0487245
0.25	Low LECIF, low PhyloP	K36m3	0.178919
0.25	Low LECIF, low PhyloP	Unmarked	0.212845
0.25	Low LECIF, low PhyloP	K27m3	0.160392
0.5	High LECIF, high PhyloP	K4m3	0.872201
0.5	High LECIF, high PhyloP	K4m1/3	0.447959
0.5	High LECIF, high PhyloP	K4m1	0.459805
0.5	High LECIF, high PhyloP	K4m1+K36m3	0.402093
0.5	High LECIF, high PhyloP	K36m3	0.851037
0.5	High LECIF, high PhyloP	Unmarked	0.803227
0.5	High LECIF, high PhyloP	K27m3	0.669522
0.5	High LECIF, low PhyloP	K4m3	0.77449
0.5	High LECIF, low PhyloP	K4m1/3	0.413247
0.5	High LECIF, low PhyloP	K4m1	0.442541
0.5	High LECIF, low PhyloP	K4m1+K36m3	0.338638
0.5	High LECIF, low PhyloP	K36m3	0.820972
0.5	High LECIF, low PhyloP	Unmarked	0.744247
0.5	High LECIF, low PhyloP	K27m3	0.584758
0.5	Low LECIF, high PhyloP	K4m3	0.205939
0.5	Low LECIF, high PhyloP	K4m1/3	0.0770458
0.5	Low LECIF, high PhyloP	K4m1	0.200472
0.5	Low LECIF, high PhyloP	K4m1+K36m3	0.0940239
0.5	Low LECIF, high PhyloP	K36m3	0.339341
0.5	Low LECIF, high PhyloP	Unmarked	0.373945
0.5	Low LECIF, high PhyloP	K27m3	0.23398
0.5	Low LECIF, low PhyloP	K4m3	0.170255
0.5	Low LECIF, low PhyloP	K4m1/3	0.0624272
0.5	Low LECIF, low PhyloP	K4m1	0.195703
0.5	Low LECIF, low PhyloP	K4m1+K36m3	0.0881655
0.5	Low LECIF, low PhyloP	K36m3	0.302442
0.5	Low LECIF, low PhyloP	Unmarked	0.344756
0.5	Low LECIF, low PhyloP	K27m3	0.220666

## Sheet: Fig. 5a
			Common SNP		HGMD		GWAS		GTEx eQTL
LECIF score bin	LECIF score left threshold (inclusive)	LECIF score right threshold (exclusive)	log2 enrichment	binomial p-val	log2 enrichment	binomial p-val	log2 enrichment	binomial p-val	log2 enrichment	binomial p-val
0	0	0.1	0.0583485	0	-1.21177	6.83892e-62	-0.248387	1.12936e-108	-0.437009	0
1	0.1	0.2	-0.0298036	1.31747e-43	0.124107	0.18882	0.192172	2.19558e-14	0.26759	3.10649e-293
2	0.2	0.3	-0.149142	0	-0.143061	0.249886	0.234594	4.17877e-13	0.593433	0
3	0.3	0.4	-0.212809	0	0.0492144	0.423653	0.372906	3.606e-25	0.714438	0
4	0.4	0.5	-0.212123	0	0.752065	0.000197551	0.509414	9.3858e-34	0.75578	0
5	0.5	0.6	-0.175354	3.62553e-296	1.61934	6.78639e-16	0.687218	2.47115e-46	0.803389	0
6	0.6	0.7	-0.164309	1.01035e-221	2.03093	6.50958e-25	0.631658	7.73166e-33	0.875454	0
7	0.7	0.8	-0.149853	1.56573e-157	2.48948	6.38883e-39	0.756728	1.07916e-41	0.958093	0
8	0.8	0.9	-0.148568	1.20445e-133	3.4466	3.73931e-103	0.870453	9.96984e-50	1.02828	0
9	0.9	1	-0.100486	6.04102e-16	2.99288	2.48504e-15	0.844948	6.49336e-12	0.844349	1.8234e-119
	(0 p-val due to underflow)
