# Supplementary material for: Learning a genome-wide score of human–mouse conservation at the functional genomics level
Source: Nat Commun. 2021 May 3;12:2495. doi: 10.1038/s41467-021-22653-8 (PMC8093196; doi:10.1038/s41467-021-22653-8)
Supplement: Supplementary file 8 — Source Data [file 41467_2021_22653_MOESM8_ESM.zip › 8/Fig5a.xlsx]

## Sheet: Sheet1
			Common SNP		HGMD		GWAS		GTEx eQTL
LECIF score bin	LECIF score left threshold (inclusive)	LECIF score right threshold (exclusive)	log2 enrichment	binomial p-val	log2 enrichment	binomial p-val	log2 enrichment	binomial p-val	log2 enrichment	binomial p-val
0	0	0.1	0.0583485	0	-1.21177	6.83892e-62	-0.248387	1.12936e-108	-0.437009	0
1	0.1	0.2	-0.0298036	1.31747e-43	0.124107	0.18882	0.192172	2.19558e-14	0.26759	3.10649e-293
2	0.2	0.3	-0.149142	0	-0.143061	0.249886	0.234594	4.17877e-13	0.593433	0
3	0.3	0.4	-0.212809	0	0.0492144	0.423653	0.372906	3.606e-25	0.714438	0
4	0.4	0.5	-0.212123	0	0.752065	0.000197551	0.509414	9.3858e-34	0.75578	0
5	0.5	0.6	-0.175354	3.62553e-296	1.61934	6.78639e-16	0.687218	2.47115e-46	0.803389	0
6	0.6	0.7	-0.164309	1.01035e-221	2.03093	6.50958e-25	0.631658	7.73166e-33	0.875454	0
7	0.7	0.8	-0.149853	1.56573e-157	2.48948	6.38883e-39	0.756728	1.07916e-41	0.958093	0
8	0.8	0.9	-0.148568	1.20445e-133	3.4466	3.73931e-103	0.870453	9.96984e-50	1.02828	0
9	0.9	1	-0.100486	6.04102e-16	2.99288	2.48504e-15	0.844948	6.49336e-12	0.844349	1.8234e-119
	(0 p-val due to underflow)
