# Supplementary material for: Learning a genome-wide score of human–mouse conservation at the functional genomics level
Source: Nat Commun. 2021 May 3;12:2495. doi: 10.1038/s41467-021-22653-8 (PMC8093196; doi:10.1038/s41467-021-22653-8)
Supplement: Supplementary file 8 — Source Data [file 41467_2021_22653_MOESM8_ESM.zip › 8/Fig5b.txt]

AGE_AT_MENARCHE
Category	Prop._SNPs	Prop._h2	Prop._h2_std_error	Enrichment	Enrichment_std_error	Enrichment_p	Coefficient	Coefficient_std_error	Coefficient_z-score
baseL2_0	1.0	0.9999999999999942	1.1524476830699562e-07	0.9999999999999942	1.1524476830699562e-07	NA	9.622176568148423e-09	1.980702370029672e-08	0.4857961859259187
Coding_UCSCL2_0	0.01427490862095777	0.13598837487412274	0.07589102170852764	9.526391971047072	5.3163928206943405	0.09531538053048022	1.1292670065113706e-07	2.4395623730583843e-07	0.46289737002938464
Coding_UCSC.extend.500L2_0	0.0636617812073122	0.3514167224100096	0.08767439020737951	5.520057964850752	1.3771903415939801	0.0018647995385044475	8.962143248555163e-09	4.376554624018879e-08	0.20477622281623564
Conserved_LindbladTohL2_0	0.025685105866157906	0.06740064277897216	0.09884243873574941	2.624113878688648	3.848239491431565	0.6679193850440288	6.884990684037589e-08	1.3874108477707443e-07	0.4962474306078991
Conserved_LindbladToh.extend.500L2_0	0.33041242483215094	0.6573885090595415	0.11302154493794278	1.9895998444776826	0.3420620304922176	0.005214244797566065	2.133087404003902e-08	1.6620130655811045e-08	1.283436001905371
CTCF_HoffmanL2_0	0.02386616428114063	-0.22042206073605689	0.10451899861162134	-9.235755613659185	4.379379835837872	0.014511841494109168	-2.9498458648878203e-07	1.4066131113775827e-07	-2.097126666193844
CTCF_Hoffman.extend.500L2_0	0.07083572171116388	-0.16072632506283047	0.09495782353612181	-2.269001023497719	1.3405358376006526	0.012986025583005299	2.9408616147702886e-09	5.7662414654357135e-08	0.05100136080666315
DGF_ENCODEL2_0	0.13600559891121844	0.31691287414580577	0.2278907577311572	2.3301457931351766	1.6755983544465654	0.4249010116952593	4.2719891077937255e-09	6.577941481749291e-08	0.06494416406175846
DGF_ENCODE.extend.500L2_0	0.5384702874055196	0.6062085326278219	0.13448784746954465	1.125797554306444	0.24975908720523782	0.6144690920122735	-1.873523839128406e-09	2.3315297918595935e-08	-0.08035598968838872
DHS_peaks_TrynkaL2_0	0.11058285813211827	0.2539500654433704	0.2082776741400295	2.296468636576249	1.883453526686667	0.4842221373131128	3.402931200578237e-08	9.638147097553889e-08	0.35306902521148315
DHS_TrynkaL2_0	0.1662005660308675	0.3083977197070588	0.20723229644307284	1.8555756281226012	1.2468808102890863	0.48755623698661255	1.6353563406088313e-08	6.529108373053498e-08	0.2504716183542251
DHS_Trynka.extend.500L2_0	0.49604212872027065	0.4593828360518468	0.1596797783255259	0.926096412893396	0.32190769509331923	0.8176839961640001	-2.8854816937473868e-08	2.689860448727604e-08	-1.0727254252585179
Enhancer_AnderssonL2_0	0.00432768191554696	-0.0269754192048329	0.033836081641796086	-6.233225946649449	7.81852324225628	0.36172045729763835	-1.4531246663736984e-07	2.1924263929824566e-07	-0.6627929088177721
Enhancer_Andersson.extend.500L2_0	0.019035056773355652	-0.039885871535273044	0.04450527910635597	-2.0953902060908667	2.338069155047244	0.18240222872972556	-4.269310784125288e-08	7.43682120861275e-08	-0.5740773731632681
Enhancer_HoffmanL2_0	0.041989150096482915	0.02384525498984824	0.09739045467809374	0.5678908702618766	2.319419527528168	0.8512314346133636	-7.430086971959155e-08	9.5136500728654e-08	-0.7809922495626643
Enhancer_Hoffman.extend.500L2_0	0.08984511233469868	0.12780773438017207	0.09161985337318365	1.422534081810169	1.0197533398575267	0.6767391621068893	-2.1855076582991125e-09	5.994931154845023e-08	-0.03645592587886209
FetalDHS_TrynkaL2_0	0.08393082620342789	0.08062936175752594	0.15754749895795198	0.9606644591118405	1.8771112603621367	0.9832509525420301	-6.904285914255419e-08	8.46834898945519e-08	-0.815304839568215
FetalDHS_Trynka.extend.500L2_0	0.2833618428899481	0.3922092530540101	0.15376337034096293	1.3841286782085762	0.5426396467949337	0.47154115160681254	2.9145220080617537e-08	3.025987400729255e-08	0.9631639600876598
H3K27ac_HniszL2_0	0.3890758491763095	0.5282656299898438	0.07160728156352415	1.3577445917247373	0.18404452940247995	0.0455035510505113	-6.392803045192636e-08	7.009308686858829e-08	-0.9120447294863717
H3K27ac_Hnisz.extend.500L2_0	0.4204863517312657	0.6512490238493327	0.08921786405952707	1.5487994346735616	0.2121777881545761	0.00789713951808695	5.005550752846411e-08	7.145362669864956e-08	0.7005313773584866
H3K27ac_PGC2L2_0	0.2687779339554607	0.7216157162289607	0.12668464053300002	2.684802675611533	0.47133571818433945	0.00022509724951556457	8.949868347643948e-08	5.5539636622994734e-08	1.611438045300154
H3K27ac_PGC2.extend.500L2_0	0.33520645901241686	0.6692141970551337	0.09002108545984909	1.9964239323632615	0.2685541493593788	0.0002812968947170211	-3.7100094839009724e-08	5.0378892555494116e-08	-0.7364214050188315
H3K4me1_peaks_TrynkaL2_0	0.16982251270264725	0.5001289618335747	0.2257551262744842	2.945009786242425	1.329359239135584	0.13853047790878614	7.817683705799192e-08	5.213260676354996e-08	1.499576597283287
H3K4me1_TrynkaL2_0	0.4236845553020814	0.6652107460846666	0.16170673015021303	1.5700613528628162	0.38166774815503557	0.12964225416157318	-9.580737143029015e-10	3.853396421478659e-08	-0.024863097628955107
H3K4me1_Trynka.extend.500L2_0	0.6058191032985364	0.7102564764962049	0.11018483458761895	1.172390359810433	0.1818774515159551	0.3384117916742728	-2.7116617000601245e-08	2.990831245002736e-08	-0.9066582090149469
H3K4me3_peaks_TrynkaL2_0	0.04164878004428334	0.2436487114915389	0.12972593881549654	5.8500803920901845	3.114759632276494	0.12095714409161197	2.0825656671751946e-07	1.0289233457319013e-07	2.0240241178450553
H3K4me3_TrynkaL2_0	0.133010543754998	-0.07393830204622087	0.12411487018241837	-0.5558830146759893	0.9331205382562362	0.08886840845548113	-2.0464377458366586e-07	6.259517647444632e-08	-3.2693217929852643
H3K4me3_Trynka.extend.500L2_0	0.25513914324378867	0.5794642434690789	0.16718171538394516	2.271169512062653	0.6552570227305378	0.04735018602435557	8.242615684138608e-08	4.5885460647625415e-08	1.7963458506905423
H3K9ac_peaks_TrynkaL2_0	0.038459467361967696	-0.07419719201569122	0.12175726789546554	-1.9292308787683399	3.16585944234554	0.353195400489821	-1.182544059678538e-07	1.0004239093478371e-07	-1.1820429806095125
H3K9ac_TrynkaL2_0	0.12541286015018221	-0.055780117360425985	0.13335251184747374	-0.4447719101025936	1.0633081143973893	0.16461801351541647	-1.4566904533921778e-07	6.239868161422657e-08	-2.334489152187568
H3K9ac_Trynka.extend.500L2_0	0.2298547983705853	0.6068684473377595	0.12089449412829595	2.640225271083229	0.5259602800781334	0.001602573493197207	1.0691353984676363e-07	4.294475175087514e-08	2.4895600856415454
Intron_UCSCL2_0	0.3874729729571045	0.49703538534495806	0.07888294246722752	1.282761431208217	0.20358308313793108	0.1669147057672373	-2.281783065524568e-07	2.1125798865299555e-07	-1.0800931505944322
Intron_UCSC.extend.500L2_0	0.39679649544660694	0.601357450784906	0.052703893623387635	1.5155311543466614	0.1328234856612525	0.00017977633039497587	2.219741738376799e-07	2.114704111297948e-07	1.0496701295078021
PromoterFlanking_HoffmanL2_0	0.008308451426979217	-0.005030899966813579	0.05006869699715201	-0.6055159629960924	6.026236951276967	0.7902138033034608	-1.2471454938658377e-07	1.7343760470200962e-07	-0.7190744452499851
PromoterFlanking_Hoffman.extend.500L2_0	0.033186499470992135	0.1166476468813924	0.0700170423294015	3.514912652458344	2.109804994365327	0.21459671368091116	7.333415047654491e-08	6.930772886402033e-08	1.0580948427905392
Promoter_UCSCL2_0	0.04634551770888849	0.03246127765813345	0.09382979663826402	0.7004189242643367	2.0245711187787343	0.8815469155542557	-3.3398756736860084e-07	2.188011017917056e-07	-1.526443718215599
Promoter_UCSC.extend.500L2_0	0.05693456591243414	0.16878567430953362	0.07047645929314003	2.9645553909926607	1.23785012081296	0.1069026741566521	2.440451970456823e-07	1.8050930949377481e-07	1.3519812231850492
Repressed_HoffmanL2_0	0.4608732966189964	0.3676336614034226	0.14714284847747236	0.7976892219627666	0.3192696334479002	0.5297478924888839	2.0500885118749373e-08	2.196754125533719e-08	0.9332353075139221
Repressed_Hoffman.extend.500L2_0	0.7185106117786826	0.35728544007142915	0.07905043406094485	0.4972584040018063	0.11001985602586223	2.422867004408664e-06	-2.45938204432982e-08	1.9988309029579366e-08	-1.2304102566607034
SuperEnhancer_HniszL2_0	0.16720976575192845	0.20876605427161832	0.05004423304011897	1.2485278795339176	0.299290133055771	0.4028635130082223	-5.568930618895767e-08	2.633741825861477e-07	-0.21144557770290232
SuperEnhancer_Hnisz.extend.500L2_0	0.17038297418337608	0.22431964122268555	0.044308077016204456	1.316561365933545	0.2600499094969285	0.21514922981292117	3.608763470132317e-08	2.5840185767997523e-07	0.13965702501263313
TFBS_ENCODEL2_0	0.1312281722396601	0.63427804237117	0.19337628908312407	4.8333984353054715	1.4735882225804666	0.005638839881600939	1.69747482826072e-07	5.792607073231065e-08	2.9304159712560716
TFBS_ENCODE.extend.500L2_0	0.34121451885447107	0.42269609823228815	0.1477570835626905	1.2387986878500008	0.43303281483666667	0.5798858072510559	-3.649988124813064e-08	2.695476428657135e-08	-1.3541161354660627
Transcr_HoffmanL2_0	0.3459677891497274	0.583148086887497	0.12872837123615877	1.685556011791384	0.3720819546597961	0.07301391686011413	6.295803886109505e-09	2.0273895497163076e-08	0.3105374537907861
Transcr_Hoffman.extend.500L2_0	0.7620952569793894	0.9006926002198892	0.09332110737728937	1.181863542609934	0.12245333706336556	0.1268801687622975	1.4781140719452678e-08	1.5438804761942265e-08	0.957401880998536
TSS_HoffmanL2_0	0.017832102784039145	0.0880335423831794	0.06582008792290425	4.9368009734653935	3.6911007479060394	0.28727771546533165	-1.37833012022332e-07	1.5682391593436446e-07	-0.8789030117065771
TSS_Hoffman.extend.500L2_0	0.03435338664846886	0.17801661183846784	0.08066327879508418	5.181923216481542	2.348044448149899	0.068913120327828	1.3561153417036092e-07	1.1942706665077777e-07	1.1355175838565046
UTR_3_UCSCL2_0	0.011185912001340679	0.1285210690830322	0.06921448913976268	11.489547662061746	6.187648278608577	0.07766352365255372	2.0110356609449157e-07	2.9690255216428046e-07	0.6773386238297409
UTR_3_UCSC.extend.500L2_0	0.026455258113397075	0.11481186438971064	0.06551232681871925	4.339850471221422	2.476344269177381	0.18137673143097321	-9.437600946958505e-08	1.1389715118202035e-07	-0.8286072872776393
UTR_5_UCSCL2_0	0.005484168431004776	-0.006129197044419693	0.046088534288088095	-1.1176164848928132	8.403923925371496	0.8010122972360078	-3.206075296958511e-07	2.3633517768018849e-07	-1.356579806877929
UTR_5_UCSC.extend.500L2_0	0.02686507774746488	0.16986384377363728	0.06194000289888063	6.322849513795525	2.3055955199953067	0.01967863808436935	1.2889120392023045e-07	7.722224905277246e-08	1.6690941471045249
WeakEnhancer_HoffmanL2_0	0.020987193933260293	0.03003952835788585	0.07725388582943023	1.4313265724523327	3.6810011893490464	0.9059822633191471	5.9262706174517776e-08	1.1322377189175193e-07	0.5234122232844896
WeakEnhancer_Hoffman.extend.500L2_0	0.08878659334535449	-0.1640636374571132	0.09742746013092564	-1.8478424644467717	1.0973217516293325	0.008713957483353975	-1.1895520780611775e-07	4.554958962146485e-08	-2.6115538865373473
GERP.NSL2_0	1.7453162562850615	1.2523866997650206	0.4544704687265342	0.7175700651701653	0.26039433660801575	0.2686321515242921	-1.848866646049922e-08	7.730610431162492e-09	-2.3916179226895777
GERP.RSsup4L2_0	0.008149925207497402	0.1261630475618152	0.05674122942983916	15.480270597545287	6.962177932337455	0.04093381215029605	3.9192377904038603e-07	1.925987070497139e-07	2.0349242476442067
MAFbin1L2_0	0.10235727649606394	0.022896951833121293	0.032420924683008744	0.223696376231755	0.3167427445595962	0.005497975552230134	4.489758765874231e-09	8.286824439566701e-09	0.5417948453737232
MAFbin2L2_0	0.0998554140226758	0.01149751841015928	0.03471673689115965	0.11514166280005961	0.3476700510527747	0.006287445775088129	1.881613031501089e-09	8.205029348759745e-09	0.22932435114147515
MAFbin3L2_0	0.09960663689728792	0.06982108642668988	0.03574927855556569	0.7009682145848151	0.3589045837621195	0.399663403160033	1.4804312955310757e-08	9.221121304203562e-09	1.6054786036229702
MAFbin4L2_0	0.10069568686223601	0.07331481644000576	0.03711858635685043	0.7280829867153037	0.36862141282807065	0.4577683358476522	1.575225409004448e-08	9.136171617729156e-09	1.7241635500231316
MAFbin5L2_0	0.09831712255955595	0.11506778147693361	0.04675854839315513	1.1703737709291775	0.4755890650159231	0.7193454696850734	2.548048202312718e-08	1.1635319440348177e-08	2.18992543812486
MAFbin6L2_0	0.09964220045128808	0.11494752819199872	0.05121052507405273	1.1536028677748134	0.5139441405560683	0.7638133863997965	2.4145540424705287e-08	1.2244984428665415e-08	1.9718718766338945
MAFbin7L2_0	0.0997337933780998	0.10870929848154798	0.05706600337732229	1.0899946226794084	0.5721832234033245	0.8746997275080033	2.2398412153336583e-08	1.295588767216373e-08	1.7288211136208378
MAFbin8L2_0	0.10022933459751703	0.257274280346169	0.07486749789403423	2.566856114323066	0.7469619367890018	0.031404215136625495	5.5364920151466995e-08	1.767161514955277e-08	3.1329858466767346
MAFbin9L2_0	0.10109997066006796	0.09417397903352948	0.06134308513798069	0.9314936336645835	0.6067567056397745	0.9086251133164892	1.7885691184430088e-08	1.403601015910265e-08	1.2742717468632523
MAFbin10L2_0	0.09846256407520752	0.1322967593598398	0.037216985607290656	1.343624966528285	0.3779810728762216	0.35715760455108503	2.6897261981622472e-08	9.31678484838551e-09	2.88696824272844
MAF_Adj_Predicted_Allele_AgeL2_0	3.39243741661591e-06	-0.11875371066264145	0.1634312752988505	-35005.42414754491	48175.177675607534	0.4753294603635455	7.760007069678436e-09	4.810739275688022e-09	1.6130591630469553
MAF_Adj_LLD_AFRL2_0	0.0027964742384710846	-0.44129467412166073	0.07956132698650298	-157.8039475746895	28.450584629737737	5.9760561342752734e-05	-1.4564052873512379e-08	3.4206588717522065e-09	-4.2576747403204385
Recomb_Rate_10kbL2_0	1.5524244420888622	1.0334417432268168	0.4181140569899369	0.6656953570225105	0.26932973074512034	0.18177687868463888	-2.8968289727608232e-09	1.7511715128708304e-09	-1.6542234449736042
Nucleotide_Diversity_10kbL2_0	4.608695340678549	3.5789376915077415	0.22585020633158304	0.7765620044176766	0.04900523676150192	3.6059748839024574e-07	-4.862268779350139e-10	1.3667428309055016e-09	-0.3557559380888622
Backgrd_Selection_StatL2_0	0.17771981186879934	0.2909741438279301	0.022505249406843352	1.637263402252193	0.12663331774995196	1.6385437595608278e-10	1.6148044406621307e-08	1.419895436388123e-08	1.1372699702238709
CpG_Content_50kbL2_0	0.010051873737636588	0.013387149110743783	0.0005593677303024079	1.3318063338399424	0.05564810550773266	5.803458971317684e-08	2.472950364738189e-07	7.703323699639012e-07	0.3210238153245559
MAF_Adj_ASMCL2_0	-2.348527005211715e-14	-0.6083126453207293	0.15354485745407523	25901879943079.094	-6537921731933.99	7.858730387305929e-06	-8.574274651313672e-09	3.945034501676407e-09	-2.173434642376413
GTEx_eQTL_MaxCPPL2_0	0.010340409461146732	0.0737194416009312	0.03580629883213604	7.129257490037136	3.462754445718554	0.0712781703240609	1.7817771173033685e-07	1.3382804045817676e-07	1.3313929660803785
BLUEPRINT_H3K27acQTL_MaxCPPL2_0	0.016545549069736272	0.04524840542561623	0.037279641825763196	2.734778110711406	2.2531522930207246	0.43970842963848433	2.9410891201007836e-08	1.1595287052390009e-07	0.25364521868344514
BLUEPRINT_H3K4me1QTL_MaxCPPL2_0	0.013372535513144341	0.018245691641314433	0.03206727447111891	1.3644152691447402	2.3979950877377623	0.8787343254758777	-5.285572986324772e-08	1.2901768937707708e-07	-0.409678162106651
BLUEPRINT_DNA_methylation_MaxCPPL2_0	0.03173097148138474	0.1296745548208018	0.059563784417643456	4.086687194461618	1.8771497258628556	0.10975320166420902	1.172145057522836e-07	9.160718055638643e-08	1.279534039148113
synonymousL2_0	0.0031200308530606215	-0.013489421824240245	0.05073575173136093	-4.32348988184129	16.261298083508134	0.7415048184536281	-3.8416253522904317e-07	4.4411851226604144e-07	-0.8650000498040876
non_synonymousL2_0	0.002715411550002273	0.042043370942715375	0.036985782144508615	15.483240815809369	13.620691178277434	0.2909422245468329	1.9868567772408387e-08	3.5981473433813514e-07	0.05521888315373139
Conserved_Vertebrate_phastCons46wayL2_0	0.029436054297494834	-0.01040012881057276	0.09351631898901347	-0.3533125977233255	3.176931189346672	0.6682555221394597	-8.352904700946093e-08	1.1341983879267726e-07	-0.7364588761419913
Conserved_Vertebrate_phastCons46way.extend.500L2_0	0.40697052368507536	0.5959399452722385	0.1373896605616692	1.464331961627257	0.3375911830606803	0.18015164105350245	-3.897152888817533e-08	3.734748856026172e-08	-1.0434845926866851
Conserved_Mammal_phastCons46wayL2_0	0.02143945497846979	0.010581330550682468	0.0933670067185066	0.49354475481343113	4.354915123181482	0.9067119281900526	-1.1129383791527074e-07	2.0253342578328296e-07	-0.5495084946341577
Conserved_Mammal_phastCons46way.extend.500L2_0	0.33921960477819835	0.685343342552934	0.1376901287568145	2.0203529893298815	0.4059026271398564	0.016051853862831596	5.1476480168663845e-08	4.292341792264604e-08	1.1992633080019772
Conserved_Primate_phastCons46wayL2_0	0.01926907166878119	0.05056556080930273	0.0971517237689994	2.624182507516778	5.041847653013813	0.7446235915026832	1.3031841242818804e-09	1.419363960671199e-07	0.009181465504208106
Conserved_Primate_phastCons46way.extend.500L2_0	0.1758193331196165	0.5146829164269229	0.13876328281923592	2.927339714550986	0.7892379089211425	0.017949115520498334	3.89430952650399e-08	3.636265411842638e-08	1.0709640483945289
BivFlnkL2_0	0.013549378568832001	0.048615664023831884	0.06370399760646368	3.5880364384875776	4.701617663337247	0.5817697390469839	5.965027487992554e-08	1.8082675958671527e-07	0.3298752630211255
BivFlnk.extend.500L2_0	0.03117933945395518	0.024519977565491125	0.06607288055164362	0.7864174801298012	2.1191238079054977	0.9194305173554045	-9.301630558499777e-08	1.0022601378937787e-07	-0.9280654998458674
HumanMouseAlignmentL2_0	0.31903393283084713	0.09785952977459367	0.18960237920642617	0.3067370574229141	0.5943016077445091	0.24762492591169016	-4.8114312267416186e-08	3.483434429631689e-08	-1.381232035204504
HumanMouseAlignment.extend.500L2_0	0.5879599923437707	0.7594634723469105	0.09983841054315566	1.2916924318599972	0.16980476876525596	0.08430397675146614	3.5634940459315244e-08	2.2388992881686822e-08	1.5916276648809426
LECIF_top5percL2_0	0.013758230572276297	0.19406661661971453	0.07694659665767649	14.10549238873573	5.592768361705518	0.01719658145646811	3.6903520359430816e-07	2.045530829274795e-07	1.8041048236126696
LECIF_top5perc.extend.500L2_0	0.038858550828790174	0.1476115339883064	0.059264060324305506	3.7986885985192607	1.5251227608930016	0.07065346741177085	-6.074861090085349e-08	9.08754659281577e-08	-0.6684819745395173
HumanOnlyBaseline_top5percL2_0	0.015221368864678831	-1.134498693908248e-05	0.05009298430015537	-0.0007453328961371213	3.29096448193934	0.7603581439244285	-6.304442287683309e-08	9.789989240319944e-08	-0.6439682550128396
HumanOnlyBaseline_top5perc.extend.500L2_0	0.0733714702124201	0.14874050731312788	0.06911964952136285	2.0272253899574926	0.9420507633451031	0.26977401729372197	1.9009634894679578e-08	3.5124765483243566e-08	0.541203183370668
BMI
Category	Prop._SNPs	Prop._h2	Prop._h2_std_error	Enrichment	Enrichment_std_error	Enrichment_p	Coefficient	Coefficient_std_error	Coefficient_z-score
baseL2_0	1.0	0.9999999999999893	0.0	0.9999999999999893	0.0	NA	-2.8935440340861214e-08	1.0374803170649008e-08	-2.7890110168761035
Coding_UCSCL2_0	0.01427490862095777	0.07873191842799779	0.023600857202834412	5.515406124029906	1.6533105625758409	0.0073284085925400975	3.603529321326219e-08	7.492640579974476e-08	0.480942503896069
Coding_UCSC.extend.500L2_0	0.0636617812073122	0.10685079255495934	0.030029988231262877	1.6784134928145311	0.47171140457838195	0.1521692506682387	-1.256649613314772e-08	1.8616343234276167e-08	-0.675024948509246
Conserved_LindbladTohL2_0	0.025685105866157906	0.2872445900179383	0.04902398199836923	11.183313454682118	1.9086540757833543	2.145018199567888e-07	2.98427358723619e-08	1.151501993945773e-07	0.25916356228009507
Conserved_LindbladToh.extend.500L2_0	0.33041242483215094	0.4637530812389908	0.06094880578653061	1.4035582392961667	0.18446281436750608	0.02938780174906727	-1.1992212084248038e-08	9.72979900482857e-09	-1.2325241331600694
CTCF_HoffmanL2_0	0.02386616428114063	-0.04595868909873554	0.04354405332906985	-1.92568393300857	1.8245099135380944	0.1063174096604882	-5.446367432310205e-08	7.303006675325785e-08	-0.7457705674447085
CTCF_Hoffman.extend.500L2_0	0.07083572171116388	-0.02762615225114428	0.04523900536950579	-0.39000311684253414	0.6386467770310867	0.027721321110309692	-2.173513708490859e-08	3.445100174966601e-08	-0.6309000023524513
DGF_ENCODEL2_0	0.13600559891121844	0.00471197593091055	0.10834955180917527	0.03464545554471201	0.7966550838830065	0.22493779183798637	-4.997549845949751e-08	2.9164932696135134e-08	-1.7135475325859448
DGF_ENCODE.extend.500L2_0	0.5384702874055196	0.5860733269227416	0.062470539854519634	1.0884042084226875	0.11601483185918733	0.4467373486691182	-1.7813038192274707e-09	1.3261447104539292e-08	-0.13432197898054007
DHS_peaks_TrynkaL2_0	0.11058285813211827	0.0966879409210437	0.08452693540348728	0.8743483624335908	0.7643764759859905	0.8694796310646111	2.760102854318092e-08	3.646949043891441e-08	0.7568251766339327
DHS_TrynkaL2_0	0.1662005660308675	0.08606607314970763	0.0975841710250291	0.517844645208507	0.587147043812747	0.41277678404970275	-5.572182123784809e-08	3.4815594191697335e-08	-1.600484568237999
DHS_Trynka.extend.500L2_0	0.49604212872027065	0.7078554262729951	0.12488750191031837	1.4270066699761519	0.25176793397067543	0.09101806922022056	3.026155527675504e-08	2.6119826637094355e-08	1.1585664674274203
Enhancer_AnderssonL2_0	0.00432768191554696	-0.00013127776221843676	0.014496179956412664	-0.030334429558426787	3.3496408098608015	0.7580587054245198	8.83164225489723e-09	1.06105329643902e-07	0.08323467147726632
Enhancer_Andersson.extend.500L2_0	0.019035056773355652	-0.00595868216556375	0.022034343073216455	-0.3130372678427954	1.1575664488723278	0.252155405129011	-4.866652415231622e-08	4.1302064642944596e-08	-1.1783072970573556
Enhancer_HoffmanL2_0	0.041989150096482915	0.15331609107991648	0.048481670520227824	3.651326371875255	1.1546237637300674	0.019289976352820357	9.573980506831148e-08	5.964053223981896e-08	1.6052808630770545
Enhancer_Hoffman.extend.500L2_0	0.08984511233469868	0.12647413873755836	0.03836762433252114	1.4076908075578571	0.427041864999743	0.33658725080461427	-4.6519592422397634e-08	3.5533476965545844e-08	-1.3091764835595516
FetalDHS_TrynkaL2_0	0.08393082620342789	0.04765279297144222	0.0734441897070036	0.5677627056350363	0.8750561984102572	0.6215474713855318	-3.81637775601703e-08	3.580382701745172e-08	-1.0659133600876878
FetalDHS_Trynka.extend.500L2_0	0.2833618428899481	0.409433164403051	0.0720496782109493	1.4449128373366291	0.2542673970359937	0.07851499071784042	5.512321061883793e-09	1.4665909833360536e-08	0.3758594676032249
H3K27ac_HniszL2_0	0.3890758491763095	0.4792798850082365	0.034882209184351955	1.2318417758976632	0.08965400771648796	0.008936633500270833	-4.094560877974461e-09	2.9965352834343775e-08	-0.13664317255365732
H3K27ac_Hnisz.extend.500L2_0	0.4204863517312657	0.5250708917625221	0.03401818892113127	1.248722793500077	0.08090200497844557	0.0025499226471945437	6.307286967136344e-10	3.015056317595954e-08	0.020919300678819294
H3K27ac_PGC2L2_0	0.2687779339554607	0.4143758950925051	0.052789701551919276	1.541703550564428	0.19640638193411772	0.005739235192000238	1.1988863944344761e-08	2.5561354493555156e-08	0.46902303034714143
H3K27ac_PGC2.extend.500L2_0	0.33520645901241686	0.49647684080124144	0.05289485178457369	1.481107620252779	0.1577978298521221	0.0025041820030239238	1.1402556981102265e-08	2.5611681863395988e-08	0.44520922296003956
H3K4me1_peaks_TrynkaL2_0	0.16982251270264725	0.2930783633920765	0.09089015520882919	1.725792174004901	0.535206750638382	0.17413348776394644	1.2781640741983621e-08	2.3600297332237455e-08	0.5415881233209803
H3K4me1_TrynkaL2_0	0.4236845553020814	0.5624774824409018	0.0787157100087566	1.327585524187595	0.18578848113222668	0.06920650173358256	-2.693147545227118e-09	2.1178864859155994e-08	-0.12716203456309524
H3K4me1_Trynka.extend.500L2_0	0.6058191032985364	0.7511722458503318	0.05031079071103456	1.2399282917299623	0.08304589676539523	0.004848219494879665	-4.998127681960776e-10	1.6650340384717374e-08	-0.03001817119936083
H3K4me3_peaks_TrynkaL2_0	0.04164878004428334	0.08213839327242606	0.039857706728634056	1.972168048742169	0.9569957796183968	0.3112250177442803	-4.50785084315726e-09	3.6460138177186674e-08	-0.12363778824014028
H3K4me3_TrynkaL2_0	0.133010543754998	0.1522960485888616	0.053436285538920256	1.1449923012824232	0.4017447341418927	0.7188140406994266	-2.2285331031675674e-08	2.417554788939482e-08	-0.9218128637097679
H3K4me3_Trynka.extend.500L2_0	0.25513914324378867	0.3373221452864868	0.0588454802375577	1.3221105197651748	0.2306407377927506	0.16140398537529463	1.3951426702233871e-08	1.559801308861395e-08	0.8944361453586653
H3K9ac_peaks_TrynkaL2_0	0.038459467361967696	0.13930513101617809	0.050035682849794774	3.6221284529264173	1.3009978109908698	0.046971837103297207	8.272417982264962e-08	4.652597181091457e-08	1.778021535129832
H3K9ac_TrynkaL2_0	0.12541286015018221	0.11036096863686418	0.06000715846111347	0.8799812754824875	0.47847691528009767	0.8016237059907754	-6.75040832069032e-08	2.8444671840977504e-08	-2.3731714531386
H3K9ac_Trynka.extend.500L2_0	0.2298547983705853	0.30861119003868526	0.048981530657119125	1.3426354038566743	0.21309770778919412	0.1080481777922383	1.464697375951644e-08	1.7389243879159788e-08	0.8423007843986918
Intron_UCSCL2_0	0.3874729729571045	0.4332624208208619	0.028875744816075907	1.1181745594132744	0.0745232489267648	0.11527561703414474	1.069237386905792e-09	7.631785176934844e-08	0.014010318190523676
Intron_UCSC.extend.500L2_0	0.39679649544660694	0.476494939246212	0.028105230038087976	1.2008547069194802	0.07083033837396839	0.006138216016031319	1.2162416364489531e-09	7.625304544971171e-08	0.015950072935133522
PromoterFlanking_HoffmanL2_0	0.008308451426979217	0.004744482653551849	0.021946346704572565	0.5710429549055985	2.641448517506927	0.870389384571858	-2.898659727723874e-09	8.66944369043702e-08	-0.033435360228722524
PromoterFlanking_Hoffman.extend.500L2_0	0.033186499470992135	0.025366552247259685	0.031090835906677033	0.7643636012117591	0.9368519247971033	0.8016542349428228	-1.1267534896407547e-08	3.7694132248453314e-08	-0.2989201295878056
Promoter_UCSCL2_0	0.04634551770888849	0.07943193881432954	0.03711404598360375	1.7139076817151508	0.8008119839491132	0.36819579789887236	6.599248674425377e-08	8.759309074622869e-08	0.7533983123788228
Promoter_UCSC.extend.500L2_0	0.05693456591243414	0.06610261505144374	0.02656886406360798	1.1610278218878518	0.4666561277462118	0.7305543063300869	-6.417242710359809e-08	6.989862741338214e-08	-0.9180785013714337
Repressed_HoffmanL2_0	0.4608732966189964	0.3445482737050339	0.08760506926001732	0.747598691945634	0.19008493202512525	0.18190193744638258	-8.926205603345884e-09	1.2310120060207048e-08	-0.7251111735457558
Repressed_Hoffman.extend.500L2_0	0.7185106117786826	0.6829001231920446	0.03086966349808334	0.9504384653436312	0.04296340651346134	0.24723999854151285	2.2324970971960874e-08	1.1232475709594746e-08	1.9875378811539253
SuperEnhancer_HniszL2_0	0.16720976575192845	0.2115753301692035	0.01818372411186298	1.2653287875727042	0.10874797910332737	0.01861639846041692	-1.3811435730969741e-07	9.588810597105586e-08	-1.4403700637427095
SuperEnhancer_Hnisz.extend.500L2_0	0.17038297418337608	0.23238547290023848	0.020255489784891462	1.3639007888788917	0.11888212353360685	0.0029781845651514942	1.3600404779733675e-07	9.535218918778211e-08	1.4263337733074672
TFBS_ENCODEL2_0	0.1312281722396601	0.22213628691320655	0.07347246951658673	1.692748463397953	0.5598833563147174	0.21388053266956641	4.1095951934554566e-08	2.6373692168928555e-08	1.5582176235062999
TFBS_ENCODE.extend.500L2_0	0.34121451885447107	0.32749554264305064	0.06180167423761342	0.9597936914950808	0.18112263934458195	0.8243443778449557	-2.1679017228584967e-08	1.3867892126971626e-08	-1.5632525137992317
Transcr_HoffmanL2_0	0.3459677891497274	0.4751738712669395	0.07193132506337163	1.3734627504911865	0.20791335875560746	0.07216925778667364	1.1421523656662846e-08	1.1196970794309012e-08	1.0200547868239476
Transcr_Hoffman.extend.500L2_0	0.7620952569793894	0.7924516874528063	0.04700811109525376	1.0398328557951357	0.06168272360278589	0.5201620287635031	1.9915346055257124e-09	9.376722069715263e-09	0.21239134430121678
TSS_HoffmanL2_0	0.017832102784039145	0.022032130012541673	0.027606182148967935	1.2355317978686067	1.548117038315706	0.879279165751387	-3.7073139880550814e-08	7.798442807916355e-08	-0.47539157231386153
TSS_Hoffman.extend.500L2_0	0.03435338664846886	0.046927181881936425	0.025536423689025135	1.3660132656536201	0.7433451598334133	0.6216625978633692	-3.083096332383791e-09	5.316806270882516e-08	-0.057987750075987624
UTR_3_UCSCL2_0	0.011185912001340679	0.04890923106097167	0.020350733745478494	4.372395478804919	1.8193182409301425	0.06072456727305712	6.42684052190539e-08	7.950659328900971e-08	0.8083405735350226
UTR_3_UCSC.extend.500L2_0	0.026455258113397075	0.04363527618616091	0.0207526899935913	1.6493989965671052	0.7844448126205216	0.4088479580544325	-3.709874228943508e-08	3.164737174316042e-08	-1.172253499927772
UTR_5_UCSCL2_0	0.005484168431004776	0.028246596629671314	0.014970577339954785	5.150570589695791	2.729780736732764	0.13024175575276578	6.325000527211148e-08	7.66832506335646e-08	0.8248216494414842
UTR_5_UCSC.extend.500L2_0	0.02686507774746488	0.038711229068085065	0.019504873568393147	1.4409498246003791	0.726030788064022	0.5428552331539116	-2.5843806722744723e-08	2.3254529012370758e-08	-1.11134509363731
WeakEnhancer_HoffmanL2_0	0.020987193933260293	0.08401940710997044	0.035753761719062103	4.003365451196281	1.703598958143704	0.08472081426807454	8.287689048617685e-08	5.4358434550468464e-08	1.5246371822799782
WeakEnhancer_Hoffman.extend.500L2_0	0.08878659334535449	0.15399878707972	0.03909611673999013	1.7344824401664867	0.4403380653193597	0.09532697126557216	3.212181632653876e-09	2.140229954115679e-08	0.15008581795039477
GERP.NSL2_0	1.7453162562850615	3.046736903517676	0.20782321404658724	1.745664656789889	0.11907481712738004	2.4364141535550857e-10	5.8926314656229025e-09	3.90875039730006e-09	1.5075486707192134
GERP.RSsup4L2_0	0.008149925207497402	0.10448991385456521	0.029256981018304422	12.820965983643786	3.589846565878899	0.0010088691392212156	5.418583116586756e-08	1.0490558686585249e-07	0.5165199755772534
MAFbin1L2_0	0.10235727649606394	0.053673166856736565	0.01833900886818254	0.5243707989709996	0.17916663568991845	0.006859616666429029	3.150908936580075e-09	5.219525568176241e-09	0.603677268254294
MAFbin2L2_0	0.0998554140226758	0.05394826096912773	0.014164799200803865	0.5402637553220381	0.14185309168701893	0.0012838528727881747	3.4377605449073336e-09	4.29424137862013e-09	0.8005513062267566
MAFbin3L2_0	0.09960663689728792	0.05004556023449595	0.017210090912887503	0.5024319843877652	0.17278056411676818	0.003264811735004794	2.521049371708244e-09	4.556311618418868e-09	0.5533092516141596
MAFbin4L2_0	0.10069568686223601	0.0796941043683639	0.019904198978105192	0.7914351334371963	0.1976668474920536	0.2906198215821903	1.007586744913345e-08	5.498832462360766e-09	1.8323648734712794
MAFbin5L2_0	0.09831712255955595	0.1334130814948739	0.03520452273378148	1.3569669048650042	0.35807112553010506	0.3171137144154913	2.3577814360809736e-08	8.732382013445944e-09	2.7000438510941343
MAFbin6L2_0	0.09964220045128808	0.10065141161306027	0.022244193221832752	1.0101283508112164	0.22324068638676076	0.963760497279903	1.4759989556198556e-08	6.193592923155576e-09	2.38310617751715
MAFbin7L2_0	0.0997337933780998	0.1252831557379224	0.019536611287521464	1.2561755799557595	0.19588757858087688	0.1897381397878722	2.092359131586306e-08	4.934712442179853e-09	4.2400831985703915
MAFbin8L2_0	0.10022933459751703	0.17191253680697077	0.022733814904369286	1.7151918397673325	0.22681797694916025	0.00174544521960202	3.2112746870525766e-08	6.141750997762292e-09	5.228597981622154
MAFbin9L2_0	0.10109997066006796	0.11739474994989868	0.01948237339549569	1.1611749161097114	0.1927040459883215	0.40002487322878955	1.7653790057460323e-08	5.301504183716316e-09	3.3299587146765472
MAFbin10L2_0	0.09846256407520752	0.1139839719685391	0.0188112211376086	1.1576376569015208	0.1910494746332245	0.40548820171615907	1.7125617790084495e-08	4.654670102878537e-09	3.6792334175291357
MAF_Adj_Predicted_Allele_AgeL2_0	3.39243741661591e-06	-0.22285798390830838	0.11980781001866168	-65692.58516509879	35316.1445018416	0.07706222583450877	-1.2178485992776623e-09	3.79373871603416e-09	-0.32101541261406585
MAF_Adj_LLD_AFRL2_0	0.0027964742384710846	-0.3167238765867057	0.0483000904476378	-113.25828510398438	17.271780938716923	2.9830781192036803e-07	-2.981587454615511e-09	1.4242866750220183e-09	-2.0933899803348353
Recomb_Rate_10kbL2_0	1.5524244420888622	1.5261300963786366	0.18527747172290324	0.9830623990467161	0.1193471751021927	0.8861727516800352	-1.1659699454493288e-09	8.875571960024609e-10	-1.3136842906584871
Nucleotide_Diversity_10kbL2_0	4.608695340678549	3.748406843942113	0.13404918050835934	0.8133336154500996	0.029086144906385364	1.2982802373654495e-08	-1.1751090610634623e-09	7.233973140971381e-10	-1.624431053535358
Backgrd_Selection_StatL2_0	0.17771981186879934	0.20811698050566496	0.007844261682528301	1.1710398425320536	0.044138363641298944	2.2514079507111888e-05	2.4896048740530474e-09	8.514525321768971e-09	0.29239502849183013
CpG_Content_50kbL2_0	0.010051873737636588	0.011376145782082903	0.0002579776320767179	1.1317438001124036	0.02566463117326959	1.3594562892424388e-06	1.4697364033300376e-06	5.924004178116514e-07	2.4809847514275853
MAF_Adj_ASMCL2_0	-2.348527005211715e-14	-0.4030206109716923	0.06385436418897494	17160569585843.906	-2718911217425.7754	1.4703678760928966e-09	-4.829968599305127e-09	2.3183295696736596e-09	-2.083383079992815
GTEx_eQTL_MaxCPPL2_0	0.010340409461146732	0.04812671616783689	0.01868947292837386	4.654236986327206	1.807420972892618	0.04957810550543965	1.342654357989639e-07	8.139022029946048e-08	1.6496507234525066
BLUEPRINT_H3K27acQTL_MaxCPPL2_0	0.016545549069736272	0.0436338045330812	0.014376153359461113	2.6371928999861654	0.8688834259212809	0.05862786885042769	3.3241768386114245e-08	5.0165401749181436e-08	0.6626433204366127
BLUEPRINT_H3K4me1QTL_MaxCPPL2_0	0.013372535513144341	0.05519821528161123	0.014584871279529586	4.12772994525645	1.0906586312815245	0.005599178296634615	1.3630591736290702e-07	6.473754821476066e-08	2.105515595226515
BLUEPRINT_DNA_methylation_MaxCPPL2_0	0.03173097148138474	0.05336461459845481	0.022622792813078895	1.6817831950011881	0.7129561988466303	0.33581671034478044	-1.1914323023082866e-08	3.8098336289846386e-08	-0.3127255461351513
synonymousL2_0	0.0031200308530606215	0.013730794694906448	0.016379662063440797	4.400852216393022	5.249839772376938	0.5189237839929048	-1.8451286946054868e-07	1.6063450448610144e-07	-1.1486502856334535
non_synonymousL2_0	0.002715411550002273	0.01860010343838591	0.010998474812196119	6.849828505137772	4.050389640637314	0.15114268377287013	-5.768513304700114e-08	1.2354576882925936e-07	-0.466913060589895
Conserved_Vertebrate_phastCons46wayL2_0	0.029436054297494834	0.27331362275949983	0.0489899376320784	9.284995196613709	1.6642834374798563	1.275181136536153e-06	-3.4378229638954554e-08	5.5036416856931266e-08	-0.6246451277582576
Conserved_Vertebrate_phastCons46way.extend.500L2_0	0.40697052368507536	0.514774545255059	0.07086749172761543	1.264893930385497	0.17413421268429402	0.12994474270872536	-4.548636811210665e-09	1.7201164028064067e-08	-0.26443773245749336
Conserved_Mammal_phastCons46wayL2_0	0.02143945497846979	0.3009385234820312	0.048305248712427286	14.03666855264015	2.2531005923861875	2.0038181509531262e-08	2.430929957154181e-07	1.2328812125522916e-07	1.9717471013462096
Conserved_Mammal_phastCons46way.extend.500L2_0	0.33921960477819835	0.46564328148609907	0.07562273944433329	1.372689770659228	0.22293151215060186	0.09600026076338682	-2.1799266279677555e-08	2.0120046348953678e-08	-1.0834600428647225
Conserved_Primate_phastCons46wayL2_0	0.01926907166878119	0.255652421456511	0.04314833218527754	13.26750067937661	2.239253292891342	1.3257056083231577e-07	1.496446426063279e-07	8.960653221504177e-08	1.670019349116245
Conserved_Primate_phastCons46way.extend.500L2_0	0.1758193331196165	0.5056713796284575	0.0817290703599573	2.8760851873123094	0.4648468908954053	2.0174283042915024e-05	3.009001923824741e-08	2.0812312109781225e-08	1.4457797422760112
BivFlnkL2_0	0.013549378568832001	0.11372634688947345	0.027911383304304573	8.393473273459287	2.059975161407762	0.0004255040206500005	2.123897504696504e-07	8.467242383374469e-08	2.5083697956572046
BivFlnk.extend.500L2_0	0.03117933945395518	0.09129158730910422	0.02827114956516149	2.927951294283229	0.9067270205294622	0.034894017397361116	-4.8283134968457575e-08	4.6258437572305944e-08	-1.0437692559976082
HumanMouseAlignmentL2_0	0.31903393283084713	0.6483169858106103	0.09491351381022367	2.032125486019539	0.29750287992264174	0.00034970452948859603	1.4823041741697564e-08	2.0084192952269417e-08	0.7380451769670253
HumanMouseAlignment.extend.500L2_0	0.5879599923437707	0.7377777967296639	0.04213073946617803	1.2548095216286368	0.07165579293623921	0.000790204499299164	-8.068664635058101e-09	1.2625486155665751e-08	-0.6390775401101879
LECIF_top5percL2_0	0.013758230572276297	0.099059031882001	0.02737977641659011	7.199983410774581	1.9900652393311453	0.0019966698162999174	9.720636627197232e-08	7.563463197540501e-08	1.285209747613792
LECIF_top5perc.extend.500L2_0	0.038858550828790174	0.1285914487155978	0.02332763830921072	3.3092188456066873	0.6003218805557553	0.00017124226554954435	1.3269494643124504e-08	3.3109300166661665e-08	0.4007784693826235
HumanOnlyBaseline_top5percL2_0	0.015221368864678831	0.06483832762930983	0.031043189452404245	4.259690978238304	2.0394479450819913	0.11525787289978315	4.1247258129911245e-08	7.114051357512034e-08	0.5797998363668894
HumanOnlyBaseline_top5perc.extend.500L2_0	0.0733714702124201	0.11147914376115435	0.04014947064395732	1.519379991138347	0.5472082067828176	0.3379783284137937	-2.8020129672524136e-08	2.6567057558446533e-08	-1.0546945069427014
CAD
Category	Prop._SNPs	Prop._h2	Prop._h2_std_error	Enrichment	Enrichment_std_error	Enrichment_p	Coefficient	Coefficient_std_error	Coefficient_z-score
baseL2_0	1.0	1.000000000000112	1.6637777912211222e-07	1.000000000000112	1.6637777912211222e-07	NA	-2.4372848922088527e-08	1.3587852332004576e-08	-1.7937234175470962
Coding_UCSCL2_0	0.01427490862095777	0.03582832028555223	0.06612192769650321	2.509880885188345	4.63203859669028	0.7449969122801388	-3.208377582142489e-08	1.1062370861647577e-07	-0.29002621791190325
Coding_UCSC.extend.500L2_0	0.0636617812073122	0.2432468540398438	0.08995930889228372	3.820924413781631	1.4130818708847404	0.03686512503363669	2.393138455996825e-08	2.7331492243854863e-08	0.8755974370681834
Conserved_LindbladTohL2_0	0.025685105866157906	0.11735298336564262	0.12447338777565561	4.568911803484687	4.846130999976093	0.46405492176870844	-1.259052347702202e-08	1.1124426363466581e-07	-0.11317908057147294
Conserved_LindbladToh.extend.500L2_0	0.33041242483215094	0.5095230021340051	0.18396933576685293	1.5420818463253678	0.5567869787593765	0.3381357033564989	-7.0189708766109666e-09	2.213387832391098e-08	-0.31711436983135716
CTCF_HoffmanL2_0	0.02386616428114063	-0.06009130411030006	0.13235454743328479	-2.5178450714757306	5.545698331502442	0.5167175119181411	-1.3107073701236688e-08	9.557947501696424e-08	-0.1371327233060271
CTCF_Hoffman.extend.500L2_0	0.07083572171116388	-0.139113197362697	0.1559540890926258	-1.9638848027826676	2.2016305520050494	0.14713544337760598	-4.798933739969597e-08	4.4045584264213825e-08	-1.0895379911826113
DGF_ENCODEL2_0	0.13600559891121844	0.6086614678147697	0.3048053693527154	4.475267729324077	2.2411236875011733	0.10633943658417695	5.33158250094571e-08	3.889734082397389e-08	1.3706804598991138
DGF_ENCODE.extend.500L2_0	0.5384702874055196	0.9028327885556768	0.1803098182202743	1.6766622219876683	0.33485565023290464	0.04461190189329872	-7.26997277440537e-09	1.6002057827015972e-08	-0.4543148670623857
DHS_peaks_TrynkaL2_0	0.11058285813211827	0.2848543335531508	0.29044193090602916	2.5759357134070693	2.626464316549182	0.5466549926551192	-9.446988024916715e-09	6.582146085473341e-08	-0.14352443568163917
DHS_TrynkaL2_0	0.1662005660308675	0.39432222698963626	0.3088411228485562	2.372568496044719	1.858243507974557	0.46032895352995007	-2.943750053575137e-09	5.8659310696825526e-08	-0.0501838500760706
DHS_Trynka.extend.500L2_0	0.49604212872027065	1.0653918550537984	0.2347261699288583	2.1477850234260987	0.4731980538314835	0.008930090565470327	1.9370119544521843e-08	2.164870398505327e-08	0.8947473048684758
Enhancer_AnderssonL2_0	0.00432768191554696	-0.04504819605237087	0.061528637673648245	-10.409313099129974	14.21745841638915	0.42829283080682845	-2.165914701777234e-07	2.1334659535178747e-07	-1.0152094052430762
Enhancer_Andersson.extend.500L2_0	0.019035056773355652	0.049649400580191516	0.07649204760432156	2.6083137639856337	4.018482766565289	0.6886015013189151	4.1868279190532366e-08	7.084491140043322e-08	0.5909849890824529
Enhancer_HoffmanL2_0	0.041989150096482915	0.2293340140471425	0.12644543826752702	5.461744605932186	3.011383606883682	0.13724119951575336	3.039906472229886e-08	6.988816375724938e-08	0.4349672832711336
Enhancer_Hoffman.extend.500L2_0	0.08984511233469868	0.33454767127924034	0.12346799702241783	3.7236045744253157	1.3742316506040342	0.04095236600498482	9.990891322461615e-09	4.4657709898784985e-08	0.22372153308142295
FetalDHS_TrynkaL2_0	0.08393082620342789	0.17652899624475382	0.22548056411944337	2.1032677054422235	2.6865047601572916	0.6793747863177673	-2.2371531979738767e-08	5.762015897416021e-08	-0.38825876877172955
FetalDHS_Trynka.extend.500L2_0	0.2833618428899481	0.7576765925400766	0.22659876430491913	2.673883628129644	0.799679879245158	0.027734064718865897	1.4811216926470189e-08	2.281358662431231e-08	0.6492278996011069
H3K27ac_HniszL2_0	0.3890758491763095	0.7261978028452978	0.10275427245267345	1.866468464652047	0.26409830543378293	0.00202847791330093	-1.798858491920355e-08	4.2800558996413116e-08	-0.42028855092082035
H3K27ac_Hnisz.extend.500L2_0	0.4204863517312657	0.8013514819433425	0.10315020683143203	1.9057728714474163	0.245311664473133	0.0006115007827192369	1.154405683776509e-08	4.2284095051237576e-08	0.2730117984972039
H3K27ac_PGC2L2_0	0.2687779339554607	0.5640149112283463	0.16767648596834991	2.0984420221111213	0.6238476630158771	0.08208076138504619	-3.798473750855092e-08	4.0939719731080385e-08	-0.9278211418656558
H3K27ac_PGC2.extend.500L2_0	0.33520645901241686	0.8163487754038803	0.15919461447770808	2.4353611138908295	0.47491511633375516	0.0012738201733903378	3.360877164832524e-08	3.695807264550457e-08	0.9093756584845416
H3K4me1_peaks_TrynkaL2_0	0.16982251270264725	0.35916438891669156	0.25904902879441183	2.1149397874330993	1.5254104103853228	0.4640111953772553	-1.1458370425768446e-08	3.157789387497255e-08	-0.3628605020694531
H3K4me1_TrynkaL2_0	0.4236845553020814	0.763861974642631	0.19561859347500732	1.8029025724055663	0.4617081057758499	0.08728428256113446	-2.2720377965476445e-08	2.4301077963478873e-08	-0.934953502870202
H3K4me1_Trynka.extend.500L2_0	0.6058191032985364	1.1713576518426505	0.13743464538206335	1.9335105899845275	0.2268575629816977	2.3185124545193866e-06	2.5191919828893792e-08	1.7259057905618343e-08	1.4596347011903277
H3K4me3_peaks_TrynkaL2_0	0.04164878004428334	0.2099267957087041	0.19877950813373135	5.040406837499155	4.772757039278887	0.39002269539553214	3.983264150875223e-08	7.794428858500206e-08	0.5110399008301011
H3K4me3_TrynkaL2_0	0.133010543754998	0.1277896193392345	0.1678876904242192	0.9607480409569612	1.2622133981608556	0.9751452323823389	-1.003607694692471e-07	3.447594085742367e-08	-2.9110378708529576
H3K4me3_Trynka.extend.500L2_0	0.25513914324378867	0.8766414302937404	0.18073434572321603	3.4359346792040393	0.7083756080129269	0.00024170851631360074	6.492599445274847e-08	2.4566875825365888e-08	2.642826662790831
H3K9ac_peaks_TrynkaL2_0	0.038459467361967696	0.2712849837857114	0.17726265997204566	7.05378941503447	4.609077351584424	0.1936081057322683	2.75286120789371e-08	7.440203601177543e-08	0.3699981015920077
H3K9ac_TrynkaL2_0	0.12541286015018221	0.583227049710219	0.17520276974292007	4.650456492354956	1.3970080064605361	0.010552256973904202	3.9354953880583405e-08	4.095446323243259e-08	0.9609441993471787
H3K9ac_Trynka.extend.500L2_0	0.2298547983705853	0.7496070598250659	0.1698949777951324	3.2612199751275397	0.7391404443130999	0.0013859650347776747	1.7033564802012396e-09	2.7721468258251774e-08	0.0614453918649928
Intron_UCSCL2_0	0.3874729729571045	0.5309714738565505	0.0750400045964824	1.3703445424962122	0.19366513236728325	0.046768721886411166	1.0747172707562575e-07	1.1563690682968012e-07	0.9293895004811851
Intron_UCSC.extend.500L2_0	0.39679649544660694	0.5152548297735446	0.061352385746426735	1.298536745375256	0.1546192732306587	0.05165141751689165	-1.1051833147479673e-07	1.1505417395611632e-07	-0.9605764630229787
PromoterFlanking_HoffmanL2_0	0.008308451426979217	0.006240296138108392	0.06947564435016756	0.7510781272482249	8.362044956364088	0.9761407182188686	1.7958798677726634e-09	1.3410606139022343e-07	0.013391489162797724
PromoterFlanking_Hoffman.extend.500L2_0	0.033186499470992135	0.052937215753831146	0.08947046368146078	1.5951431033002694	2.6959897882470454	0.825829403807899	-8.32729510019202e-09	5.600544729165388e-08	-0.1486872349546074
Promoter_UCSCL2_0	0.04634551770888849	0.125422997254921	0.1063041074435781	2.7062594929404886	2.2937300670867313	0.4636160385067931	1.3329109717028081e-07	1.0824574294168722e-07	1.231374958016462
Promoter_UCSC.extend.500L2_0	0.05693456591243414	0.03035259335757967	0.08972461451861892	0.5331136344178372	1.5759251533877707	0.7627632246298118	-1.3182317170043244e-07	8.895515822397879e-08	-1.4819058763126132
Repressed_HoffmanL2_0	0.4608732966189964	0.45901935720550036	0.2085586375603669	0.9959773338418678	0.45252922894506986	0.992897435563816	1.590405538871267e-08	1.6647752777668534e-08	0.955327460775759
Repressed_Hoffman.extend.500L2_0	0.7185106117786826	0.39614546858201827	0.09582014118358569	0.5513425439902062	0.1333593959682539	0.000298523069229491	-2.5197803403189253e-09	1.3534541241303961e-08	-0.18617404870947524
SuperEnhancer_HniszL2_0	0.16720976575192845	0.43428583201334936	0.0655486766133549	2.5972516022637913	0.3920146429162671	2.543401615386922e-05	6.854699368211162e-08	1.9335999923378297e-07	0.35450451982694986
SuperEnhancer_Hnisz.extend.500L2_0	0.17038297418337608	0.4236117452081136	0.07449477507150673	2.4862328365755486	0.43721959561130275	0.0002002382586736842	-6.409393174148935e-08	1.9254815425060136e-07	-0.3328722209306204
TFBS_ENCODEL2_0	0.1312281722396601	0.24115203844375976	0.2563836934681561	1.837654478669011	1.9537244868420958	0.663110653461703	-8.70368017961443e-09	4.2796601411952725e-08	-0.20337316264519
TFBS_ENCODE.extend.500L2_0	0.34121451885447107	0.42004052478098863	0.19773863110280368	1.2310159784265717	0.5795141184690905	0.6908129034210035	-1.2517064499772015e-08	2.074380393609125e-08	-0.6034122062826729
Transcr_HoffmanL2_0	0.3459677891497274	0.3108986512529923	0.18067906571069567	0.8986346735257543	0.5222424496648781	0.8454619974396482	-2.8696625304969983e-09	1.6157133441835265e-08	-0.17760963235388355
Transcr_Hoffman.extend.500L2_0	0.7620952569793894	0.749841376688476	0.14047085080753674	0.9839208023161272	0.1843219066397309	0.9304150956090641	4.255079381340895e-09	1.2835221858974666e-08	0.33151584196152023
TSS_HoffmanL2_0	0.017832102784039145	0.15478578013858124	0.0929475592533775	8.680175412465896	5.212372336512742	0.13362945537518625	1.5537200852257616e-07	1.2031452379706522e-07	1.291381984644202
TSS_Hoffman.extend.500L2_0	0.03435338664846886	0.08158115065986782	0.093416511567991	2.3747629744534637	2.719280999102154	0.6125084868792876	-9.344259162770643e-08	8.09858745084982e-08	-1.153813454442615
UTR_3_UCSCL2_0	0.011185912001340679	0.029867474438528163	0.05409995865358195	2.6700973899087015	4.836436997456966	0.7288762502005979	-3.0076231553300644e-08	1.2596961341010612e-07	-0.23875783007592946
UTR_3_UCSC.extend.500L2_0	0.026455258113397075	0.14688244610589454	0.07091543850277801	5.552107844735506	2.680580102405657	0.0836114382111508	5.972858466124545e-08	6.291376222594969e-08	0.9493723240828463
UTR_5_UCSCL2_0	0.005484168431004776	-0.018107295941657664	0.04304763982365755	-3.3017395744609095	7.849437953124759	0.5799687142708927	-1.0862708703810152e-08	1.1303513574055191e-07	-0.09610028450572385
UTR_5_UCSC.extend.500L2_0	0.02686507774746488	-0.006380537810378173	0.06742183744426934	-0.23750304653334836	2.509646094384804	0.6149523661301757	-5.537385554126872e-08	4.0890774154843545e-08	-1.3541894641461476
WeakEnhancer_HoffmanL2_0	0.020987193933260293	0.12036121491518398	0.11201100648814742	5.7349836904321325	5.337112090560783	0.37093930874777414	4.93796850038966e-08	8.258289609022444e-08	0.5979408248161668
WeakEnhancer_Hoffman.extend.500L2_0	0.08878659334535449	0.22331520540804983	0.14206081816910243	2.5151906047280974	1.6000255535937327	0.34899777486366834	-7.612902979045324e-09	3.306704892616559e-08	-0.23022625926020626
GERP.NSL2_0	1.7453162562850615	2.2188885990751928	0.4946395249594279	1.2713389857481412	0.28340968187179866	0.34424559439978286	-5.886785908733412e-09	4.464846482557366e-09	-1.3184744272241116
GERP.RSsup4L2_0	0.008149925207497402	0.06261571088924095	0.07168621738661952	7.682979818224413	8.79593561431372	0.4494776469840204	5.895229629981466e-08	1.2893364208966948e-07	0.4572297450405931
MAFbin1L2_0	0.10235727649606394	0.03703617894944089	0.05220215011912099	0.36183239938848005	0.5099994050850736	0.18041314036509082	1.6137503789241757e-09	6.997280550871534e-09	0.23062536469588574
MAFbin2L2_0	0.0998554140226758	0.04262855255557929	0.04777699684540842	0.4269027670938196	0.47846175706165434	0.20467769046454198	1.8719363205106655e-09	6.432893087746748e-09	0.2909944709132962
MAFbin3L2_0	0.09960663689728792	0.10258436575840313	0.044743337949774205	1.0298948840546216	0.44920036800271157	0.9468655834876134	8.5273866492651e-09	6.115286612486117e-09	1.3944377736693465
MAFbin4L2_0	0.10069568686223601	0.055499577564827485	0.04843187126437482	0.5511614180730271	0.4809726491129211	0.34611449274797024	2.6427647153188733e-09	6.677863365730058e-09	0.39575004317716417
MAFbin5L2_0	0.09831712255955595	0.08330874949917988	0.051113502825905696	0.8473473117433366	0.5198840394758656	0.7699707357845964	5.435020746200226e-09	6.84666879896277e-09	0.7938197254442336
MAFbin6L2_0	0.09964220045128808	0.22733254322832874	0.05313251612516676	2.2814885881556224	0.5332330667581109	0.008562499110949924	2.1842216500501317e-08	6.621681817347726e-09	3.2985904643255846
MAFbin7L2_0	0.0997337933780998	0.040575018583414835	0.0440311522021609	0.4068332027599841	0.4414867890889784	0.1797142862654048	-5.315855222669098e-10	6.278397256407708e-09	-0.0846689848630358
MAFbin8L2_0	0.10022933459751703	0.16560370082262243	0.05891848134625738	1.6522478323100125	0.5878367005313528	0.24855791879296749	1.3491099880689555e-08	7.281526948553409e-09	1.8527844469997843
MAFbin9L2_0	0.10109997066006796	0.11986909507075882	0.0573796176025631	1.1856491578400055	0.567553256721435	0.7434549296008911	7.565709616012294e-09	7.083149943606277e-09	1.0681278352495711
MAFbin10L2_0	0.09846256407520752	0.12556221796755562	0.046858552870234674	1.2752279929623698	0.4759022204057498	0.558910864213384	7.903604396575349e-09	6.944616169155647e-09	1.1380908899874158
MAF_Adj_Predicted_Allele_AgeL2_0	3.39243741661591e-06	-0.20393602534567512	0.175343085304495	-60114.89684284562	51686.46131706879	0.2782915871488543	-4.743129568239625e-10	2.769331650611204e-09	-0.1712734394666235
MAF_Adj_LLD_AFRL2_0	0.0027964742384710846	-0.20527902238744566	0.10807104673190154	-73.40636990801596	38.64546479462196	0.11901586803040842	-3.2153505394403137e-10	1.739634512831997e-09	-0.18482908425436786
Recomb_Rate_10kbL2_0	1.5524244420888622	0.5278596640607862	0.6830685726854255	0.3400227732504169	0.4400011711786267	0.07869255905947296	-2.9940013981568652e-09	1.263099981863536e-09	-2.370359782397918
Nucleotide_Diversity_10kbL2_0	4.608695340678549	4.010432752057191	0.29745589721310883	0.8701882974687422	0.06454232168215174	0.04973133218565387	8.035735603113087e-10	8.916554185006944e-10	0.9012153614930148
Backgrd_Selection_StatL2_0	0.17771981186879934	0.2663714109797104	0.02597739013305255	1.4988278919423885	0.14617047958744303	3.2369569491279385e-07	1.610960128934438e-09	8.478150161082315e-09	0.19001316305168908
CpG_Content_50kbL2_0	0.010051873737636588	0.013869746404058497	0.0007152255993652591	1.3798170138296597	0.07115346034314833	1.223347934637421e-07	1.5973920079345725e-07	5.20419526888084e-07	0.3069431344143416
MAF_Adj_ASMCL2_0	-2.348527005211715e-14	-0.5410880393922887	0.15584123196475255	23039464234029.99	-6635701084931.905	9.372343853868255e-05	-4.712491827515834e-09	2.17315208706147e-09	-2.168505304149261
GTEx_eQTL_MaxCPPL2_0	0.010340409461146732	0.10539775657726602	0.04635014037909196	10.192803000044604	4.4824279496134976	0.031842074318968204	1.6250078596822372e-07	8.839821175615766e-08	1.8382813717598105
BLUEPRINT_H3K27acQTL_MaxCPPL2_0	0.016545549069736272	0.07511700283424771	0.05416095309757289	4.540012695719202	3.2734454969910645	0.2716463234197877	3.11990085905302e-08	8.35348896553312e-08	0.3734847645009019
BLUEPRINT_H3K4me1QTL_MaxCPPL2_0	0.013372535513144341	0.09274626721461579	0.04683051660897456	6.935578307004845	3.501992315738715	0.08629234366070271	1.1014590436905361e-07	9.251910171356376e-08	1.1905206852317036
BLUEPRINT_DNA_methylation_MaxCPPL2_0	0.03173097148138474	0.11198496839007704	0.06769608178298668	3.5292007512525743	2.1334386759227084	0.2382268719640106	2.1563666729575047e-08	5.425095731171363e-08	0.39747993027432005
synonymousL2_0	0.0031200308530606215	0.047447000020666194	0.055087314793202724	15.207221420301869	17.656016042009437	0.42771786464551464	2.2800785823346632e-07	2.5388465919180575e-07	0.8980765476704525
non_synonymousL2_0	0.002715411550002273	-0.019659792232114538	0.03900907366657682	-7.24007829755975	14.365805311001262	0.5629676550296652	-4.505588752262422e-08	2.028080606371043e-07	-0.2221602404809995
Conserved_Vertebrate_phastCons46wayL2_0	0.029436054297494834	0.10819460119163954	0.14317749058386714	3.675580976246789	4.864017749690464	0.5817558782244512	-3.047683774511578e-08	8.04461728737177e-08	-0.37884757790724893
Conserved_Vertebrate_phastCons46way.extend.500L2_0	0.40697052368507536	0.5774345581953861	0.18467733271724432	1.4188608869428105	0.4537855249196194	0.36143500410137797	2.3752928757470666e-09	2.3284745061636656e-08	0.10201068851986435
Conserved_Mammal_phastCons46wayL2_0	0.02143945497846979	0.1385753420830262	0.1436126755529541	6.463566458297943	6.698522686195833	0.4117012500407492	8.34943576837484e-08	1.620177784853019e-07	0.5153407142372523
Conserved_Mammal_phastCons46way.extend.500L2_0	0.33921960477819835	0.5071888192712404	0.19093227839774213	1.4951636406830617	0.5628574401605851	0.38754021593716004	-1.6407972585948228e-08	3.011003003027017e-08	-0.5449337835084518
Conserved_Primate_phastCons46wayL2_0	0.01926907166878119	0.09949721387274585	0.10373767478990652	5.163570699357893	5.383636356388525	0.431780064072418	-6.270608760913932e-10	9.335502273620111e-08	-0.006716948458823868
Conserved_Primate_phastCons46way.extend.500L2_0	0.1758193331196165	0.593473612411529	0.17985429243549375	3.3754741408771385	1.022949463203413	0.014740742887798164	2.988512728284146e-08	2.3648394570200287e-08	1.2637275310223457
BivFlnkL2_0	0.013549378568832001	0.15684196237141784	0.09654039033339028	11.57558345385711	7.1250788250514105	0.1357460497516679	1.8892704482100467e-07	1.4297468856180395e-07	1.3214020378113067
BivFlnk.extend.500L2_0	0.03117933945395518	0.06502691510934311	0.09381007381366152	2.0855770599429513	3.0087255040215894	0.718384564280544	-1.0135282388281304e-07	7.582372271895398e-08	-1.3366901577555679
HumanMouseAlignmentL2_0	0.31903393283084713	0.520493739211056	0.23923716913449936	1.6314682723327225	0.7498800112317322	0.4005517094591896	1.021840675824284e-08	2.202195557199787e-08	0.46400996155110347
HumanMouseAlignment.extend.500L2_0	0.5879599923437707	0.9084256489290468	0.12966557970545073	1.5450467051470824	0.22053469860860422	0.011523508635828041	5.284558706460494e-09	1.3852723291760994e-08	0.38148157551111433
LECIF_top5percL2_0	0.013758230572276297	-0.025536860344488654	0.07095697616665265	-1.856115160327887	5.157420192509016	0.582639562390713	-2.2038503380481586e-07	9.811135784047312e-08	-2.246274423835383
LECIF_top5perc.extend.500L2_0	0.038858550828790174	0.32345678217698337	0.07804354942274795	8.323953808831575	2.008400924846784	0.00014361690200980265	1.4796559480908047e-07	4.620605562638382e-08	3.202298763727229
HumanOnlyBaseline_top5percL2_0	0.015221368864678831	0.05062283214461716	0.07113129952454854	3.325773955986796	4.673121067948668	0.6119346455358943	1.2066212182218787e-08	7.28383819558911e-08	0.1656573341995124
HumanOnlyBaseline_top5perc.extend.500L2_0	0.0733714702124201	0.1940639587024784	0.08693573516481053	2.6449512070650565	1.1848711074361749	0.1734347386456356	-3.0574555131016977e-09	2.6092216095025128e-08	-0.11717883609298511
EDUCATION
Category	Prop._SNPs	Prop._h2	Prop._h2_std_error	Enrichment	Enrichment_std_error	Enrichment_p	Coefficient	Coefficient_std_error	Coefficient_z-score
baseL2_0	1.0	1.0000000000000027	0.0	1.0000000000000027	0.0	NA	-5.86246824207813e-09	3.204090642808612e-09	-1.8296823952955532
Coding_UCSCL2_0	0.01427490862095777	0.03723345609115529	0.01138031527881054	2.6083148466877626	0.7972250878091423	0.044356928826087744	2.518443894953354e-08	1.67186244523149e-08	1.5063702771340401
Coding_UCSC.extend.500L2_0	0.0636617812073122	0.06547061635157089	0.015552107513476736	1.02841320349439	0.24429268579262467	0.9074302176184524	-2.144253042885279e-08	4.862406605132601e-09	-4.4098595963198015
Conserved_LindbladTohL2_0	0.025685105866157906	0.17811565183063321	0.028587381457632684	6.934588969917941	1.112994495977482	2.416240390509986e-07	-1.59283551673662e-08	2.0925265269588497e-08	-0.7612020666001065
Conserved_LindbladToh.extend.500L2_0	0.33041242483215094	0.5551776323915025	0.029440816459995536	1.6802565238687135	0.08910323658364673	9.50374389270382e-13	6.9053007399132425e-09	2.9461547792484696e-09	2.34383501795337
CTCF_HoffmanL2_0	0.02386616428114063	-0.015199127332645335	0.01586393680361935	-0.6368483495546828	0.6647040813405969	0.014007236713730173	-2.5436148658940448e-08	1.3151716881883079e-08	-1.9340553699098844
CTCF_Hoffman.extend.500L2_0	0.07083572171116388	0.062285293377936354	0.020790775964461036	0.8792921406505559	0.29350694059752	0.6804593662458804	8.26853331333961e-09	6.911313054283126e-09	1.1963766144575638
DGF_ENCODEL2_0	0.13600559891121844	0.14878045859094974	0.04293476080173903	1.0939289248530897	0.3156837743846555	0.7660864563529358	-1.709250630608763e-09	6.277641590518377e-09	-0.27227591858547334
DGF_ENCODE.extend.500L2_0	0.5384702874055196	0.5172930548641125	0.03757135823259678	0.9606714928627833	0.06977424588016674	0.5725835942518523	-5.27142518317879e-09	3.3526252862228838e-09	-1.5723275741076492
DHS_peaks_TrynkaL2_0	0.11058285813211827	0.1780872561008865	0.04260058644789145	1.6104417909701494	0.3852368004179692	0.11628226837602898	8.22324795301527e-09	1.0095783925539174e-08	0.8145229745075095
DHS_TrynkaL2_0	0.1662005660308675	0.19165940817795735	0.04509434205781527	1.1531814406839116	0.2713248404306887	0.5736660791175826	-2.0281356016659298e-08	8.25274738160805e-09	-2.4575277878804367
DHS_Trynka.extend.500L2_0	0.49604212872027065	0.5608682959192391	0.04156040386263252	1.1306868176019893	0.08378402046183736	0.12170030094318071	1.4413429056918337e-09	3.95011279794881e-09	0.3648865182888664
Enhancer_AnderssonL2_0	0.00432768191554696	0.0014383512934452022	0.007194694835303661	0.33236067749757764	1.6624823579240227	0.6882470724716092	-3.316127574504125e-08	2.8979567201611642e-08	-1.1442985160660732
Enhancer_Andersson.extend.500L2_0	0.019035056773355652	0.03782277618931114	0.015665635287547507	1.9870062190859143	0.8229886295624557	0.23349355206890687	1.5640946197427283e-08	1.4632907697961986e-08	1.0688884615602197
Enhancer_HoffmanL2_0	0.041989150096482915	0.08339635940103841	0.016788552819294086	1.9861406865680722	0.39983073676693265	0.015160801733860882	1.946516746953233e-08	1.0395458613634288e-08	1.8724683722950477
Enhancer_Hoffman.extend.500L2_0	0.08984511233469868	0.09274827994496139	0.01801185012652202	1.0323130277743722	0.20047668324374443	0.8719944618489867	-1.5210679583638513e-08	7.206772066142335e-09	-2.1106092219981276
FetalDHS_TrynkaL2_0	0.08393082620342789	0.17922295578784828	0.03435177697749832	2.135365084497744	0.4092867725886312	0.006696579978972617	9.577363886341733e-09	9.256945990520344e-09	1.0346137804141362
FetalDHS_Trynka.extend.500L2_0	0.2833618428899481	0.4031890391904208	0.03426258018990645	1.4228769656435751	0.12091458694815636	0.0005943483314269437	4.5248314920970176e-10	3.5381908491726705e-09	0.12788545573100027
H3K27ac_HniszL2_0	0.3890758491763095	0.44251650715158575	0.016031398960517664	1.1373528017439594	0.04120378839873211	0.0010571440945641097	4.636737862333667e-09	8.247533483916109e-09	0.5621969127346959
H3K27ac_Hnisz.extend.500L2_0	0.4204863517312657	0.4539320271150811	0.021701816722826194	1.079540454157691	0.05161122741195629	0.12453858844905578	-5.900199100264313e-09	8.819020713545912e-09	-0.6690310967522365
H3K27ac_PGC2L2_0	0.2687779339554607	0.31947951293908505	0.026523833728071156	1.1886374310475434	0.09868307765348934	0.05789989649701446	-7.790301675569409e-10	6.677474019427356e-09	-0.11666539851603175
H3K27ac_PGC2.extend.500L2_0	0.33520645901241686	0.38154126507347086	0.02540523250109135	1.1382276648175733	0.0757898060077365	0.07022039995530681	-4.3292980243337517e-10	6.370704432496393e-09	-0.06795634721727774
H3K4me1_peaks_TrynkaL2_0	0.16982251270264725	0.31373992294361175	0.044397674094850355	1.8474577837212807	0.26143573892696426	0.001203693386938535	8.998281087155196e-09	5.6883563251079645e-09	1.5818771843524428
H3K4me1_TrynkaL2_0	0.4236845553020814	0.540084046536069	0.03674076865988513	1.2747314948759374	0.08671727161187044	0.0018858339616855003	1.433570902018394e-09	4.63421466658688e-09	0.3093449495023556
H3K4me1_Trynka.extend.500L2_0	0.6058191032985364	0.6525192573805172	0.027167867192787788	1.0770859714190424	0.04484485062432897	0.08674548803345743	-5.840710188374491e-09	4.090320065889944e-09	-1.4279347567642506
H3K4me3_peaks_TrynkaL2_0	0.04164878004428334	0.06875414445966423	0.02349401749882784	1.6508081241890142	0.5640985756088815	0.251291699861997	-1.1197969306788778e-08	9.708828369567181e-09	-1.153380086714622
H3K4me3_TrynkaL2_0	0.133010543754998	0.21111482846629692	0.026825129583192928	1.587203709618427	0.20167671543847027	0.0038942458935598253	5.582739221136218e-09	6.413063354972336e-09	0.8705261295770094
H3K4me3_Trynka.extend.500L2_0	0.25513914324378867	0.30930420143648496	0.03045902928674356	1.2122961514413368	0.1193820317004027	0.0771903850314431	-1.5431608548251897e-09	4.279928475139254e-09	-0.36055762702319005
H3K9ac_peaks_TrynkaL2_0	0.038459467361967696	0.1269329737662785	0.024636910627913483	3.3004350416927934	0.6405941714179004	0.0004267626163126024	3.2125817512337285e-08	1.144271793841821e-08	2.8075338119169104
H3K9ac_TrynkaL2_0	0.12541286015018221	0.16028162337987	0.02336727553785696	1.2780317998324284	0.18632280222199374	0.13694800304743543	-2.5917972313915785e-08	7.243958860956565e-09	-3.5778740342671296
H3K9ac_Trynka.extend.500L2_0	0.2298547983705853	0.33608034267291187	0.02677225909074618	1.4621419481139721	0.11647465826483372	0.00011272203455036022	1.0739796552493878e-08	4.878685838265606e-09	2.201370801181148
Intron_UCSCL2_0	0.3874729729571045	0.4798210510985783	0.01318086173051068	1.2383342441582301	0.03401749967208649	6.70714101303563e-11	1.7414584007536175e-08	1.931870641481247e-08	0.9014363401777086
Intron_UCSC.extend.500L2_0	0.39679649544660694	0.49974877566372644	0.011807818996002908	1.2594586429026886	0.02975787117956482	7.304729943723222e-16	-1.5646732473801956e-08	1.929880662730174e-08	-0.8107616587891374
PromoterFlanking_HoffmanL2_0	0.008308451426979217	0.004218993894381936	0.01195156804780482	0.5077954576086239	1.438483230340093	0.7325590976456133	-2.1455442371833003e-08	2.4061519328239878e-08	-0.8916910889601122
PromoterFlanking_Hoffman.extend.500L2_0	0.033186499470992135	0.04943466503000731	0.014451566173235317	1.4896016698964432	0.43546521638617636	0.26162912313391656	6.4678514631760005e-09	9.036132530032812e-09	0.7157765163004437
Promoter_UCSCL2_0	0.04634551770888849	0.07723181162550394	0.01778712242790763	1.6664354061297246	0.3837938015847492	0.08591630819832673	1.758340503736992e-08	2.0609198898795885e-08	0.8531823640363454
Promoter_UCSC.extend.500L2_0	0.05693456591243414	0.0773764718308315	0.013933955768434881	1.359042096673525	0.24473631343506555	0.145250173014589	-1.625411180427931e-08	1.7023913522665372e-08	-0.9547811543238187
Repressed_HoffmanL2_0	0.4608732966189964	0.40128490047046944	0.04493929414944246	0.8707054702763813	0.09750899971666994	0.1875284882984935	-3.0062190936292887e-09	3.843009437686724e-09	-0.7822564951698021
Repressed_Hoffman.extend.500L2_0	0.7185106117786826	0.6598488039296886	0.01672964484634323	0.9183563793111198	0.023283782552534292	0.0004445332370851158	1.3550683816511426e-09	3.261747245153503e-09	0.41544248520929494
SuperEnhancer_HniszL2_0	0.16720976575192845	0.20561375345412147	0.010053618418916128	1.229675506867039	0.06012578496062021	0.00015772780021812067	2.9565186915975354e-08	2.2701492548817962e-08	1.3023455110890838
SuperEnhancer_Hnisz.extend.500L2_0	0.17038297418337608	0.20017626399912158	0.009015053293075368	1.1748607216098965	0.052910528979103526	0.0010914553898444888	-3.110572547489919e-08	2.252344170472234e-08	-1.381037848597422
TFBS_ENCODEL2_0	0.1312281722396601	0.09437202940518132	0.03332929142459331	0.7191445845395991	0.2539796970099112	0.2686474923597197	-1.2031683780485173e-08	6.1240890674985304e-09	-1.9646487253654006
TFBS_ENCODE.extend.500L2_0	0.34121451885447107	0.3393783483571903	0.04121794552107607	0.9946187210806703	0.12079774817160004	0.9644635642899827	-1.2413233806085266e-10	4.023727144860969e-09	-0.030850088386184985
Transcr_HoffmanL2_0	0.3459677891497274	0.39586965389212536	0.03772889825680958	1.144238470480272	0.10905321084813858	0.18760070990323885	5.878753976529594e-10	3.0341740321929688e-09	0.1937513772827555
Transcr_Hoffman.extend.500L2_0	0.7620952569793894	0.7530022388515933	0.02318037142688671	0.9880683969037719	0.030416632585752487	0.6951289783610126	-5.667509703616775e-10	2.35432255255125e-09	-0.2407278347427461
TSS_HoffmanL2_0	0.017832102784039145	0.04682103251165412	0.015361621599423534	2.6256596363700804	0.8614587850611288	0.06039790168273401	1.11222189004576e-08	2.032789099586723e-08	0.5471408176440343
TSS_Hoffman.extend.500L2_0	0.03435338664846886	0.06637813923492678	0.013277266131940683	1.932215298426342	0.38649074886864043	0.017432151175066288	1.1274581357058152e-09	1.2108888852661638e-08	0.09310995826491464
UTR_3_UCSCL2_0	0.011185912001340679	0.012191722350439202	0.00800659202805023	1.0899175989385552	0.7157746303645699	0.9000759836120071	-1.0278354326078604e-08	1.572124856813958e-08	-0.6537874063583312
UTR_3_UCSC.extend.500L2_0	0.026455258113397075	0.014995661537982576	0.009269615781870917	0.5668310425740544	0.3503884083133076	0.2160134836994973	-7.983813075171786e-09	7.437220658928825e-09	-1.0734941776383553
UTR_5_UCSCL2_0	0.005484168431004776	0.013730292508199364	0.007203938810498926	2.503623417285122	1.31358817679111	0.25333035199240644	-5.6841597725197956e-09	1.9460709596348853e-08	-0.29208389058877055
UTR_5_UCSC.extend.500L2_0	0.02686507774746488	0.047651491584918215	0.012167427607360242	1.7737336192676696	0.45290870630398306	0.0894523442650733	8.564836507109981e-09	7.837788809623895e-09	1.09276183821046
WeakEnhancer_HoffmanL2_0	0.020987193933260293	0.04284100096363373	0.019044332140504685	2.041292471012037	0.9074263191671098	0.2521315121290512	4.5840627836862894e-09	1.4730462478730374e-08	0.3111961209843421
WeakEnhancer_Hoffman.extend.500L2_0	0.08878659334535449	0.1472518402382823	0.02249250942964762	1.6584918363239223	0.2533322721613857	0.009682849352569118	7.930713927147662e-09	5.469809927388623e-09	1.4499066754471148
GERP.NSL2_0	1.7453162562850615	3.2857020880643755	0.10227419700836614	1.8825826415311424	0.058599234746176426	1.1874857219335585e-34	6.4248396703257994e-09	9.60440787277539e-10	6.6894698303448985
GERP.RSsup4L2_0	0.008149925207497402	0.09302469861493393	0.01695892742769558	11.414178197532076	2.080869087251803	1.6063379460351967e-06	5.895912390661736e-08	3.008409188438764e-08	1.959810657845206
MAFbin1L2_0	0.10235727649606394	0.05883480801268556	0.008071515879599814	0.5747984904126284	0.07885629782177916	5.8853386750897495e-08	5.9521156093188106e-09	1.208514891473513e-09	4.925148751838333
MAFbin2L2_0	0.0998554140226758	0.05213432203122717	0.00822129218642293	0.5220981009541273	0.08233196233662392	1.8098375837826915e-08	5.290838463735576e-09	1.0839181635177334e-09	4.881215798215578
MAFbin3L2_0	0.09960663689728792	0.05604708013537796	0.010151454439632978	0.5626841933552321	0.10191544214168104	2.425217684620923e-05	5.905769055414877e-09	1.349848856098081e-09	4.375133577907599
MAFbin4L2_0	0.10069568686223601	0.08813133607951142	0.010046257337372919	0.8752245386645591	0.09976849704712204	0.2132345970895789	1.0105981144967434e-08	1.352693459517555e-09	7.471006142494238
MAFbin5L2_0	0.09831712255955595	0.09651468983298156	0.011713199975946897	0.9816671533945416	0.11913692824819587	0.8776622815318722	1.1344960278884662e-08	1.6931650833434618e-09	6.700445450057344
MAFbin6L2_0	0.09964220045128808	0.09879741587104289	0.011999857496059176	0.9915218193052835	0.12042947106457697	0.9438992806691797	1.1363477548740826e-08	1.6821855000029968e-09	6.755186956920376
MAFbin7L2_0	0.0997337933780998	0.10901983169780471	0.010915897662210232	1.0931082435067991	0.10945034067667596	0.3950232900318197	1.2786440349740705e-08	1.4496002280072762e-09	8.820666624285689
MAFbin8L2_0	0.10022933459751703	0.1524506020556512	0.014265482892162368	1.5210178005055601	0.14232842061106296	0.0003127615082922589	1.822499566765343e-08	1.9447738768462792e-09	9.371267212416381
MAFbin9L2_0	0.10109997066006796	0.14011008761737062	0.013904959522374744	1.3858568573522911	0.1375367315300999	0.005310724337189283	1.6319288274240255e-08	1.891311188824832e-09	8.628557992289075
MAFbin10L2_0	0.09846256407520752	0.14795982666635013	0.015720445004096674	1.5027013368587039	0.15965910650152385	0.0015743084629025773	1.7770530448328494e-08	2.105461000321145e-09	8.440208793047207
MAF_Adj_Predicted_Allele_AgeL2_0	3.39243741661591e-06	-0.3794446906013516	0.04295610040244994	-111850.16670988809	12662.311821009314	2.772664157968591e-14	-2.827630196105699e-09	7.628661141616162e-10	-3.7065877532301226
MAF_Adj_LLD_AFRL2_0	0.0027964742384710846	-0.3332846273727011	0.030588421166751895	-119.18029595542339	10.938209530396207	2.1331196743534988e-19	-2.1864138516063604e-09	6.340609229230464e-10	-3.4482709351128347
Recomb_Rate_10kbL2_0	1.5524244420888622	1.3364883479901233	0.08393388366064912	0.8609039588373225	0.05406632450833614	0.00868735408027904	-9.640234300017475e-10	2.0575062625027146e-10	-4.685397306296052
Nucleotide_Diversity_10kbL2_0	4.608695340678549	3.5767636445080386	0.07820448638636297	0.7760902772066125	0.01696889913639827	9.899283679442862e-28	-4.747280767618426e-10	2.0943054212215233e-10	-2.2667566628603435
Backgrd_Selection_StatL2_0	0.17771981186879934	0.21169012066747983	0.0044203936258886785	1.1911453114960469	0.024872824134835398	2.088416587957306e-13	3.052405754406581e-09	2.1632429591307664e-09	1.411032330660213
CpG_Content_50kbL2_0	0.010051873737636588	0.01074206427975605	0.00010035889549018312	1.0686628742196818	0.009984098299445975	1.6891555283093285e-10	7.860841137022431e-07	9.864756046337094e-08	7.968611793437364
MAF_Adj_ASMCL2_0	-2.348527005211715e-14	-0.507469157896513	0.04500956530264289	21607976266415.797	-1916501926644.2444	1.3770777554736353e-21	-3.5348325020870092e-09	6.859381031641928e-10	-5.1532820319807735
GTEx_eQTL_MaxCPPL2_0	0.010340409461146732	0.03778919884480348	0.006704629846282889	3.654516679130879	0.6483911368766395	6.0604697605932545e-05	4.915556811461073e-08	1.472906472700198e-08	3.337317679410869
BLUEPRINT_H3K27acQTL_MaxCPPL2_0	0.016545549069736272	0.033103542701630996	0.007762068149333231	2.000752139569742	0.4691333068861978	0.034523231906834505	1.0356915656660771e-08	1.3423801073081947e-08	0.7715337556237299
BLUEPRINT_H3K4me1QTL_MaxCPPL2_0	0.013372535513144341	0.0327792965990332	0.006699438840308795	2.4512401980023357	0.500984935409121	0.004105647272503967	2.6657606360315586e-08	1.4615936169601488e-08	1.8238726586503984
BLUEPRINT_DNA_methylation_MaxCPPL2_0	0.03173097148138474	0.04066148331549902	0.010076949895771145	1.2814446396434298	0.31757457856854077	0.3768968474658997	-1.0103163069769876e-08	8.733411665314802e-09	-1.156840357118984
synonymousL2_0	0.0031200308530606215	0.010703927864496825	0.00788995799781277	3.4307121847839146	2.5288076847294785	0.337041896047263	-4.8593823663383987e-08	3.541955996876977e-08	-1.3719488244978273
non_synonymousL2_0	0.002715411550002273	0.007996844927937998	0.005415960996688585	2.9449845007587543	1.9945267584517903	0.3301287724474137	-3.9615307255703414e-08	2.8751565849995503e-08	-1.3778486870032371
Conserved_Vertebrate_phastCons46wayL2_0	0.029436054297494834	0.16774672617596983	0.025539486621253712	5.698682455217715	0.8676260195452642	1.1688841145134813e-07	-4.496838858770478e-09	1.3919254354199677e-08	-0.32306607411148464
Conserved_Vertebrate_phastCons46way.extend.500L2_0	0.40697052368507536	0.5258818599433925	0.03426936388229442	1.2921866064932357	0.08420600974239836	0.0006369688603695988	-7.058371352789079e-09	4.772076081971918e-09	-1.4790986630440346
Conserved_Mammal_phastCons46wayL2_0	0.02143945497846979	0.17173645660487386	0.02708049301311189	8.010299551800047	1.2631148058710922	7.722969645431534e-08	1.9625153219439275e-08	2.6579720665829036e-08	0.7383506194882412
Conserved_Mammal_phastCons46way.extend.500L2_0	0.33921960477819835	0.48391456577235614	0.0354285029102644	1.4265524720741534	0.1044412009542598	5.675080813668101e-05	-1.259728799975588e-08	5.837074691735018e-09	-2.1581509000720787
Conserved_Primate_phastCons46wayL2_0	0.01926907166878119	0.2304474059992794	0.026014036160906934	11.959445164794268	1.3500409676224105	1.3351438590419357e-13	1.1204908789304347e-07	2.1098335545325885e-08	5.31080225036362
Conserved_Primate_phastCons46way.extend.500L2_0	0.1758193331196165	0.4966740349222063	0.03452351359292951	2.824911379821355	0.19635789182206637	2.175035744173823e-17	1.4104905839066259e-08	4.82234550187992e-09	2.924905698599918
BivFlnkL2_0	0.013549378568832001	0.038331373365881674	0.013885649683223367	2.8290133876734656	1.024818194626645	0.0755977801680675	7.905361738693618e-09	2.1889952036012755e-08	0.3611411174262936
BivFlnk.extend.500L2_0	0.03117933945395518	0.05236960030448273	0.014129168718243079	1.6796250729371855	0.4531580516357205	0.13797716680743616	-1.0664762751864787e-08	1.1257746581308723e-08	-0.9473265963875516
HumanMouseAlignmentL2_0	0.31903393283084713	0.6615128223170965	0.04568561973786324	2.0734873448957947	0.14319987636577175	1.8487600973097053e-12	4.392617714353733e-09	4.710261487190219e-09	0.9325634524324534
HumanMouseAlignment.extend.500L2_0	0.5879599923437707	0.7556033392221606	0.0230489861979241	1.285127132902559	0.03920162340645744	1.4297768716008108e-11	-4.493286947794257e-09	2.9295160800503703e-09	-1.5337983561151844
LECIF_top5percL2_0	0.013758230572276297	0.07661929418777934	0.0142894101006309	5.568978785845619	1.038608128099333	2.3964266783862115e-05	2.5650441135307342e-08	2.0103619447318894e-08	1.2759115940551788
LECIF_top5perc.extend.500L2_0	0.038858550828790174	0.13037545095102204	0.011721593302104415	3.3551290043072655	0.30164772108330723	1.1362484673978287e-12	1.3696500940553375e-08	8.285861224856305e-09	1.652996661284404
HumanOnlyBaseline_top5percL2_0	0.015221368864678831	0.10192942085453245	0.0184403597548611	6.696468744743422	1.2114784103059177	6.054269376857098e-06	5.4675865833537905e-08	1.8907144443807675e-08	2.8918098127422374
HumanOnlyBaseline_top5perc.extend.500L2_0	0.0733714702124201	0.15167680477132814	0.01925831735126498	2.0672449977110143	0.2624769177380473	7.257134880754461e-05	-1.3563095475781873e-08	4.9613969725811114e-09	-2.7337251082180236
HDL
Category	Prop._SNPs	Prop._h2	Prop._h2_std_error	Enrichment	Enrichment_std_error	Enrichment_p	Coefficient	Coefficient_std_error	Coefficient_z-score
baseL2_0	1.0	1.0000000000000704	0.0	1.0000000000000704	0.0	NA	-1.59718271472817e-08	1.5729936773451746e-08	-1.0153777079535502
Coding_UCSCL2_0	0.01427490862095777	0.03739885462706772	0.05748065084608903	2.619901508312314	4.026691334591002	0.6835752301855097	-8.040180963469409e-08	1.0666644520986414e-07	-0.7537685302674623
Coding_UCSC.extend.500L2_0	0.0636617812073122	0.25093392297770656	0.07042572100398323	3.94167298210758	1.1062480450341865	0.01108346891941113	7.544482277289979e-08	4.7589150313488685e-08	1.5853366213919495
Conserved_LindbladTohL2_0	0.025685105866157906	0.19673426096927327	0.0687105762788022	7.659468564950933	2.6751136100760107	0.015687866312628248	1.293290534402853e-07	1.1466109751743726e-07	1.1279244333119818
Conserved_LindbladToh.extend.500L2_0	0.33041242483215094	0.4816191628245555	0.1340558615831994	1.4576303027018958	0.40572282247345753	0.2438787355996106	-4.5965581901764575e-08	3.976721786426751e-08	-1.155866172450212
CTCF_HoffmanL2_0	0.02386616428114063	-0.0361904761940132	0.07385298073716641	-1.5163926539553492	3.094463771688945	0.40890582017939825	-8.284287468303402e-08	9.264832498141864e-08	-0.8941648399973644
CTCF_Hoffman.extend.500L2_0	0.07083572171116388	0.04568529637039803	0.08734248539523562	0.644947143429724	1.2330288064456925	0.7730915076396526	-7.140917191672797e-10	4.258252077214848e-08	-0.01676959715438778
DGF_ENCODEL2_0	0.13600559891121844	0.17552675118027772	0.20536892159900816	1.2905847449328747	1.5100034354693634	0.8459048591730696	-2.689067581037353e-08	4.496094198064828e-08	-0.5980896890894234
DGF_ENCODE.extend.500L2_0	0.5384702874055196	0.7322203324201633	0.14612071516815525	1.3598156658711447	0.271362633344544	0.19022284040690132	-2.0279137164410786e-08	2.013586513078204e-08	-1.0071152658551394
DHS_peaks_TrynkaL2_0	0.11058285813211827	0.2722210391204897	0.20064646429802363	2.461692921657488	1.8144445503325874	0.412473482795217	5.3392451389213255e-08	6.07084516777772e-08	0.8794895918710769
DHS_TrynkaL2_0	0.1662005660308675	0.31044920517700103	0.19180644775844688	1.8679190606326999	1.1540661523548827	0.4481268086541732	-8.685224805568777e-09	4.773200877807054e-08	-0.18195808280247824
DHS_Trynka.extend.500L2_0	0.49604212872027065	0.9879329260544827	0.20199718791144902	1.991631091099523	0.40721780714992417	0.018868979898989703	1.8079497312635562e-08	3.1210829968075764e-08	0.579269994778361
Enhancer_AnderssonL2_0	0.00432768191554696	-0.0014787268515814161	0.051300774428822804	-0.3416902814112033	11.85410005400988	0.9081554737403864	5.45560413143223e-08	2.9991437780306854e-07	0.18190538817763913
Enhancer_Andersson.extend.500L2_0	0.019035056773355652	-0.031892178404801005	0.05235730225897124	-1.6754443543053745	2.750572424467809	0.32034303041745227	-1.152078880523291e-07	8.83354587239641e-08	-1.3042088614985017
Enhancer_HoffmanL2_0	0.041989150096482915	0.08948353564864835	0.0964227555149842	2.131110904674959	2.2963731176607154	0.6181658230765286	-8.672794458414655e-08	8.071190814069261e-08	-1.0745371604022433
Enhancer_Hoffman.extend.500L2_0	0.08984511233469868	0.3181475614510255	0.10172581808481716	3.5410669894410627	1.1322354153875334	0.026987464586711436	2.546453623623542e-08	4.6058743922553726e-08	0.5528708355367485
FetalDHS_TrynkaL2_0	0.08393082620342789	0.07263559202014278	0.1419661591313119	0.865422101816224	1.6914662413452297	0.9364132857150025	-9.373032166140593e-08	5.766401856976039e-08	-1.6254559426518895
FetalDHS_Trynka.extend.500L2_0	0.2833618428899481	0.7604382830298164	0.1221525132425813	2.683629790356618	0.43108314089424815	0.00024693374835851363	3.395858998230149e-08	2.7415019556457832e-08	1.238685601240152
H3K27ac_HniszL2_0	0.3890758491763095	0.7561410658927517	0.06014810931939754	1.943428427885039	0.1545922458223344	1.5937876365767269e-06	-1.531441615358508e-08	4.7575615367625847e-08	-0.3218963335575939
H3K27ac_Hnisz.extend.500L2_0	0.4204863517312657	0.7919879110455799	0.07768069707391935	1.8835044414277258	0.18474011523580997	3.1348285274112484e-05	2.729856900180734e-09	4.804676493663306e-08	0.05681666401017908
H3K27ac_PGC2L2_0	0.2687779339554607	0.8305836724007254	0.17566579587812237	3.0902226986325516	0.6535722382151804	0.004644976778486085	6.276102088108561e-08	6.320678346570468e-08	0.9929475515098639
H3K27ac_PGC2.extend.500L2_0	0.33520645901241686	0.7352656735213701	0.08207071072628228	2.193471079547826	0.24483630467049616	2.0268193483444723e-05	-5.0672909569066334e-08	4.90685817556831e-08	-1.0326956222491068
H3K4me1_peaks_TrynkaL2_0	0.16982251270264725	0.5569004492748635	0.22752797014786325	3.2793087348199523	1.339798631682338	0.08368896040309684	2.9537758352089592e-08	4.374269121332448e-08	0.67526157016814
H3K4me1_TrynkaL2_0	0.4236845553020814	0.9894647648239907	0.1632246671755414	2.33538077430865	0.38525045374657196	0.0019001875383241466	1.812222051581249e-08	2.8172411358959154e-08	0.6432612489185955
H3K4me1_Trynka.extend.500L2_0	0.6058191032985364	0.9677176269377085	0.08768652102063719	1.59737060397852	0.14474043578884455	0.0002692973247537656	-1.0080354581803516e-08	2.387000753601127e-08	-0.4223021114088833
H3K4me3_peaks_TrynkaL2_0	0.04164878004428334	-0.03458919931699728	0.13172314713726185	-0.8304972986056275	3.162713217462945	0.5610793718067772	-1.3479053575150763e-07	9.368373671961025e-08	-1.438782658242247
H3K4me3_TrynkaL2_0	0.133010543754998	0.4607882534998309	0.1252802257484235	3.4642986976174686	0.9418819156110396	0.01668917053370733	3.91015107887215e-08	5.144810454104419e-08	0.7600184912065547
H3K4me3_Trynka.extend.500L2_0	0.25513914324378867	0.7238110019379788	0.12176827726518982	2.8369265207039134	0.4772622331369934	0.000686521925088904	1.1613386525029718e-08	2.673383823719806e-08	0.4344077502822095
H3K9ac_peaks_TrynkaL2_0	0.038459467361967696	0.20724948093336693	0.11345747663321573	5.388776682287455	2.9500532486680524	0.13565763821626814	5.8696598049468554e-08	7.97652799963073e-08	0.7358665079867567
H3K9ac_TrynkaL2_0	0.12541286015018221	0.5876529487026534	0.10769897123687092	4.685747123532129	0.8587554028183484	2.2378394246635035e-05	3.2327701090419494e-08	5.66814052950371e-08	0.5703405009482013
H3K9ac_Trynka.extend.500L2_0	0.2298547983705853	0.8190589693888217	0.1294283335356503	3.5633755535887794	0.563087368430649	4.44037166561152e-05	2.0116752814332153e-08	3.3532205907263814e-08	0.5999233354932495
Intron_UCSCL2_0	0.3874729729571045	0.5116532503525049	0.06998894097812178	1.3204875851022204	0.18062922026272518	0.08186781359043781	-1.674100638295133e-07	1.5969987909279086e-07	-1.0482792146150752
Intron_UCSC.extend.500L2_0	0.39679649544660694	0.5886794924557379	0.04551567510484242	1.4835803723345908	0.11470785560646923	0.0002672032910755203	1.6101146726732075e-07	1.59695859988817e-07	1.0082382052897043
PromoterFlanking_HoffmanL2_0	0.008308451426979217	-0.05360574202203426	0.04062757318607315	-6.451953470891772	4.889909213905642	0.1294896443575343	-1.9929147821039123e-07	1.2814024971076124e-07	-1.5552605731628655
PromoterFlanking_Hoffman.extend.500L2_0	0.033186499470992135	-0.022643548732547453	0.055629925111496406	-0.6823120574178023	1.6762818012825293	0.3147832628869556	-8.315681402820008e-08	5.781657791331915e-08	-1.4382866822881146
Promoter_UCSCL2_0	0.04634551770888849	0.1313350455981865	0.0749560650724952	2.8338241126821653	1.6173314870128113	0.26293293126489004	2.207515896050828e-08	1.554601305003486e-07	0.14199884490936265
Promoter_UCSC.extend.500L2_0	0.05693456591243414	0.13667413513185267	0.05332549801880945	2.400547592512757	0.9366102501040323	0.14328451778986903	-3.029832929624832e-08	1.3287710732915605e-07	-0.22801767667319037
Repressed_HoffmanL2_0	0.4608732966189964	0.2515971033346194	0.11909641093896052	0.5459138231274322	0.25841464847857615	0.09001054898584548	-6.673936782818515e-09	1.590454074997266e-08	-0.41962461461391065
Repressed_Hoffman.extend.500L2_0	0.7185106117786826	0.3664902440485685	0.07610274957381512	0.5100693546353018	0.1059173633990203	1.2315013603306571e-05	-3.4355013775658526e-09	1.5191234753341364e-08	-0.22615023948663568
SuperEnhancer_HniszL2_0	0.16720976575192845	0.5120675840226369	0.04830990821818554	3.0624262986070905	0.2889179827562098	5.118652121313665e-09	-1.2725838604074433e-08	1.7711899103896874e-07	-0.07184909155943964
SuperEnhancer_Hnisz.extend.500L2_0	0.17038297418337608	0.522385925508797	0.0429876827673964	3.0659514426985814	0.2523003426453312	2.5127795473149726e-11	3.340036361460771e-08	1.7538830157921517e-07	0.19043666717715627
TFBS_ENCODEL2_0	0.1312281722396601	0.3335605889878247	0.18788806186094903	2.541836735930817	1.431766202746555	0.2779819327887508	3.259512352057523e-08	5.344349857677184e-08	0.6098987601598009
TFBS_ENCODE.extend.500L2_0	0.34121451885447107	0.580627261163178	0.14430982868264672	1.7016487549019481	0.42292991859527307	0.09612370080458882	-1.9037107021753253e-08	2.4270729747319927e-08	-0.78436483863265
Transcr_HoffmanL2_0	0.3459677891497274	0.3747248699121406	0.12118397065776447	1.0831206882961226	0.35027529862127904	0.8122365031452348	-2.6234422226761874e-08	1.9883124284391752e-08	-1.319431586883752
Transcr_Hoffman.extend.500L2_0	0.7620952569793894	0.8935660457881955	0.07081568072077378	1.1725122779662722	0.09292234805587954	0.06453324719778762	2.4718783229785402e-08	1.2540804738984826e-08	1.9710683440388514
TSS_HoffmanL2_0	0.017832102784039145	0.028649494859164126	0.05728818335965233	1.606624591958231	3.2126431780624807	0.8494812411821993	-3.017374694900671e-07	1.3640568587859078e-07	-2.2120593254348027
TSS_Hoffman.extend.500L2_0	0.03435338664846886	0.2574791549039306	0.06683211603212402	7.495015194241598	1.9454302050625552	0.0015008279407825046	2.6553666575465935e-07	9.994668818428785e-08	2.656783036823056
UTR_3_UCSCL2_0	0.011185912001340679	-0.015636129016875777	0.03614182765369033	-1.3978412323466984	3.231013050107902	0.4638112246831264	-1.4291427184243857e-07	1.1807861074549949e-07	-1.2103315828339867
UTR_3_UCSC.extend.500L2_0	0.026455258113397075	0.057939650021345934	0.04258827475539003	2.1900995927915368	1.6098226890412803	0.4621666282698942	2.045206124067807e-08	6.470691770376225e-08	0.3160722526501819
UTR_5_UCSCL2_0	0.005484168431004776	0.10290750259248856	0.046644687268025675	18.764467920186483	8.505334556159815	0.03295747927273205	4.2482864962621077e-07	2.0498452106436023e-07	2.0724913638372957
UTR_5_UCSC.extend.500L2_0	0.02686507774746488	0.07040519406805049	0.04326779742461212	2.620695712473576	1.610559173933345	0.3072479100778438	-1.3761869710262833e-07	5.312843499667012e-08	-2.590302106795612
WeakEnhancer_HoffmanL2_0	0.020987193933260293	0.0767805120458202	0.08061368884988096	3.6584458260586814	3.8410894332150427	0.4840183523488414	-6.421000355258371e-09	1.0135280736374388e-07	-0.06335296004395931
WeakEnhancer_Hoffman.extend.500L2_0	0.08878659334535449	0.28670880871302856	0.10602084526090853	3.2291903305470138	1.1941087191904944	0.0678167801950153	1.3417853544163052e-08	4.014410510372954e-08	0.3342421884730588
GERP.NSL2_0	1.7453162562850615	2.271965743791916	0.3344025847911628	1.3017501759983818	0.1915999943201956	0.11464190054034001	-8.819299878287249e-10	5.088569238603088e-09	-0.17331590599931226
GERP.RSsup4L2_0	0.008149925207497402	0.07633920083442403	0.043431804772122926	9.366859068129475	5.329104705423369	0.11931970426222627	6.077930810458719e-08	1.318482159295138e-07	0.46097937447314324
MAFbin1L2_0	0.10235727649606394	0.0364678482387954	0.027045082070596953	0.3562799782016253	0.2642223689063957	0.008854409595143825	-1.2633156870622891e-09	7.482503282528156e-09	-0.16883596830651112
MAFbin2L2_0	0.0998554140226758	0.08747993449736077	0.0232572211167849	0.8760660135813495	0.2329089648709834	0.5974767950775923	8.335507439894422e-09	7.255356202780681e-09	1.1488763896526217
MAFbin3L2_0	0.09960663689728792	0.07840193316695682	0.02892870222052359	0.7871155538340592	0.29042946455821217	0.46165660104478967	6.070605525278688e-09	7.610624024293658e-09	0.7976488532216122
MAFbin4L2_0	0.10069568686223601	0.10431967826360072	0.03232784767144816	1.0359895395154588	0.3210450087666277	0.9105152518936582	1.0496131291998097e-08	7.447035590632692e-09	1.4094375089600395
MAFbin5L2_0	0.09831712255955595	0.08482854387191643	0.03202317738007294	0.8628053960848096	0.3257131265276278	0.6727763774140021	5.861189052765327e-09	8.290845545710553e-09	0.7069470804214583
MAFbin6L2_0	0.09964220045128808	0.11965758332444107	0.03992019916724306	1.20087254980823	0.4006354635530032	0.6137233770401105	1.1398357095066708e-08	9.198547808518642e-09	1.239147453743824
MAFbin7L2_0	0.0997337933780998	0.11633433486298397	0.031479270231020706	1.1664485118093324	0.3156329380923069	0.5968334834480303	9.995698592140044e-09	6.989788165247761e-09	1.4300431366199686
MAFbin8L2_0	0.10022933459751703	0.11625099700100783	0.03027550015982814	1.1598500326060002	0.3020622683109996	0.5931246953195382	8.83137579623339e-09	8.119111542428806e-09	1.0877268713556205
MAFbin9L2_0	0.10109997066006796	0.10142995641179614	0.0393169978996096	1.0032639549702513	0.38889227803840365	0.9932637325301713	5.233560784488381e-09	9.029750875600393e-09	0.5795908277636064
MAFbin10L2_0	0.09846256407520752	0.15482919036121104	0.034124646697064276	1.5724675851722656	0.3465748329588415	0.0798355314001736	1.5010291550409752e-08	8.848373545329518e-09	1.6963899041460235
MAF_Adj_Predicted_Allele_AgeL2_0	3.39243741661591e-06	-0.35343600174037404	0.12914587614854914	-104183.49945359946	38068.757146705815	0.01387330958175718	-4.835686061107197e-09	3.6785128626124335e-09	-1.314576363251576
MAF_Adj_LLD_AFRL2_0	0.0027964742384710846	-0.3212820660897524	0.08398245146414143	-114.88826239479569	30.03154840791851	0.0035965747874141768	-5.55712939448082e-10	2.1459627406945055e-09	-0.2589574035513006
Recomb_Rate_10kbL2_0	1.5524244420888622	1.6653183941390552	0.477990268110545	1.0727210606773807	0.30789921567286455	0.8133130347448174	-5.373055233695732e-10	1.732730524050388e-09	-0.3100917978368507
Nucleotide_Diversity_10kbL2_0	4.608695340678549	4.287096564097384	0.20257626708872128	0.9302191286669395	0.0439552307354071	0.10814838363175579	1.7253681197077127e-09	9.997612718290119e-10	1.725780112037387
Backgrd_Selection_StatL2_0	0.17771981186879934	0.2633474264492808	0.02013004569822626	1.4818124309274845	0.11326843916021673	1.1647464206941389e-07	1.4693909772932336e-08	1.6555096579805073e-08	0.8875762036240171
CpG_Content_50kbL2_0	0.010051873737636588	0.013425546003680698	0.0004452696789345552	1.3356262080185393	0.04429718185449947	6.655037527570851e-09	-7.384708553054347e-07	7.061886262517365e-07	-1.0457133234006384
MAF_Adj_ASMCL2_0	-2.348527005211715e-14	-0.3453812147162709	0.09355095250988546	14706290962370.072	-3983388409087.169	0.0004544201181391673	-2.45450124011733e-09	2.5482772659605403e-09	-0.9632002266410117
GTEx_eQTL_MaxCPPL2_0	0.010340409461146732	0.11917702415534889	0.032921169196954744	11.525367985005536	3.1837394177332556	0.00117472495873921	3.1609627592748257e-07	1.0844445966641993e-07	2.9148218074008487
BLUEPRINT_H3K27acQTL_MaxCPPL2_0	0.016545549069736272	0.1447177905941492	0.06029359884751664	8.746629681746544	3.644097792910398	0.046491604958566426	2.3404311587927295e-07	1.6428481165909224e-07	1.4246180977760519
BLUEPRINT_H3K4me1QTL_MaxCPPL2_0	0.013372535513144341	0.11028347503716604	0.032733529824848305	8.247013061118027	2.4478177524878024	0.004086233378299679	2.073378801333445e-07	1.1402487699058457e-07	1.8183565341663566
BLUEPRINT_DNA_methylation_MaxCPPL2_0	0.03173097148138474	0.07942677002470848	0.05017278667112455	2.5031307368356153	1.5811928954195071	0.3503445741322736	-3.549469559911917e-08	6.979731503924992e-08	-0.5085395559866311
synonymousL2_0	0.0031200308530606215	-0.04661509853263235	0.033931348118575975	-14.940588964658751	10.875324545361698	0.1410431718321799	-5.854010991323639e-07	2.3536650709060582e-07	-2.4871894746987517
non_synonymousL2_0	0.002715411550002273	0.056281250438369845	0.029049555324207464	20.726600517819385	10.698030405071801	0.06406773735533104	1.8774579150397616e-07	1.9837384068143184e-07	0.9464241396902566
Conserved_Vertebrate_phastCons46wayL2_0	0.029436054297494834	0.07909701698542418	0.07042688334513256	2.687079463369374	2.392538165386054	0.4805771742037025	-1.3918403825288573e-07	7.696898991598676e-08	-1.8083131713799023
Conserved_Vertebrate_phastCons46way.extend.500L2_0	0.40697052368507536	0.6680116738913697	0.16631950404761645	1.641425201615572	0.4086770278633715	0.12574547018523796	3.50327215172072e-09	2.9342588273889365e-08	0.11939206313432556
Conserved_Mammal_phastCons46wayL2_0	0.02143945497846979	0.1501961192718096	0.06528933555779513	7.0055940984806515	3.04528896016064	0.05730550364186023	9.346108014681746e-08	1.529065773131129e-07	0.6112299535384502
Conserved_Mammal_phastCons46way.extend.500L2_0	0.33921960477819835	0.6731908593603914	0.153688032064047	1.9845281636966796	0.4530635314092098	0.03899717530855869	2.9125961571636595e-08	3.4743352615128934e-08	0.8383175306735869
Conserved_Primate_phastCons46wayL2_0	0.01926907166878119	0.1607789616906654	0.06678647912988483	8.343887264229322	3.4659936024883353	0.031102434174972438	1.016049593779765e-07	1.0393499980898294e-07	0.9775817536413267
Conserved_Primate_phastCons46way.extend.500L2_0	0.1758193331196165	0.5217506164224031	0.12053226750025184	2.9675383654619854	0.6855461533246131	0.003495355406804459	1.9545870922445184e-08	2.662160646466196e-08	0.7342107978491363
BivFlnkL2_0	0.013549378568832001	0.053499170230847354	0.05427605133756357	3.9484593303720166	4.005796358986989	0.45374168240270085	5.0386993718117955e-08	1.4566807231043286e-07	0.3459027974966152
BivFlnk.extend.500L2_0	0.03117933945395518	0.08418707833877581	0.07241542219570718	2.700091785558865	2.3225451040310956	0.4701761692248406	-5.7264058145529195e-08	9.061625432375476e-08	-0.6319402470657806
HumanMouseAlignmentL2_0	0.31903393283084713	0.18460575748309557	0.14776710166811785	0.5786398827392889	0.46317048583814585	0.3666321804741667	-5.88496142782751e-08	2.5883968061197414e-08	-2.273593219522489
HumanMouseAlignment.extend.500L2_0	0.5879599923437707	0.8666421043860215	0.09112510590721072	1.4739814199455086	0.1549852151401678	0.004728559756556205	3.601613809764343e-08	1.6084190889645452e-08	2.2392259793950595
LECIF_top5percL2_0	0.013758230572276297	0.12818601134664226	0.05007231192121214	9.317041946145688	3.6394441609454495	0.02319156022220826	1.8860858454041466e-07	1.1987588108643802e-07	1.5733655747182043
LECIF_top5perc.extend.500L2_0	0.038858550828790174	0.15552137537636274	0.051569060803991186	4.002243317348249	1.3270968603848148	0.021030625849534895	-4.749549216392728e-08	6.23170497100262e-08	-0.7621588696020333
HumanOnlyBaseline_top5percL2_0	0.015221368864678831	0.03014763547133799	0.038833237360382876	1.980612633420608	2.551231607723229	0.7012044430654318	-9.737248556854752e-09	7.145438119757674e-08	-0.1362722396255945
HumanOnlyBaseline_top5perc.extend.500L2_0	0.0733714702124201	0.13159869605064867	0.05943050184841933	1.793594917338484	0.8099946978895226	0.31948402079080607	-1.775456807657823e-08	2.791075169138996e-08	-0.6361193088918219
HEIGHT
Category	Prop._SNPs	Prop._h2	Prop._h2_std_error	Enrichment	Enrichment_std_error	Enrichment_p	Coefficient	Coefficient_std_error	Coefficient_z-score
baseL2_0	1.0	1.0000000000000249	0.0	1.0000000000000249	0.0	NA	-1.3322796137850798e-08	1.800271811199761e-08	-0.740043589805033
Coding_UCSCL2_0	0.01427490862095777	0.11389916951734239	0.03506019855108464	7.978977136856821	2.456071662666257	0.007040242022809671	-2.146677069974729e-07	1.624044573086495e-07	-1.321809207425244
Coding_UCSC.extend.500L2_0	0.0636617812073122	0.15512345186107998	0.03467177232636407	2.436680986916252	0.5446246031580039	0.010954629075681357	-6.421759761397367e-08	3.16889303766529e-08	-2.0264993753555833
Conserved_LindbladTohL2_0	0.025685105866157906	0.25674303579150404	0.05369398801828289	9.995794338141415	2.0904717425762622	1.9399935395050078e-05	1.7448879864529493e-07	1.6175669713819326e-07	1.0787114334822518
Conserved_LindbladToh.extend.500L2_0	0.33041242483215094	0.5919675705051641	0.05977710225048085	1.7916020283010932	0.18091662951490864	4.087940117472625e-05	-2.1478089044160024e-08	1.987711545428469e-08	-1.0805435574169404
CTCF_HoffmanL2_0	0.02386616428114063	0.04965805968134458	0.04552746821794302	2.0806887565332426	1.9076156386771983	0.5721083923719736	7.240654106762039e-09	1.0096110960197869e-07	0.0717172595993352
CTCF_Hoffman.extend.500L2_0	0.07083572171116388	0.07640878829915645	0.04748615729278629	1.078675934307792	0.6703702051122372	0.9065192106466615	-3.585036674001783e-08	4.226160906289172e-08	-0.8482963033108137
DGF_ENCODEL2_0	0.13600559891121844	0.5972224985133897	0.09462258122892932	4.391161123471423	0.6957256317859158	3.7644578312698843e-06	9.182295202225771e-08	3.947291621162897e-08	2.3262267102324223
DGF_ENCODE.extend.500L2_0	0.5384702874055196	0.961628329408952	0.06763851567542495	1.7858521665927205	0.12561234530009766	5.164843084457235e-09	1.9138979501269314e-08	1.8418198402732466e-08	1.0391341803783543
DHS_peaks_TrynkaL2_0	0.11058285813211827	0.4483543000557492	0.10430854317697383	4.0544647482350324	0.9432614144621924	0.0021907680197087273	5.7830275704235224e-08	6.312182842486736e-08	0.9161692103559617
DHS_TrynkaL2_0	0.1662005660308675	0.5271129882075183	0.11391514958774736	3.1715474910574044	0.6854077113467263	0.002699244807410337	3.345637723339074e-09	5.5555981572375654e-08	0.06022101722711061
DHS_Trynka.extend.500L2_0	0.49604212872027065	0.7989320667601849	0.0690025034130436	1.6106133340354256	0.13910613518061823	4.151788687552923e-05	-5.670275025994807e-09	2.225993476067979e-08	-0.25473008285769316
Enhancer_AnderssonL2_0	0.00432768191554696	0.016215831762251203	0.020113659563962705	3.7470017618431513	4.647675119491912	0.551192417560464	7.108692947675101e-08	2.1666979386333855e-07	0.32808878528581653
Enhancer_Andersson.extend.500L2_0	0.019035056773355652	0.020605163004165712	0.02178850103970554	1.0824849775603411	1.1446512242718405	0.9424921930673685	-7.072713157179821e-08	6.644819297160338e-08	-1.0643951085625976
Enhancer_HoffmanL2_0	0.041989150096482915	0.1595319557674605	0.05157177979477562	3.7993613921902925	1.2282168054431604	0.022151090983916398	-9.542934771454289e-09	7.716716159615772e-08	-0.12366574815069326
Enhancer_Hoffman.extend.500L2_0	0.08984511233469868	0.2640827607697458	0.044120698430553634	2.939311376070878	0.4910751100871402	0.00013377220921556148	1.7501072519938243e-08	4.914403896842952e-08	0.3561179114964697
FetalDHS_TrynkaL2_0	0.08393082620342789	0.26965643409165346	0.08809277196735713	3.212841411069539	1.049587808820584	0.04173372705809062	-4.270174198482316e-08	6.270446523893992e-08	-0.6810000184533123
FetalDHS_Trynka.extend.500L2_0	0.2833618428899481	0.5168490909738139	0.08876736428518679	1.8239897288307356	0.31326505848447	0.009679153665541146	-9.414761923627283e-09	2.7567855884912005e-08	-0.3415123019697741
H3K27ac_HniszL2_0	0.3890758491763095	0.7462893725489743	0.03484366870043297	1.918107675222971	0.0895549512368823	1.1837853218395492e-19	3.982386464963271e-08	4.550116604645441e-08	0.8752273427229215
H3K27ac_Hnisz.extend.500L2_0	0.4204863517312657	0.748484082153031	0.04332911019996081	1.7800437019449082	0.10304522375473579	3.7742297928531415e-13	-2.4203104408374772e-08	4.394333187642372e-08	-0.5507799107368122
H3K27ac_PGC2L2_0	0.2687779339554607	0.4861391047950276	0.06630849219122373	1.8087016952648574	0.24670363082042196	0.0010759660016615375	-5.602302739505141e-08	4.5453049577977024e-08	-1.2325471649364483
H3K27ac_PGC2.extend.500L2_0	0.33520645901241686	0.6122838420295562	0.0617228363597825	1.8265872436750263	0.18413379187748927	8.328974349896222e-06	2.3435694477125633e-08	3.9264073048549454e-08	0.596873748888653
H3K4me1_peaks_TrynkaL2_0	0.16982251270264725	0.3271394166641327	0.09176051647025887	1.9263607130636522	0.5403318736128233	0.0936187976042233	-4.790148332324882e-08	3.401065792696621e-08	-1.4084256595715228
H3K4me1_TrynkaL2_0	0.4236845553020814	0.8919426062010979	0.07226894332304781	2.105204438158372	0.17057252245487456	7.044352908630766e-10	4.970426720800413e-08	2.7488604433893903e-08	1.8081771785663279
H3K4me1_Trynka.extend.500L2_0	0.6058191032985364	0.8917315931734928	0.04376212528267331	1.4719436681977063	0.07223629140183806	9.059231074548172e-10	-1.8817090505457344e-08	2.134424989082645e-08	-0.881599990709664
H3K4me3_peaks_TrynkaL2_0	0.04164878004428334	0.036265885283093734	0.055459433758288386	0.8707550435939251	1.3315980371891032	0.9226718333855783	-1.6767347424976497e-07	7.034598217546532e-08	-2.3835543845494094
H3K4me3_TrynkaL2_0	0.133010543754998	0.37484062732654744	0.06746251507741978	2.818127170557202	0.5071967467607982	0.0005975320023240882	2.2624046499720798e-08	4.5254613110985334e-08	0.4999279619126591
H3K4me3_Trynka.extend.500L2_0	0.25513914324378867	0.5728120300650162	0.061117533986804855	2.2450966275985613	0.23954589331048384	2.552071336247904e-07	2.337350727552346e-08	2.8285666962051014e-08	0.8263374983125599
H3K9ac_peaks_TrynkaL2_0	0.038459467361967696	0.18935264244865888	0.05681959512957924	4.92343382362878	1.4773890286834224	0.009195097637633485	7.77335206394943e-08	7.457388558929753e-08	1.042369188962446
H3K9ac_TrynkaL2_0	0.12541286015018221	0.4828274418803208	0.06361699820249143	3.8499037602852986	0.5072605642380688	9.195407193196338e-08	8.022710096859102e-08	4.6052921576171035e-08	1.742063222544877
H3K9ac_Trynka.extend.500L2_0	0.2298547983705853	0.5494807823654811	0.058847010219197374	2.390556065223299	0.25601819338276677	9.388636839918322e-08	-2.6099500787687137e-08	3.2607858912706764e-08	-0.8004052292288525
Intron_UCSCL2_0	0.3874729729571045	0.44139886646042803	0.03232888127337541	1.1391733030868543	0.08343519039960087	0.08950118132193255	-2.2187588830466082e-09	1.335683608779849e-07	-0.016611410580035874
Intron_UCSC.extend.500L2_0	0.39679649544660694	0.5185125199559435	0.02307328883043605	1.3067467225796472	0.05814892292449896	6.567364458157086e-07	-3.1402654432173876e-09	1.3382674521847081e-07	-0.023465155922987858
PromoterFlanking_HoffmanL2_0	0.008308451426979217	-0.050074510120110674	0.025351283447944697	-6.026936615108399	3.051264567260268	0.024218564125120162	-4.550433950672554e-07	1.4786253973900348e-07	-3.077475849329153
PromoterFlanking_Hoffman.extend.500L2_0	0.033186499470992135	0.08407415327876441	0.03494293171040166	2.5333841959515038	1.0529261075258871	0.1483145090348069	1.0177998912062354e-07	6.058826364657545e-08	1.6798631120100818
Promoter_UCSCL2_0	0.04634551770888849	0.08493640823004213	0.03925319877794621	1.8326779466259449	0.846968611387805	0.3275941658936071	-5.89749185789479e-08	1.8030946557608415e-07	-0.32707610990096686
Promoter_UCSC.extend.500L2_0	0.05693456591243414	0.10704911661273993	0.029262182110557644	1.8802130989701829	0.5139616266779505	0.09502206695844126	-4.527478469612976e-09	1.5591472840986815e-07	-0.029038170516586186
Repressed_HoffmanL2_0	0.4608732966189964	0.1767572365125074	0.09773494494695259	0.38352674760983707	0.21206467301087742	0.004101488285468071	4.313862457314531e-09	2.1128753296162933e-08	0.20417023176175503
Repressed_Hoffman.extend.500L2_0	0.7185106117786826	0.4039109067629559	0.038849406307543174	0.5621502315227733	0.054069356347251366	3.5320992834451402e-15	-8.266470795686128e-09	1.928097849308055e-08	-0.4287370995539855
SuperEnhancer_HniszL2_0	0.16720976575192845	0.3743862345643538	0.025727149430652862	2.2390213447209257	0.15386152426540403	2.197571883607858e-12	-1.0468769353153883e-07	1.7327855450460307e-07	-0.6041583958894223
SuperEnhancer_Hnisz.extend.500L2_0	0.17038297418337608	0.38668988376228874	0.023660623948500353	2.2695335940439127	0.13886730209930137	8.377708066574393e-15	1.0592879056522187e-07	1.6975470363714356e-07	0.6240109304520259
TFBS_ENCODEL2_0	0.1312281722396601	0.4280782875769625	0.0823461255087391	3.262091365527589	0.6275034095449532	0.00041955008937655724	2.2585264705795942e-08	4.003952275568471e-08	0.5640742734025056
TFBS_ENCODE.extend.500L2_0	0.34121451885447107	0.6535316377787451	0.06688255697364842	1.9153101690185643	0.196013221237441	3.3039845363863388e-06	7.155405096628835e-09	2.0251429146196366e-08	0.3533284019104778
Transcr_HoffmanL2_0	0.3459677891497274	0.5179061705018086	0.10023093325871206	1.4969780041507563	0.28971174890311613	0.08499409222709875	2.352720075364251e-08	2.508591861005401e-08	0.9378648284465535
Transcr_Hoffman.extend.500L2_0	0.7620952569793894	0.687943563156544	0.05300603988908094	0.902700229211831	0.0695530373711727	0.15957753336674305	-1.6899427662742442e-08	1.8103708987069557e-08	-0.933478751498532
TSS_HoffmanL2_0	0.017832102784039145	0.08329731946101436	0.03764181014307277	4.671200052501419	2.1109013669865426	0.0835591239169881	-1.0647205154408582e-07	1.559751722725228e-07	-0.6826217916147309
TSS_Hoffman.extend.500L2_0	0.03435338664846886	0.1550955907544976	0.031677590341957086	4.51471036441207	0.9221096792030244	0.00029894306285804903	8.560809840898317e-08	9.344688097140829e-08	0.916115096823579
UTR_3_UCSCL2_0	0.011185912001340679	0.09984041289385974	0.02783713533956444	8.92554964511552	2.4885888013626465	0.002625854585099657	4.0488250131863424e-07	1.7538458055373195e-07	2.30854103616362
UTR_3_UCSC.extend.500L2_0	0.026455258113397075	0.11127738986624375	0.029226794657340616	4.206248504144902	1.1047631639828916	0.004861883450295216	-2.4714338005288577e-08	6.204263802531954e-08	-0.39834440945600474
UTR_5_UCSCL2_0	0.005484168431004776	0.0338124720265372	0.020540310652716363	6.165469287080645	3.745382898269791	0.17743503460423427	1.3605775183518882e-07	1.5424792752755022e-07	0.8820718308250044
UTR_5_UCSC.extend.500L2_0	0.02686507774746488	0.05950437565547735	0.02306590256282688	2.214934057322521	0.8585831308455265	0.16385600886665852	-3.418561966017727e-08	4.3898908041121e-08	-0.7787350798829643
WeakEnhancer_HoffmanL2_0	0.020987193933260293	0.011470573334472031	0.0414396509592835	0.546551071617706	1.9745208002109496	0.8181113600135708	-6.747847650082804e-08	9.685763325158073e-08	-0.6966769085257075
WeakEnhancer_Hoffman.extend.500L2_0	0.08878659334535449	0.07337224539639414	0.046290170380601264	0.826388789476324	0.5213644159152016	0.738312144212603	-5.753801689385042e-08	3.381611960960476e-08	-1.7014967287230658
GERP.NSL2_0	1.7453162562850615	2.801462582048613	0.20454839877927453	1.6051317759519292	0.11719847222110888	1.5875936965003492e-06	-5.572867137418178e-09	5.8762125709874034e-09	-0.9483773893635279
GERP.RSsup4L2_0	0.008149925207497402	0.046350681796660395	0.03230975718508559	5.687252412331438	3.9644237661669224	0.24297415971905914	-1.2914063955281657e-07	1.8445854414149525e-07	-0.70010657491558
MAFbin1L2_0	0.10235727649606394	0.035144319629141385	0.01637557522085757	0.34334949924632696	0.15998447576403893	3.0292262258068148e-05	2.6654693829829068e-09	7.275356529248519e-09	0.3663695892108021
MAFbin2L2_0	0.0998554140226758	0.0754288032647994	0.01991424930256389	0.7553802065020786	0.19943084205771391	0.2192136215956934	1.7714727513799372e-08	8.022994877443149e-09	2.207994369235455
MAFbin3L2_0	0.09960663689728792	0.09789650111119987	0.03144557638304121	0.9828311060451573	0.31569760171169287	0.956175284981901	2.669828620180522e-08	1.1949860808294914e-08	2.2341922328729376
MAFbin4L2_0	0.10069568686223601	0.04123202384907286	0.01981600813454994	0.4094715983762373	0.1967910319898871	0.003639649801929078	5.944864901262782e-09	7.823074071919214e-09	0.7599141778040642
MAFbin5L2_0	0.09831712255955595	0.11112246039993882	0.019586950886563984	1.130245246270567	0.1992221738863352	0.511835963047339	3.18437010451555e-08	8.143956957622303e-09	3.9101018351222403
MAFbin6L2_0	0.09964220045128808	0.10688919107859164	0.021665342536268242	1.0727301343655733	0.21743139390884633	0.737797899004345	2.9786875309199525e-08	9.325047163987795e-09	3.1942868261549213
MAFbin7L2_0	0.0997337933780998	0.13465429410967794	0.029570374321579274	1.3501370954495973	0.2964930272879055	0.238461323153104	4.0048674247987866e-08	1.1301632365964219e-08	3.5436185633322927
MAFbin8L2_0	0.10022933459751703	0.10110132062268323	0.02230449475295735	1.008699908351859	0.22253459870330117	0.968770069694933	2.6874964614038925e-08	8.427986340441836e-09	3.1887764797480687
MAFbin9L2_0	0.10109997066006796	0.17437679330085734	0.029144997575022553	1.7247956865108365	0.28827899142540625	0.013017769973122728	5.3468282972479e-08	1.1981988533284663e-08	4.462388093925304
MAFbin10L2_0	0.09846256407520752	0.12215429263406209	0.026664036912211232	1.24061661181968	0.2708038040919262	0.36976524806243427	3.50818155483349e-08	1.1157166045151485e-08	3.1443303260311546
MAF_Adj_Predicted_Allele_AgeL2_0	3.39243741661591e-06	-0.1823507996847931	0.06902643203475767	-53752.14846754497	20347.14972092669	0.01225351059321976	1.3246537830604025e-09	3.2956608683411647e-09	0.40193874187278034
MAF_Adj_LLD_AFRL2_0	0.0027964742384710846	-0.29370958545203407	0.046979079351325316	-105.02853250406262	16.799396434636986	4.07375404216066e-07	-5.6802098531405915e-09	2.6514753593983978e-09	-2.142282723090964
Recomb_Rate_10kbL2_0	1.5524244420888622	1.5261426157242817	0.21401493801807683	0.9830704634299515	0.13785852130111362	0.9007911631319857	-1.3871632038950216e-09	1.4573609047119714e-09	-0.9518323151183863
Nucleotide_Diversity_10kbL2_0	4.608695340678549	3.940488272394759	0.1349956048326891	0.8550116640633901	0.02929150114158194	2.1815094743444875e-06	1.2549976447689722e-09	1.1873451683554384e-09	1.0569779354955708
Backgrd_Selection_StatL2_0	0.17771981186879934	0.26104912973086014	0.01104442407816635	1.4688802952569981	0.06214514837726609	3.960426998387645e-16	2.741363599014344e-08	1.3145538929554575e-08	2.0853946070259997
CpG_Content_50kbL2_0	0.010051873737636588	0.012714576482854945	0.0002838131119780416	1.2648961591358405	0.028234846495870547	8.875582681535853e-14	-5.700772075782825e-07	6.956016545275733e-07	-0.819545502613069
MAF_Adj_ASMCL2_0	-2.348527005211715e-14	-0.5270749346152966	0.07474912022378383	22442787902614.81	-3182808631022.9736	1.1478498433956988e-11	-1.3673715549524611e-08	3.3598277343076555e-09	-4.069766854383769
GTEx_eQTL_MaxCPPL2_0	0.010340409461146732	0.03457925347003943	0.017501050878692633	3.3440893805964094	1.6924910898791237	0.16708042001215598	6.524345171195718e-08	1.1121515607940126e-07	0.5866417313246145
BLUEPRINT_H3K27acQTL_MaxCPPL2_0	0.016545549069736272	0.06900930279394672	0.01859187167652232	4.1708680989120355	1.1236781322977676	0.006091741964490745	1.6126476209568388e-07	9.302270661362879e-08	1.7336064275736407
BLUEPRINT_H3K4me1QTL_MaxCPPL2_0	0.013372535513144341	0.03562246773623495	0.01580509090320085	2.6638529171390393	1.1819068184687538	0.15878600039142768	6.009690585483126e-09	9.926221817085984e-08	0.06054358542682029
BLUEPRINT_DNA_methylation_MaxCPPL2_0	0.03173097148138474	0.0813033845579453	0.02252282601367962	2.5622721512211704	0.7098057500979079	0.03080775501570599	2.7829396700715435e-08	5.466094595944171e-08	0.509127608610447
synonymousL2_0	0.0031200308530606215	0.029916832861634168	0.026443518656888106	9.58863366119825	8.475402937425477	0.31459572848813855	2.361836448241224e-07	3.933098328988043e-07	0.6005027717801571
non_synonymousL2_0	0.002715411550002273	0.035062545309830426	0.014647119968385885	12.912424015358216	5.394069995899379	0.02712362791093241	4.838651270321755e-07	2.9440995069475504e-07	1.6435080604114771
Conserved_Vertebrate_phastCons46wayL2_0	0.029436054297494834	0.20456833885509423	0.0450874784204314	6.949584233933965	1.5317093101118713	0.00013143655328705188	-1.2482660791958659e-08	8.464729586904515e-08	-0.14746674024023335
Conserved_Vertebrate_phastCons46way.extend.500L2_0	0.40697052368507536	0.6600227000006642	0.07835795818649252	1.6217948514409053	0.1925396401610845	0.0019234879116430156	-3.152979475044543e-08	2.6082930899282496e-08	-1.2088286731347653
Conserved_Mammal_phastCons46wayL2_0	0.02143945497846979	0.20910718662888061	0.041486548634318596	9.75338164327745	1.9350561232074583	1.6813735659656544e-05	5.32329844091e-08	1.7034648924621192e-07	0.312498277156503
Conserved_Mammal_phastCons46way.extend.500L2_0	0.33921960477819835	0.6808835886730549	0.07118091629440802	2.007205889878495	0.2098372714659292	5.752227142244496e-06	5.198247032910943e-08	3.001081401150997e-08	1.7321246371115668
Conserved_Primate_phastCons46wayL2_0	0.01926907166878119	0.21950479852262156	0.049746414300614085	11.39156064680856	2.5816715592589135	7.184223362165174e-05	2.1359423099984832e-07	1.2516893563195765e-07	1.7064476095562024
Conserved_Primate_phastCons46way.extend.500L2_0	0.1758193331196165	0.5145980386094927	0.06080419100659278	2.926856958667863	0.34583336159752925	4.736709996656403e-07	3.194364334847243e-08	2.595824429962494e-08	1.2305779612735201
BivFlnkL2_0	0.013549378568832001	0.10720506954285439	0.034484840734750326	7.912176119239969	2.5451234209424727	0.0059485238262778775	2.2305541123793012e-07	1.4266868167881488e-07	1.5634504266331355
BivFlnk.extend.500L2_0	0.03117933945395518	0.1098671521435758	0.033310766194884274	3.5237164759639854	1.0683602275820092	0.01857303250841817	-1.0558678165027568e-07	7.157185254641041e-08	-1.4752556751525812
HumanMouseAlignmentL2_0	0.31903393283084713	0.5633280339341944	0.0981189203975947	1.7657307764590446	0.307550107685936	0.015368088008746545	-2.550540618519991e-09	2.7096307569146777e-08	-0.09412871521373507
HumanMouseAlignment.extend.500L2_0	0.5879599923437707	0.7584170901417777	0.04608215397284754	1.2899127491966214	0.07837634290243348	0.00043126610366431723	-1.2085400243539366e-09	1.5053451097519026e-08	-0.08028325309092194
LECIF_top5percL2_0	0.013758230572276297	0.15125810502854478	0.0327287531734952	10.994008585183868	2.3788490098025905	4.988230446677609e-05	2.4636911735612444e-07	1.2408486574595418e-07	1.9854888497081473
LECIF_top5perc.extend.500L2_0	0.038858550828790174	0.22604958636073483	0.030650160738436093	5.81724180494285	0.7887623208976565	4.794430664317792e-08	4.10785980377079e-08	5.933788257189013e-08	0.6922828428860702
HumanOnlyBaseline_top5percL2_0	0.015221368864678831	0.05136753762490218	0.03239413952637857	3.3746989565505174	2.1282014656085977	0.26649861009056036	-4.133917811260594e-08	1.008482164552444e-07	-0.40991481620254455
HumanOnlyBaseline_top5perc.extend.500L2_0	0.0733714702124201	0.18551840996188587	0.03728203198919791	2.528481566810445	0.5081270946494802	0.0037502995165784353	-3.805019767329865e-09	3.2911424049116e-08	-0.11561395099924485
LDL
Category	Prop._SNPs	Prop._h2	Prop._h2_std_error	Enrichment	Enrichment_std_error	Enrichment_p	Coefficient	Coefficient_std_error	Coefficient_z-score
baseL2_0	1.0	0.999999999999996	0.0	0.999999999999996	0.0	NA	-1.0767083069331829e-08	1.774052101179418e-08	-0.6069203414135189
Coding_UCSCL2_0	0.01427490862095777	0.14130849096601308	0.09861844763002654	9.89908199892435	6.908516912342222	0.20320510661064395	3.391196724429902e-08	1.7117097292467098e-07	0.19811751177708745
Coding_UCSC.extend.500L2_0	0.0636617812073122	0.4948871578607489	0.11147380613745364	7.773693234393921	1.7510318439637023	0.00015499519162274727	9.713154307470953e-08	4.583122273211536e-08	2.1193312611894695
Conserved_LindbladTohL2_0	0.025685105866157906	0.1958543683169492	0.13521336499309675	7.6252116435697594	5.26427127447626	0.2112626510025762	4.0785397213694754e-08	1.5906025192057553e-07	0.2564147656075659
Conserved_LindbladToh.extend.500L2_0	0.33041242483215094	0.7963133087973201	0.14965944489873265	2.4100586084250497	0.45294738832766185	0.0021295367880757718	-2.1924931759370643e-08	2.1756445774487414e-08	-1.0077441870160981
CTCF_HoffmanL2_0	0.02386616428114063	0.213895905612238	0.10918686044814974	8.962307603876734	4.574964756042959	0.07558714159394772	1.5579575565265346e-07	1.2125031663280057e-07	1.284910093261626
CTCF_Hoffman.extend.500L2_0	0.07083572171116388	0.06799840617923059	0.12042995765291864	0.9599451313067355	1.7001303119911402	0.9811431600840146	-7.415321643516109e-08	5.616423448839322e-08	-1.3202924799141602
DGF_ENCODEL2_0	0.13600559891121844	0.5349464625115514	0.22303159934103475	3.9332679448053685	1.6398707194887252	0.06900136989193364	1.7540634469752006e-08	4.2933093832429574e-08	0.40855742980494597
DGF_ENCODE.extend.500L2_0	0.5384702874055196	0.8054144954670741	0.16023604358360644	1.4957454743654592	0.29757638876540904	0.10152238641616011	-1.6420354796673597e-08	2.0263393208849622e-08	-0.8103457613161424
DHS_peaks_TrynkaL2_0	0.11058285813211827	0.45935055910141487	0.2184552025520314	4.153903840617036	1.975488843768473	0.10895523362600557	3.538096174599438e-08	6.420974398157559e-08	0.5510216916009917
DHS_TrynkaL2_0	0.1662005660308675	0.4783068547281768	0.28410989255341645	2.8778894449694206	1.7094399816944685	0.2651154564925988	-5.043066609926088e-08	6.200255285698237e-08	-0.8133643499419503
DHS_Trynka.extend.500L2_0	0.49604212872027065	0.843605945587867	0.16137447659408313	1.7006739886474347	0.3253241352915124	0.031754188892782434	-3.6997613094547725e-09	2.308032050439413e-08	-0.1602993905024151
Enhancer_AnderssonL2_0	0.00432768191554696	-0.04434231697542593	0.05094475489343144	-10.24620520656303	11.771834411030811	0.3461499027053675	-2.242220812353319e-07	2.481685760877181e-07	-0.9035071432898819
Enhancer_Andersson.extend.500L2_0	0.019035056773355652	-0.027640998933989115	0.05103930192610742	-1.4521101388402289	2.6813317414187994	0.3601312184128791	-4.246055857609699e-08	6.856889911637652e-08	-0.6192393216643609
Enhancer_HoffmanL2_0	0.041989150096482915	0.27803758108152044	0.12123915278358477	6.621652985179363	2.8873923979170986	0.05219761508620774	3.00396666734626e-08	7.872163359196187e-08	0.381593537923353
Enhancer_Hoffman.extend.500L2_0	0.08984511233469868	0.4496138453942431	0.10883852366490358	5.004321701099368	1.2114017205460106	0.0010393018735822019	4.481172252872491e-09	4.327481426333601e-08	0.10355150747970054
FetalDHS_TrynkaL2_0	0.08393082620342789	0.36743566425003593	0.2031201835403697	4.377839238225314	2.42009036165158	0.15493027108763183	1.980427701499902e-08	6.91093025279755e-08	0.286564562086012
FetalDHS_Trynka.extend.500L2_0	0.2833618428899481	0.8002730861150481	0.1638150652687416	2.8242090676473253	0.578112647765225	0.0019325532859629632	2.053186134232883e-08	2.4404719612350732e-08	0.8413069958787017
H3K27ac_HniszL2_0	0.3890758491763095	0.7573701328633411	0.10112070909788519	1.946587367133495	0.2598997324351078	0.0002465946268807541	-5.772317961428136e-08	4.7675443331634926e-08	-1.2107528652172863
H3K27ac_Hnisz.extend.500L2_0	0.4204863517312657	0.8751003205993717	0.09085153372229827	2.081162246994051	0.21606297885350106	1.2725489917767788e-06	5.7872562265996864e-08	4.66587381349276e-08	1.2403370639523332
H3K27ac_PGC2L2_0	0.2687779339554607	0.734882593597217	0.18724175279332064	2.7341626702101025	0.6966410896824162	0.01275617336001926	1.7912240390096976e-08	5.3772508718872154e-08	0.3331114879490539
H3K27ac_PGC2.extend.500L2_0	0.33520645901241686	0.6989335088235825	0.11192067667297405	2.0850836552576464	0.33388579982233646	0.001572591877902828	-3.218479445838594e-08	4.38438694237343e-08	-0.7340774179243206
H3K4me1_peaks_TrynkaL2_0	0.16982251270264725	0.44819457708353383	0.29798007268329846	2.6391941206776597	1.75465589303257	0.34982570526158874	-1.6233230954598532e-08	5.0517771818466006e-08	-0.32133703388447393
H3K4me1_TrynkaL2_0	0.4236845553020814	1.1321763914617666	0.17164924155758565	2.6722153953772048	0.40513452616936213	7.288916401659428e-05	4.058247200492391e-08	2.715925066200646e-08	1.4942412259442572
H3K4me1_Trynka.extend.500L2_0	0.6058191032985364	0.9772238502792847	0.11492913048353622	1.6130621252425692	0.1897086603208372	0.0009549420065758817	-1.2760477304762141e-08	2.3665467560671904e-08	-0.5392024168568698
H3K4me3_peaks_TrynkaL2_0	0.04164878004428334	0.04372717947007179	0.2071991284099636	1.0499030085293874	4.97491470793761	0.991904862984018	-6.512528569022446e-08	1.1466594707507038e-07	-0.5679566370963451
H3K4me3_TrynkaL2_0	0.133010543754998	0.6011243803671984	0.1608344526075674	4.519373903729423	1.2091857387172278	0.00453735434538274	9.163793851433337e-09	5.5054586361892106e-08	0.16644923623976887
H3K4me3_Trynka.extend.500L2_0	0.25513914324378867	0.9272523536049522	0.18276850898348238	3.634300647936843	0.7163483684228129	0.0002430194690524368	3.075004704025355e-08	2.8021893826928458e-08	1.0973579169978653
H3K9ac_peaks_TrynkaL2_0	0.038459467361967696	-0.0769847977727523	0.17729137983369883	-2.0017125314866435	4.609824108199196	0.512750838032302	-1.767439301403828e-07	1.0226272377235943e-07	-1.7283319240921184
H3K9ac_TrynkaL2_0	0.12541286015018221	0.7111564164792621	0.1766144885777936	5.670522270424664	1.4082645780209246	0.0008831785967296654	1.0870674345886155e-07	5.026614926361862e-08	2.1626232574282502
H3K9ac_Trynka.extend.500L2_0	0.2298547983705853	0.7630087592135977	0.17847552882278053	3.3195250419938174	0.7764707549634525	0.0021910160687823033	-2.336984814759927e-08	4.224077234218069e-08	-0.5532533344392158
Intron_UCSCL2_0	0.3874729729571045	0.4509922421444852	0.08590055921739342	1.1639321284852884	0.22169432505658432	0.45623593256506145	-2.514145518637112e-07	1.4606540279748727e-07	-1.721246421456048
Intron_UCSC.extend.500L2_0	0.39679649544660694	0.6302204983818998	0.05481710358613789	1.588271332065488	0.13814916264429078	2.9798672915848655e-05	2.4442546033144687e-07	1.4682251433379565e-07	1.6647682505678556
PromoterFlanking_HoffmanL2_0	0.008308451426979217	0.02086426461382237	0.07403527417140071	2.5112097960965256	8.910839140371364	0.8646199544214688	-8.345078763066573e-08	2.1256147265855566e-07	-0.39259601745757294
PromoterFlanking_Hoffman.extend.500L2_0	0.033186499470992135	0.18616017668381196	0.0839535392399454	5.609515304454813	2.529749765061182	0.06848160363951895	2.6409956796989912e-08	8.644275953711136e-08	0.30551959398810796
Promoter_UCSCL2_0	0.04634551770888849	0.21936933935538144	0.13089811612666852	4.7333453201086835	2.824396459413461	0.17476533137558392	8.709342206259147e-08	2.0019524384141999e-07	0.4350424135529438
Promoter_UCSC.extend.500L2_0	0.05693456591243414	0.19773753217521084	0.06511398550144397	3.473066475633324	1.143663510170427	0.027182723721542845	-7.7226199053559e-08	1.7047251463076284e-07	-0.4530126115686631
Repressed_HoffmanL2_0	0.4608732966189964	0.010417118651117496	0.14093113588426526	0.022602998975072577	0.30579149826676316	0.001441482524361194	6.3832998146323655e-09	1.683113405832465e-08	0.3792554793106883
Repressed_Hoffman.extend.500L2_0	0.7185106117786826	0.22519421355103209	0.09564973498280416	0.31341807603030497	0.13312223008929813	6.520052615674933e-08	8.436013869859616e-09	1.344690654151923e-08	0.6273572173504908
SuperEnhancer_HniszL2_0	0.16720976575192845	0.4407040641537924	0.05767940977498825	2.6356359161917533	0.3449523986569129	6.647746982303526e-06	1.3342060778976711e-08	1.8134073608574158e-07	0.07357453745345069
SuperEnhancer_Hnisz.extend.500L2_0	0.17038297418337608	0.4486986980367486	0.053662296405075575	2.6334714497578435	0.3149510487316713	9.235809682195392e-07	-7.575825691212326e-09	1.8065781961113266e-07	-0.04193466802333466
TFBS_ENCODEL2_0	0.1312281722396601	0.9128901088649204	0.26942970307583675	6.956510124957943	2.0531391886170693	0.003936194316272976	1.0685334549362364e-07	6.485404767508054e-08	1.6475971712507447
TFBS_ENCODE.extend.500L2_0	0.34121451885447107	0.7804217443723795	0.15722398075140498	2.2871879748623227	0.4607775228300336	0.006506925345667631	-2.4024403311600995e-08	2.5442705883442056e-08	-0.9442550419621805
Transcr_HoffmanL2_0	0.3459677891497274	0.5124969644190188	0.15303205224523664	1.4813430050195255	0.44233034705727375	0.27867031413959964	1.3380776068221927e-08	1.76280926608075e-08	0.7590597761022313
Transcr_Hoffman.extend.500L2_0	0.7620952569793894	0.673298286566856	0.12244901785143882	0.8834831084443622	0.16067416340678053	0.4680528358235565	-7.459514522896142e-09	1.350580772287464e-08	-0.5523190227461956
TSS_HoffmanL2_0	0.017832102784039145	0.062001495674889884	0.11522388243131203	3.4769593034414945	6.461598154001482	0.6973653467502048	-3.0274935638158334e-07	2.0469976806555946e-07	-1.4789921808051165
TSS_Hoffman.extend.500L2_0	0.03435338664846886	0.38761375723676345	0.09363073397758018	11.283130865761075	2.72551684454532	0.0001750874864022895	2.780959281249935e-07	1.302421779614909e-07	2.135221726768259
UTR_3_UCSCL2_0	0.011185912001340679	0.016708522763095764	0.047466582746397964	1.4937112647670727	4.243425367614987	0.9073896544618579	-1.3056679750031892e-07	1.346483768152355e-07	-0.9696871257459173
UTR_3_UCSC.extend.500L2_0	0.026455258113397075	0.10967228505450866	0.04631289347740381	4.145576073550765	1.750612043885171	0.07159590661222234	-1.2077816322070514e-08	4.903319669906881e-08	-0.24631917017761734
UTR_5_UCSCL2_0	0.005484168431004776	0.007971579397839396	0.04265925228494018	1.453562103011284	7.778618184621366	0.9531569084358174	-8.10039420503124e-08	1.7094872213267453e-07	-0.4738493569284751
UTR_5_UCSC.extend.500L2_0	0.02686507774746488	0.0685950965741276	0.0930731442430994	2.553318371862913	3.4644658436502103	0.6512274182056943	-1.0402471341107475e-07	7.416556763057476e-08	-1.4026011899380455
WeakEnhancer_HoffmanL2_0	0.020987193933260293	0.15125675966645946	0.10513248228881113	7.207097821055023	5.009363453882142	0.20841106394352646	8.870212831586852e-08	1.0348247312883958e-07	0.8571705491173469
WeakEnhancer_Hoffman.extend.500L2_0	0.08878659334535449	0.21450352881654894	0.1144039582749873	2.4159450287972133	1.2885273999644131	0.2704680183324577	-3.374459099246978e-08	3.3938781745058965e-08	-0.994278204973652
GERP.NSL2_0	1.7453162562850615	2.579755516110803	0.5635589617108409	1.47810203842475	0.32289790442357236	0.14188008646692774	-1.1274218585348561e-08	6.330179195991312e-09	-1.781026766586346
GERP.RSsup4L2_0	0.008149925207497402	0.13957767007191674	0.06447123630144165	17.126251654863573	7.910653737304521	0.0399839728882368	2.7661829936149087e-07	1.7244918363228803e-07	1.6040568794533803
MAFbin1L2_0	0.10235727649606394	-0.005667364725966767	0.03227985197630114	-0.055368459575853415	0.3153645063772524	0.000385888087503268	-3.870951895144274e-09	5.4362311725835005e-09	-0.7120653578285291
MAFbin2L2_0	0.0998554140226758	0.07033014783347782	0.041093471858291236	0.7043198260387445	0.41152973286916095	0.45617911212626694	8.178176064998577e-09	7.866562103149134e-09	1.039612470830771
MAFbin3L2_0	0.09960663689728792	0.0628918373559991	0.036357171265909136	0.6314020763581418	0.3650075175552791	0.3039658068896264	7.299526638772369e-09	7.2821775037916435e-09	1.002382410339722
MAFbin4L2_0	0.10069568686223601	0.11386797406254909	0.04311630990743547	1.1308128243698696	0.4281842773109423	0.7583728148303681	1.505660911964811e-08	7.484136145120988e-09	2.0118032098418897
MAFbin5L2_0	0.09831712255955595	0.1056178481953324	0.03705062079118704	1.0742569091294756	0.3768480995641781	0.8432206670035303	1.3783543196388455e-08	6.7662916934775886e-09	2.0370897118838656
MAFbin6L2_0	0.09964220045128808	0.092550726947035	0.041510402154877564	0.9288306212414501	0.41659459513010944	0.8640945728765101	1.0820541084660902e-08	8.0472273695416e-09	1.3446297199972466
MAFbin7L2_0	0.0997337933780998	0.21129396164563374	0.08482496797846857	2.1185794151496804	0.8505138038507115	0.18059758092700443	3.0185858358248394e-08	1.4354679051531637e-08	2.102858465165585
MAFbin8L2_0	0.10022933459751703	0.050980083887922384	0.0501733088174659	0.508634364307007	0.5005850734113209	0.32497107249158097	3.276583818229679e-09	7.830621334138762e-09	0.41843216245752085
MAFbin9L2_0	0.10109997066006796	0.22382590464997182	0.07171811566887082	2.213906722115179	0.7093782045695266	0.08392381346122307	3.11092744286566e-08	1.3119782676108709e-08	2.3711729985670407
MAFbin10L2_0	0.09846256407520752	0.07430888014804124	0.0418053651454241	0.754691702841323	0.4245813171541256	0.5647980033858175	6.577524452932988e-09	6.867805120536246e-09	0.9577331239735888
MAF_Adj_Predicted_Allele_AgeL2_0	3.39243741661591e-06	-0.20002258293597563	0.16818448078838016	-58961.318477469824	49576.29578209016	0.2511879769060141	1.06045523237962e-09	3.8876831104505235e-09	0.2727730636092738
MAF_Adj_LLD_AFRL2_0	0.0027964742384710846	-0.2793195677999134	0.08880956305950531	-99.88276092706855	31.757690393765305	0.007514208346603812	-2.229111696220321e-09	1.896829196319165e-09	-1.175177870809853
Recomb_Rate_10kbL2_0	1.5524244420888622	1.3421352306249115	0.4257115062156656	0.8645414193678912	0.27422365602724613	0.6113174757601121	-1.1497499379237496e-09	1.2812035750620447e-09	-0.8973983216274359
Nucleotide_Diversity_10kbL2_0	4.608695340678549	3.8469310057657005	0.27762254624228144	0.8347115010642703	0.06023885844478633	0.005424424073193611	1.2215865252492858e-10	9.893939687671321e-10	0.12346815968278896
Backgrd_Selection_StatL2_0	0.17771981186879934	0.30145747483471985	0.02258970131431869	1.6962513726790862	0.12710851467137163	4.075445219904514e-09	6.908960118083533e-09	9.201252876276073e-09	0.7508716705196916
CpG_Content_50kbL2_0	0.010051873737636588	0.014433092081507424	0.0007936028334559177	1.435860861191135	0.07895073636713933	2.1677231260940892e-07	-3.3459021557416485e-07	8.470004523727895e-07	-0.39502955947289387
MAF_Adj_ASMCL2_0	-2.348527005211715e-14	-0.6011123932618087	0.14233038840254297	25595294068488.668	-6060410976185.994	4.510012976751635e-05	-6.645304513798567e-09	3.1541261591890263e-09	-2.106860720976099
GTEx_eQTL_MaxCPPL2_0	0.010340409461146732	0.06643921707419215	0.041330179415879575	6.425201760513666	3.9969577192445276	0.17355354298014233	9.65981145555446e-08	1.1318168377731193e-07	0.8534783308720167
BLUEPRINT_H3K27acQTL_MaxCPPL2_0	0.016545549069736272	0.09027670508343887	0.05677337549366442	5.456253201567389	3.4313382562510126	0.20241034461723195	9.468404237916667e-08	1.3426447410274895e-07	0.7052054760718576
BLUEPRINT_H3K4me1QTL_MaxCPPL2_0	0.013372535513144341	0.04161846643372218	0.038263486260316934	3.112234504280352	2.861348636741805	0.450351486397529	-8.87951095987978e-09	1.1876103206921425e-07	-0.07476788307720984
BLUEPRINT_DNA_methylation_MaxCPPL2_0	0.03173097148138474	0.13493893220024872	0.054517803640060154	4.252593787726035	1.7181258907261479	0.05755193283418655	5.651217350708528e-08	6.427816987345706e-08	0.8791814331107978
synonymousL2_0	0.0031200308530606215	0.11427435500272334	0.08024823751065399	36.626033646630425	25.720334602439518	0.17605506838242013	2.9204205896359835e-07	4.481642829883613e-07	0.6516406372597582
non_synonymousL2_0	0.002715411550002273	-0.017410864321095308	0.05648565773690381	-6.411869435069883	20.801877246510397	0.7205210840628016	-4.3885276451363613e-07	4.0079039809493476e-07	-1.0949682592188388
Conserved_Vertebrate_phastCons46wayL2_0	0.029436054297494834	0.12071567353024498	0.1267307530702976	4.100946149583592	4.305290097290079	0.4702638841988368	-5.886818135940182e-08	1.0709797388148688e-07	-0.5496666204399396
Conserved_Vertebrate_phastCons46way.extend.500L2_0	0.40697052368507536	0.8598265482890609	0.1842859774656071	2.1127489541586986	0.4528238944602595	0.016738421158921494	-3.5275030559599886e-08	3.620007017218494e-08	-0.9744464690762996
Conserved_Mammal_phastCons46wayL2_0	0.02143945497846979	0.16105653560890154	0.10484562742265637	7.512156245139619	4.890312161757181	0.1807044856093799	4.3683564923458125e-08	1.5896308050363975e-07	0.2748032108150918
Conserved_Mammal_phastCons46way.extend.500L2_0	0.33921960477819835	1.0334181954958015	0.15059396530451588	3.046457754620376	0.4439423995054267	1.018834517641984e-05	7.220996506445329e-08	3.44739555539001e-08	2.0946237211321126
Conserved_Primate_phastCons46wayL2_0	0.01926907166878119	0.08473666093112266	0.09728880247444976	4.397547655002439	5.048961576704929	0.4960167891017192	-9.09079070359387e-08	1.1608497842014466e-07	-0.7831151650553532
Conserved_Primate_phastCons46way.extend.500L2_0	0.1758193331196165	0.7232118683438182	0.14732006552658708	4.113380795568085	0.837905951027352	0.0002164044269452173	2.9310891934817935e-08	2.2158662226493812e-08	1.3227735336735547
BivFlnkL2_0	0.013549378568832001	0.06656771179318552	0.0776402237973628	4.9129715768893645	5.730168612748092	0.4905333144566305	-6.478077967709501e-09	1.4958904809048265e-07	-0.04330583054309614
BivFlnk.extend.500L2_0	0.03117933945395518	0.12373410710029867	0.12416346219675506	3.9684646713900373	3.9822351714704016	0.449515838385235	-5.5870791137476095e-08	1.0568847089312047e-07	-0.5286365737467857
HumanMouseAlignmentL2_0	0.31903393283084713	0.5539185944190336	0.24007655765843214	1.736237238164641	0.7525110433494908	0.3234526104079284	-2.942932454222534e-09	2.8607870070944434e-08	-0.1028714282791546
HumanMouseAlignment.extend.500L2_0	0.5879599923437707	0.9190811075864491	0.13788902896327493	1.5631694665528828	0.23452110816862082	0.015466823619501474	1.4139911451115407e-08	2.1040609846764836e-08	0.6720295444901058
LECIF_top5percL2_0	0.013758230572276297	0.1643262121960188	0.11158503420944887	11.943847817694413	8.110420422397903	0.17949813165285874	1.7788504110198888e-07	1.786518647063673e-07	0.9957077212396367
LECIF_top5perc.extend.500L2_0	0.038858550828790174	0.18644737118388754	0.06478676534091357	4.798104077668004	1.6672460490449703	0.02071809010975864	-8.277033822389022e-08	6.724752935822652e-08	-1.2308309169690674
HumanOnlyBaseline_top5percL2_0	0.015221368864678831	0.05158439998841231	0.057122281919371305	3.3889461878894385	3.752769046411029	0.5232423009929825	-6.900953709333221e-09	7.946539592075694e-08	-0.08684224912457325
HumanOnlyBaseline_top5perc.extend.500L2_0	0.0733714702124201	0.160245221493662	0.09389824855937164	2.184026311994715	1.2797651224314273	0.3445293502230614	-2.2404140024290355e-08	3.2584073395419665e-08	-0.687579473333733
RA
Category	Prop._SNPs	Prop._h2	Prop._h2_std_error	Enrichment	Enrichment_std_error	Enrichment_p	Coefficient	Coefficient_std_error	Coefficient_z-score
baseL2_0	1.0	0.9999999999999591	9.827751515127712e-08	0.9999999999999591	9.827751515127712e-08	NA	-6.977566518975172e-09	1.4856083334019833e-08	-0.46967739491584737
Coding_UCSCL2_0	0.01427490862095777	0.09936330047502362	0.05191669429165513	6.960696079633249	3.636919553756961	0.10597259627359096	2.348888098981103e-07	1.5007484248101408e-07	1.5651444706851916
Coding_UCSC.extend.500L2_0	0.0636617812073122	0.3204812694260481	0.0684496400181048	5.034123509400607	1.07520774191349	0.00014613952269056324	5.7674206636143876e-08	5.021542849152852e-08	1.1485355869436356
Conserved_LindbladTohL2_0	0.025685105866157906	0.0213888457476496	0.09096688022382116	0.8327334081901154	3.541619828154066	0.9621645123713598	-1.858097248438893e-07	1.307198683790243e-07	-1.4214344548231268
Conserved_LindbladToh.extend.500L2_0	0.33041242483215094	0.6876298800846836	0.10629451226643015	2.081125975919334	0.32170252774370584	0.0006637893429269811	1.1881185219970028e-08	1.5905811360621957e-08	0.7469713396315196
CTCF_HoffmanL2_0	0.02386616428114063	0.08171345703988717	0.0962532722959701	3.4238202702919573	4.033043230664039	0.5466795614114781	8.7711808227922e-08	1.2194231225714037e-07	0.7192893639983114
CTCF_Hoffman.extend.500L2_0	0.07083572171116388	-0.023665427464406474	0.08543559136950446	-0.33408888753761007	1.2061088573060956	0.274585567583506	-7.576341139309046e-08	4.9493246765643534e-08	-1.5307828106698944
DGF_ENCODEL2_0	0.13600559891121844	0.8414207794967861	0.2132017433383482	6.186662800889893	1.567595341994132	0.0008890906197838312	1.2121259872529754e-07	5.2718814189861195e-08	2.2992284744638467
DGF_ENCODE.extend.500L2_0	0.5384702874055196	1.047696479231115	0.1116072288262976	1.9456904192043178	0.20726720013475264	1.3716532741267669e-05	2.0412624205785346e-08	1.7634712834773485e-08	1.1575251832586784
DHS_peaks_TrynkaL2_0	0.11058285813211827	0.30508881037214186	0.19176114181013093	2.758915943442506	1.734094642236732	0.3094428271981882	-3.181234077296672e-08	7.09948162934908e-08	-0.44809385295759196
DHS_TrynkaL2_0	0.1662005660308675	0.3297374952066219	0.19382998297562173	1.983973358703132	1.1662414130384056	0.39551198550845357	-8.945245938886984e-08	5.879287933093215e-08	-1.521484581242597
DHS_Trynka.extend.500L2_0	0.49604212872027065	0.6958028081232674	0.13428016200226295	1.4027091003708807	0.2707031403737616	0.14368333772657307	-2.1798325599414292e-08	2.4179604201442707e-08	-0.9015170561854634
Enhancer_AnderssonL2_0	0.00432768191554696	0.12863914309214694	0.05215530830910184	29.72472228839598	12.051557699223862	0.015464796552882363	2.90969287461471e-07	3.1460675524232614e-07	0.9248666235324529
Enhancer_Andersson.extend.500L2_0	0.019035056773355652	0.32405672661007445	0.06469586280877142	17.02420594109671	3.3987743550799148	6.137948135762464e-06	2.3517999784723328e-07	9.951436249054597e-08	2.363276937734247
Enhancer_HoffmanL2_0	0.041989150096482915	0.2100124140940468	0.09454386912144215	5.001587638984811	2.251626167812368	0.07968657233230451	-2.6363126219405137e-08	8.228750706755404e-08	-0.32037823430186424
Enhancer_Hoffman.extend.500L2_0	0.08984511233469868	0.38300940123765903	0.09313294650889513	4.262996520176187	1.036594468956178	0.0019474498931389903	1.075111117410365e-08	5.0198428954328663e-08	0.21417226391457758
FetalDHS_TrynkaL2_0	0.08393082620342789	0.32069322557692553	0.1360618309216205	3.820923015813561	1.6211186887620974	0.07924248989512939	1.4436855099720792e-08	5.96130293021681e-08	0.24217616968503444
FetalDHS_Trynka.extend.500L2_0	0.2833618428899481	0.7022071141269981	0.14545486740171315	2.478128695682294	0.5133184691285511	0.004347419545636332	3.457664649077447e-08	2.6956283131593663e-08	1.2826934010887237
H3K27ac_HniszL2_0	0.3890758491763095	0.8699133227264331	0.06897555485029316	2.2358450789687345	0.1772804839887066	1.2255899247346717e-12	3.8792646603321976e-08	5.3056719363433935e-08	0.731154264129972
H3K27ac_Hnisz.extend.500L2_0	0.4204863517312657	0.8500536727921189	0.06376929306451126	2.0215963474015233	0.15165603545026937	2.5909191782826553e-10	-3.7298830976659535e-08	5.094589823338131e-08	-0.7321262804278167
H3K27ac_PGC2L2_0	0.2687779339554607	0.8592591305823705	0.12709192070206066	3.1969109887002802	0.47285102177740945	1.204046997260457e-05	7.221811283740572e-08	5.5245673115953704e-08	1.3072175387532885
H3K27ac_PGC2.extend.500L2_0	0.33520645901241686	0.7890031566513098	0.08982219013184917	2.353782677624608	0.2679607976423925	6.720353541648827e-07	-3.65453715318314e-08	4.581566956755341e-08	-0.7976609722563736
H3K4me1_peaks_TrynkaL2_0	0.16982251270264725	0.4489834752289805	0.16453591298385933	2.64383954802938	0.9688698533860198	0.0922071325307724	-6.026773721683619e-09	3.604787512809605e-08	-0.16718804368544585
H3K4me1_TrynkaL2_0	0.4236845553020814	0.9047225783782165	0.1545266457125661	2.135368323098682	0.364720978800822	0.0016754527518378101	2.713677397849279e-08	3.181598461315047e-08	0.8529289383449216
H3K4me1_Trynka.extend.500L2_0	0.6058191032985364	0.8476287556938567	0.06821877277325931	1.3991449775662834	0.11260584620363544	0.0006514348442000648	-2.4632635292122796e-08	2.025622540874916e-08	-1.2160525860599556
H3K4me3_peaks_TrynkaL2_0	0.04164878004428334	0.29989515992047333	0.12010516838819929	7.200574893228754	2.883761979594521	0.029314078907590913	3.8092120131785105e-08	7.899590277060224e-08	0.48220374469802013
H3K4me3_TrynkaL2_0	0.133010543754998	0.6415612101834347	0.11830632356722909	4.823386117157554	0.8894507174194123	2.6282697766701213e-05	1.1177089184705024e-07	4.487009509048502e-08	2.490988521902017
H3K4me3_Trynka.extend.500L2_0	0.25513914324378867	0.5023269325279758	0.09082294564826443	1.968835225130454	0.3559741735178673	0.00713058162488112	-5.6153448850391946e-08	2.548512659832733e-08	-2.203381200942415
H3K9ac_peaks_TrynkaL2_0	0.038459467361967696	0.08219909700972527	0.09752749915970307	2.1372916123901238	2.5358515301786877	0.6533496814494573	-2.2034375030879437e-08	6.99806704963847e-08	-0.31486373129302564
H3K9ac_TrynkaL2_0	0.12541286015018221	0.014525276712175517	0.1077651764857145	0.11581967506985696	0.8592833012233788	0.2990158107068783	-2.0599812364862367e-07	5.47817117421157e-08	-3.7603447774388203
H3K9ac_Trynka.extend.500L2_0	0.2298547983705853	0.44248967762277713	0.11182628201472734	1.9250834907930416	0.48650836444334083	0.05278086849476478	3.5154257981727006e-08	3.385291192545674e-08	1.0384411851818183
Intron_UCSCL2_0	0.3874729729571045	0.46113257102366845	0.057868747390233934	1.1901025444546773	0.14934911962657157	0.19364046699668083	-1.7156752703668584e-08	1.1227436075551861e-07	-0.15281095869276887
Intron_UCSC.extend.500L2_0	0.39679649544660694	0.5160157551325266	0.0409307407801426	1.3004544169467391	0.10315297954956422	0.0025745643406492186	1.350038270528099e-08	1.1200666398385808e-07	0.12053195966292334
PromoterFlanking_HoffmanL2_0	0.008308451426979217	-0.04623868671562181	0.05566235543786027	-5.565259317214695	6.699486171046674	0.32635181547948344	-2.1636825122943365e-07	2.0786532416121186e-07	-1.0409059428383893
PromoterFlanking_Hoffman.extend.500L2_0	0.033186499470992135	0.09323314388827819	0.06815948902703999	2.8093696344735606	2.053831832628725	0.376397351029378	3.518656282208438e-08	8.744674658248275e-08	0.4023770374223724
Promoter_UCSCL2_0	0.04634551770888849	0.13043250021195923	0.07480743486478486	2.814349837048943	1.6141244841556215	0.25934671063095033	7.474601703499876e-08	1.4842536503097264e-07	0.5035932842031492
Promoter_UCSC.extend.500L2_0	0.05693456591243414	0.092846687570251	0.06089085718141866	1.630761314893487	1.0694883890933555	0.5558114289442582	-1.3134766820805986e-07	1.2240205832479686e-07	-1.0730838190606697
Repressed_HoffmanL2_0	0.4608732966189964	0.2591714514822375	0.13287354770520168	0.5623485964223577	0.2883081937703328	0.12303567917358721	1.4722350518440705e-08	1.7245993551945424e-08	0.8536678663422067
Repressed_Hoffman.extend.500L2_0	0.7185106117786826	0.3168023349679905	0.06990119375361269	0.4409153181241709	0.09728623712400204	1.9326149402357164e-09	1.2675627273039345e-09	1.4406660354810212e-08	0.0879844943995442
SuperEnhancer_HniszL2_0	0.16720976575192845	0.5634983117184618	0.051754288992879316	3.37000837950138	0.3095171430935542	4.8711185970538806e-14	-3.701173163321022e-07	2.521973711635746e-07	-1.4675700806256422
SuperEnhancer_Hnisz.extend.500L2_0	0.17038297418337608	0.6205527975545699	0.04801937579806872	3.6421056771006644	0.28183200832254207	3.3407678939680954e-18	3.901557673089217e-07	2.503313452871449e-07	1.5585573866564328
TFBS_ENCODEL2_0	0.1312281722396601	0.7676432176897359	0.17765497618464962	5.849683071770597	1.3537868671995288	0.00028306973178024507	8.214305470046842e-08	4.644914545714755e-08	1.7684513652947802
TFBS_ENCODE.extend.500L2_0	0.34121451885447107	0.6178468228471377	0.14303937301333136	1.8107284089826523	0.4192065844488231	0.05122230023081316	-3.5170813320405804e-08	2.4550070538169868e-08	-1.4326155709297477
Transcr_HoffmanL2_0	0.3459677891497274	0.25659595931009527	0.12714506824269028	0.7416758650876775	0.36750550840345614	0.4819630835183303	-5.640649239245838e-09	1.9827447290303542e-08	-0.2844869113334803
Transcr_Hoffman.extend.500L2_0	0.7620952569793894	0.6128489195203559	0.06659765264882421	0.8041631461523847	0.08738757004313087	0.031327119896524855	-6.207909815000899e-11	1.3453732416495007e-08	-0.004614265857844522
TSS_HoffmanL2_0	0.017832102784039145	0.3181549295197831	0.08257544007544526	17.84169446379323	4.630718041248365	0.0001691204336500791	3.1215684232564387e-07	1.8464595520387873e-07	1.690569620011295
TSS_Hoffman.extend.500L2_0	0.03435338664846886	0.30665114725182474	0.07647846149833169	8.92637312267704	2.2262277160886654	0.0005130762477596884	-4.748275538423098e-08	1.1837648751347904e-07	-0.4011164411245461
UTR_3_UCSCL2_0	0.011185912001340679	0.04911247126042281	0.03412454882156967	4.390564779567055	3.050672025444121	0.26467334476872106	-1.0629757941502581e-07	1.188715281912916e-07	-0.8942223678993054
UTR_3_UCSC.extend.500L2_0	0.026455258113397075	0.08353794504967163	0.040866705611557454	3.1577066718304896	1.5447479452435335	0.16281282447817527	-2.4713084063691125e-08	5.963840631698599e-08	-0.4143820331539013
UTR_5_UCSCL2_0	0.005484168431004776	0.05194579642263465	0.03260587170334656	9.471954969318375	5.945454103672143	0.15800884561888207	3.443652294808617e-08	1.597899704746428e-07	0.21551116660072808
UTR_5_UCSC.extend.500L2_0	0.02686507774746488	0.150975501217013	0.058761311364275495	5.619767887374151	2.187274941715756	0.03971373089041148	4.294111238342815e-09	7.110388757585973e-08	0.060392073974316646
WeakEnhancer_HoffmanL2_0	0.020987193933260293	0.15213749391563466	0.10440707279476809	7.249063138189651	4.974799066839746	0.20637026461736213	6.00424341489464e-08	1.3265706502361072e-07	0.4526139194942981
WeakEnhancer_Hoffman.extend.500L2_0	0.08878659334535449	0.34348076123937654	0.09752845587920113	3.8686106572794663	1.0984592628736558	0.008803766082560774	2.9811563743446885e-08	4.574194896015207e-08	0.6517335710688043
GERP.NSL2_0	1.7453162562850615	2.570188645483217	0.3255038982137692	1.4726205845087996	0.18650138451503934	0.01030818938189909	4.664327000329999e-09	5.448826407120164e-09	0.8560241512254763
GERP.RSsup4L2_0	0.008149925207497402	0.04795235551577656	0.045772943379658114	5.883778598564747	5.6163636124599	0.3850134590960056	7.099765374774639e-08	1.3984882438807581e-07	0.507674298002894
MAFbin1L2_0	0.10235727649606394	0.025701764092027957	0.02655441162419159	0.2510985537312171	0.25942866529095976	0.0022339307263699957	-5.607624294182466e-09	6.555820101989035e-09	-0.8553657981678163
MAFbin2L2_0	0.0998554140226758	0.07607253295884919	0.031005704452251866	0.7618268243479934	0.31050599264663703	0.4415037115408962	3.877166793880468e-09	7.2703633040458114e-09	0.5332837757533936
MAFbin3L2_0	0.09960663689728792	0.003008141628863481	0.024172880323879504	0.030200212782662342	0.24268343031003067	3.418111296242335e-05	-1.2578616416634264e-08	5.857122789081507e-09	-2.1475760146402525
MAFbin4L2_0	0.10069568686223601	0.07396728087293075	0.026539943209258204	0.7345625535493593	0.2635658391760919	0.31813062246846757	2.2871425594796085e-09	5.859859253330739e-09	0.3903067395653912
MAFbin5L2_0	0.09831712255955595	0.12902259215243206	0.035263889823291185	1.3123104988581837	0.3586749581887932	0.38925377713676856	1.3294614277737035e-08	9.27077323730931e-09	1.434035105532964
MAFbin6L2_0	0.09964220045128808	0.09722325728567538	0.03828929035824615	0.9757237078802244	0.38426781207992866	0.9496796255119913	4.794215974399925e-09	8.9957771702437e-09	0.5329407213707192
MAFbin7L2_0	0.0997337933780998	0.16804024553079466	0.034403688163506946	1.6848877380381888	0.3449551751539166	0.049141841067251994	1.938139973744519e-08	8.469371632018246e-09	2.2884105904828047
MAFbin8L2_0	0.10022933459751703	0.14437567858106004	0.03836066649737713	1.4404533279684832	0.3827289351108536	0.2406798176113338	1.3177538033117096e-08	8.761634303634038e-09	1.5040045699752027
MAFbin9L2_0	0.10109997066006796	0.08153685000517719	0.03753997660111089	0.8064972667433451	0.37131540549435865	0.6035787360590265	-2.640909666682205e-09	8.06354054487369e-09	-0.32751241864358643
MAFbin10L2_0	0.09846256407520752	0.2010516568921471	0.03369388168269844	2.0419096209863086	0.34219992135246885	0.0024259426690147324	2.2348062825524305e-08	7.03875949467601e-09	3.175000203150566
MAF_Adj_Predicted_Allele_AgeL2_0	3.39243741661591e-06	-0.027558462304747233	0.15002722096419346	-8123.499101197241	44224.02023670978	0.8550330359979648	6.644323700381185e-09	3.996673354107987e-09	1.6624635319651047
MAF_Adj_LLD_AFRL2_0	0.0027964742384710846	-0.4054355539210157	0.06226735184404953	-144.98097223405117	22.266377779361534	8.081764791125617e-07	-4.483646597030492e-09	2.072528899451247e-09	-2.1633698802548174
Recomb_Rate_10kbL2_0	1.5524244420888622	1.3598596794291602	0.31253737281674826	0.8759586892354021	0.20132211548809043	0.5277119923324882	-2.7739403262700276e-09	1.2662217148854955e-09	-2.1907224411491595
Nucleotide_Diversity_10kbL2_0	4.608695340678549	3.862750794732422	0.18841390745519723	0.838144097015469	0.04088226570156764	5.627280174700303e-05	-1.3396846017326122e-09	1.1618228963828229e-09	-1.1530884835404238
Backgrd_Selection_StatL2_0	0.17771981186879934	0.25542742031198185	0.015104207941645836	1.4372478657615826	0.08498888099654546	2.007170067444309e-09	1.1577420326590447e-08	1.0898056408622186e-08	1.062338080525145
CpG_Content_50kbL2_0	0.010051873737636588	0.01379402315625406	0.0004545651886374322	1.372283766817124	0.04522193578053342	1.5705686030715025e-13	2.7806607150618074e-07	5.420125706647684e-07	0.5130251336516749
MAF_Adj_ASMCL2_0	-2.348527005211715e-14	-0.4275301981115192	0.08834408053615866	18204184885367.254	-3761680420966.4443	3.815415496462487e-07	-4.262315575744361e-09	2.5554363544887317e-09	-1.6679404158344324
GTEx_eQTL_MaxCPPL2_0	0.010340409461146732	0.11000742229243642	0.03968356184013889	10.638594410190484	3.837716677395293	0.010361325244306923	2.9225555674281753e-07	1.4247711141208411e-07	2.0512456621718824
BLUEPRINT_H3K27acQTL_MaxCPPL2_0	0.016545549069736272	0.20347168413428865	0.041181713971290466	12.297668894316837	2.4889904709549104	2.9680498673582237e-06	3.8879798145131236e-07	1.1367618237835322e-07	3.4202237735012924
BLUEPRINT_H3K4me1QTL_MaxCPPL2_0	0.013372535513144341	0.11565536688245906	0.03250473120759691	8.648723854109589	2.4307081611895405	0.002138579670393186	1.6652638205921523e-07	1.190043019288066e-07	1.3993307751079314
BLUEPRINT_DNA_methylation_MaxCPPL2_0	0.03173097148138474	0.11771069616608773	0.04277040754720595	3.7096467794925148	1.3479072827095002	0.0388037140965847	-2.5072126846707047e-09	5.8739284967604407e-08	-0.04268374540230563
synonymousL2_0	0.0031200308530606215	-0.0013643838619319358	0.034279568265596354	-0.4372981954949361	10.986932463174046	0.8961430749480742	-3.5197471110766867e-07	2.9861247383151146e-07	-1.1787006302565453
non_synonymousL2_0	0.002715411550002273	0.0006259717787361826	0.029538901705613286	0.23052556388207845	10.878241165906715	0.9435742179189293	-3.4702415433453823e-07	2.646160956798924e-07	-1.311424966205893
Conserved_Vertebrate_phastCons46wayL2_0	0.029436054297494834	0.1356288968518004	0.08483581573569327	4.60757734311365	2.882037615446077	0.2089576450928193	1.3330757799973424e-07	1.0090428845182394e-07	1.3211289633480843
Conserved_Vertebrate_phastCons46way.extend.500L2_0	0.40697052368507536	0.6487038933146534	0.13750073607703592	1.593982501338691	0.33786411564154867	0.07660676691217093	-5.3275722478343054e-08	3.215824607547296e-08	-1.6566737611656115
Conserved_Mammal_phastCons46wayL2_0	0.02143945497846979	0.0821002234113869	0.08453185466687195	3.8293988113893125	3.9428173314928774	0.4693726242423566	8.486823005374527e-09	1.5997846694493463e-07	0.05304978330799815
Conserved_Mammal_phastCons46way.extend.500L2_0	0.33921960477819835	0.73413277399179	0.12393328904327736	2.164181443675135	0.36534825021187145	0.001214671875724933	4.775012309178297e-08	3.616652231017532e-08	1.3202851709728431
Conserved_Primate_phastCons46wayL2_0	0.01926907166878119	0.0958645334771338	0.07603510018432938	4.9750468068707665	3.9459659235954656	0.307847145752464	7.653942889294461e-08	1.1513096380453901e-07	0.664803162969153
Conserved_Primate_phastCons46way.extend.500L2_0	0.1758193331196165	0.5013867940900933	0.1111427650962429	2.8517159358634414	0.6321418874944105	0.004071291678745966	1.7276353747950254e-08	2.80313230645617e-08	0.6163231649165964
BivFlnkL2_0	0.013549378568832001	0.13899237656520674	0.05772366740315392	10.258210430767255	4.2602446385207084	0.028001855044728154	1.409076131477658e-07	1.399358249647535e-07	1.0069445274879187
BivFlnk.extend.500L2_0	0.03117933945395518	0.1462106955516264	0.0914667342838145	4.689345512516277	2.933568699198716	0.20873906113124027	-7.73318745452767e-08	1.1054547580193774e-07	-0.6995480727210472
HumanMouseAlignmentL2_0	0.31903393283084713	0.3958048505503198	0.15426755227087183	1.2406355870620722	0.4835459065498998	0.6172650401978232	-2.312544676881095e-08	2.674947502674988e-08	-0.8645196492897582
HumanMouseAlignment.extend.500L2_0	0.5879599923437707	0.7652133714124507	0.07714174226809369	1.3014718371603808	0.1312023662708502	0.021836893431186208	1.1202370179647953e-09	1.5368785829152625e-08	0.07289040464340707
LECIF_top5percL2_0	0.013758230572276297	0.1119636259073261	0.04983840717356876	8.137937892459796	3.6224430831967807	0.0456860170119343	-1.5779732712113397e-08	1.278025636520023e-07	-0.12346961016431986
LECIF_top5perc.extend.500L2_0	0.038858550828790174	0.24186192352809038	0.06116009399591203	6.224162208048574	1.5739159770878206	0.001120988759431844	3.5423081189000395e-08	6.80056233345949e-08	0.5208845894215992
HumanOnlyBaseline_top5percL2_0	0.015221368864678831	-0.005272773151777335	0.045550855211333015	-0.34640597692976216	2.9925597110410824	0.6534459480359726	-9.668571941633093e-08	8.775970039119757e-08	-1.1017097709466275
HumanOnlyBaseline_top5perc.extend.500L2_0	0.0733714702124201	0.19644668438715673	0.06218985157961542	2.6774260324676282	0.8476026362776646	0.04413281645293138	2.4366321423479285e-08	3.303952418774798e-08	0.737490082636088
SCZ
Category	Prop._SNPs	Prop._h2	Prop._h2_std_error	Enrichment	Enrichment_std_error	Enrichment_p	Coefficient	Coefficient_std_error	Coefficient_z-score
baseL2_0	1.0	1.0000000000000384	6.34036312524133e-08	1.0000000000000384	6.34036312524133e-08	NA	-9.379290532162448e-08	9.888460664593962e-08	-0.9485086557248876
Coding_UCSCL2_0	0.01427490862095777	0.014928535391378	0.04549099427294748	1.0457885081982663	3.1867800685014314	0.9885627523184937	5.098076214276993e-07	8.080190270353441e-07	0.6309351690618041
Coding_UCSC.extend.500L2_0	0.0636617812073122	0.09479615118497195	0.042206749911453664	1.4890590459018394	0.6629841187447925	0.4623118765505789	-3.7316648841287175e-08	2.0341909128931476e-07	-0.18344713175526486
Conserved_LindbladTohL2_0	0.025685105866157906	0.09074209606966926	0.06468008306783785	3.5328682911612574	2.5181941396262184	0.3152079993739907	5.52646080056567e-07	7.857500901397615e-07	0.7033356877608092
Conserved_LindbladToh.extend.500L2_0	0.33041242483215094	0.48748403281171876	0.08049847294748697	1.4753804523524199	0.24363028414679042	0.05183953171319317	-1.082216683206127e-08	9.553338913551648e-08	-0.11328151267312163
CTCF_HoffmanL2_0	0.02386616428114063	-0.03599546597412747	0.06710394078662103	-1.508221662689701	2.8116768156015537	0.36939187633893544	-2.93530943106226e-07	5.834949780498879e-07	-0.5030565028806976
CTCF_Hoffman.extend.500L2_0	0.07083572171116388	0.05040280411922514	0.06736305657078488	0.7115450072598263	0.950975792206382	0.7622130841564659	1.2636997531954765e-07	2.5370540350906983e-07	0.4980972954130636
DGF_ENCODEL2_0	0.13600559891121844	-0.07430628004792494	0.16732356964734132	-0.5463472139586731	1.2302697167384014	0.20458265287269436	-6.368472521885235e-08	2.796145982265225e-07	-0.22775894256872747
DGF_ENCODE.extend.500L2_0	0.5384702874055196	0.3799805196316247	0.10777803342448371	0.7056666421883053	0.20015595278949264	0.134908138502744	-9.703440726661377e-08	1.2144155068317007e-07	-0.799021477581159
DHS_peaks_TrynkaL2_0	0.11058285813211827	-0.08997749548954728	0.14579166100973098	-0.8136658520984071	1.318392954137134	0.16668229366460022	-1.9539982909045209e-07	4.0019361525911804e-07	-0.48826323469437233
DHS_TrynkaL2_0	0.1662005660308675	-0.10459003403436062	0.15022050835344616	-0.629300107286853	0.9038507626114014	0.06669204015978326	-4.365442075446557e-07	3.333847453090107e-07	-1.3094306613820246
DHS_Trynka.extend.500L2_0	0.49604212872027065	0.4694214520802785	0.12697659622482363	0.9463338392070241	0.2559794599551616	0.833764066844705	1.2604211988704394e-07	1.4958697671265114e-07	0.842600891180282
Enhancer_AnderssonL2_0	0.00432768191554696	-0.01500054916103609	0.02663720446351799	-3.4661856979708787	6.155074467886674	0.4671362999053723	-5.595865394842643e-07	1.2228658361583402e-06	-0.45760256189854615
Enhancer_Andersson.extend.500L2_0	0.019035056773355652	0.0008500474040273528	0.03821512052588029	0.04465694083020587	2.0076178905529694	0.6344646233980149	9.094451123394117e-09	4.724151677403656e-07	0.01925097190865881
Enhancer_HoffmanL2_0	0.041989150096482915	0.07201684005939074	0.06653721554902675	1.7151297393233733	1.5846287766277039	0.651344777368259	3.3209828350739723e-07	4.151895293170389e-07	0.7998715286815599
Enhancer_Hoffman.extend.500L2_0	0.08984511233469868	0.07202906041402612	0.06060475523257928	0.8017026028716768	0.6745470472206576	0.768996161455687	-2.3527441603011084e-08	2.3694054375508123e-07	-0.09929681611320491
FetalDHS_TrynkaL2_0	0.08393082620342789	0.08931026726641901	0.11670197169055206	1.064093746080286	1.3904542224771492	0.9632352103664663	5.239059513440694e-07	4.06225676380067e-07	1.2896918678618927
FetalDHS_Trynka.extend.500L2_0	0.2833618428899481	0.28556043186189367	0.11747926119325788	1.0077589450630424	0.4145909696066044	0.9850828949249073	-4.5700016134051114e-08	1.493020887654703e-07	-0.3060909362483102
H3K27ac_HniszL2_0	0.3890758491763095	0.4021529049474401	0.04780118650078631	1.0336105563961764	0.12285827198471327	0.7849605598403346	-2.574827255725102e-08	3.1770007744068764e-07	-0.08104584916904227
H3K27ac_Hnisz.extend.500L2_0	0.4204863517312657	0.44747000898894906	0.062264564353395876	1.0641724925115494	0.14807749192580066	0.6657055157793592	-1.3133177555848126e-08	3.1586023197749975e-07	-0.041579079055395825
H3K27ac_PGC2L2_0	0.2687779339554607	0.22973552941881203	0.09076165264863371	0.8547410348681437	0.33768267845854444	0.6668473953685978	-2.942759817637385e-07	2.7067177674123097e-07	-1.0872060076107373
H3K27ac_PGC2.extend.500L2_0	0.33520645901241686	0.4368809778289216	0.07892128943632787	1.3033190921083608	0.23544083747325534	0.2018244186576775	3.215544359038028e-07	2.3766426141460677e-07	1.352977658440825
H3K4me1_peaks_TrynkaL2_0	0.16982251270264725	0.1477381956776744	0.12779992238333754	0.869956481779058	0.7525499437586954	0.8629214369195426	-6.001673826873951e-08	1.9822485724924395e-07	-0.3027710000732939
H3K4me1_TrynkaL2_0	0.4236845553020814	0.5865599590825907	0.10783369440291832	1.3844261060316003	0.25451410265836655	0.13400274022291558	3.2769117008883184e-07	1.666063386319427e-07	1.9668589609471498
H3K4me1_Trynka.extend.500L2_0	0.6058191032985364	0.5680874894102046	0.06914847470498808	0.937718018988024	0.11414046590556752	0.5828538366354016	-2.2331411984007141e-07	1.2447844844972944e-07	-1.793998259307166
H3K4me3_peaks_TrynkaL2_0	0.04164878004428334	0.14243856305071984	0.08669466052215463	3.419993644454198	2.0815654247249493	0.24516375384453354	6.153923630710869e-07	4.332867235310474e-07	1.4202889902925693
H3K4me3_TrynkaL2_0	0.133010543754998	0.07081817007892911	0.0790350629090526	0.5324252354713651	0.5942014871740782	0.4294793194630905	-2.5676454326703592e-08	2.396467333108789e-07	-0.10714293481895752
H3K4me3_Trynka.extend.500L2_0	0.25513914324378867	0.11326204683769131	0.08312199963321305	0.44392265881941917	0.3257908550464518	0.08059880048486037	-1.9266298211749953e-07	1.393579446442465e-07	-1.3825044751437054
H3K9ac_peaks_TrynkaL2_0	0.038459467361967696	0.16213874284070035	0.08750715893882229	4.215834330587694	2.2753086545696033	0.15579989716765918	7.084626159884748e-07	4.615730436692415e-07	1.5348873286806406
H3K9ac_TrynkaL2_0	0.12541286015018221	0.07074267385741759	0.08003754053862194	0.5640783072222662	0.6381924504614342	0.49349458984742767	-3.756376842225359e-07	2.4198390397856305e-07	-1.5523250846296497
H3K9ac_Trynka.extend.500L2_0	0.2298547983705853	0.29491835759592244	0.08635217205779283	1.2830637414862136	0.3756813982998555	0.45313659054602695	2.0423980513406704e-07	1.7327590781570766e-07	1.178697071674222
Intron_UCSCL2_0	0.3874729729571045	0.5106635642083373	0.04621322002855717	1.317933378194279	0.11926824128111058	0.0056597038763479815	7.15544538975107e-07	7.924358742513182e-07	0.9029683817017282
Intron_UCSC.extend.500L2_0	0.39679649544660694	0.4693732995208253	0.032515101419844906	1.182906867643906	0.08194402368208453	0.02608800878373294	-6.965652595678791e-07	7.946376691208244e-07	-0.876582229405949
PromoterFlanking_HoffmanL2_0	0.008308451426979217	-0.039941396756778894	0.0382842272414506	-4.8073214494678425	4.607865566516281	0.2104702269758749	-1.0000455053962147e-06	8.619730926633232e-07	-1.1601818129917205
PromoterFlanking_Hoffman.extend.500L2_0	0.033186499470992135	0.0021920535976045624	0.0479264079488733	0.06605257054967809	1.4441537586922994	0.5183616007071874	1.9701083039663735e-07	3.4455615126788817e-07	0.5717814924263647
Promoter_UCSCL2_0	0.04634551770888849	0.04345430309593999	0.05919212389631182	0.9376160898426213	1.2771919879742655	0.961076451562111	9.303686963911036e-08	8.375229857986021e-07	0.11108575073960154
Promoter_UCSC.extend.500L2_0	0.05693456591243414	0.057878941172870055	0.04359380863566198	1.0165870283772493	0.765682638253704	0.9827385375104938	5.445042629978313e-08	6.857107087435725e-07	0.07940728590859056
Repressed_HoffmanL2_0	0.4608732966189964	0.5046580997266832	0.12029951403223747	1.0950039922661947	0.26102513405477035	0.7155316779702533	3.6597068431055353e-08	1.0924277077840738e-07	0.3350067759201237
Repressed_Hoffman.extend.500L2_0	0.7185106117786826	0.7239525220317021	0.04741984468027989	1.0075738759648212	0.06599741730033942	0.9087182369908755	4.871355812371639e-08	9.611093480596779e-08	0.5068471992501277
SuperEnhancer_HniszL2_0	0.16720976575192845	0.18418649360767936	0.034947101949532676	1.101529523586185	0.20900156035969825	0.6293001967571367	-1.2612028714391839e-06	9.479182758824356e-07	-1.3304974738092326
SuperEnhancer_Hnisz.extend.500L2_0	0.17038297418337608	0.21530478275634313	0.03365452001393225	1.2636519804180644	0.19752278756274846	0.18772493273677673	1.2533525654428243e-06	9.407481814479953e-07	1.332293370489082
TFBS_ENCODEL2_0	0.1312281722396601	-0.1472228965078047	0.12380018730362807	-1.1218848361229452	0.9433964155008849	0.020874071749606926	-3.0939743299966517e-07	2.451073117546327e-07	-1.2622937715925455
TFBS_ENCODE.extend.500L2_0	0.34121451885447107	0.18404986284944147	0.11449130581726223	0.5393963406578817	0.335540545582977	0.1651554312551321	4.558541375965797e-09	1.3931656710162335e-07	0.032720741479659095
Transcr_HoffmanL2_0	0.3459677891497274	0.4560090281339062	0.10030801963799746	1.3180678734706002	0.2899345626496642	0.26804678005006194	7.529514424936608e-08	9.650565307020954e-08	0.7802148563731034
Transcr_Hoffman.extend.500L2_0	0.7620952569793894	0.7620663507832266	0.06200453133399852	0.9999620701009512	0.08136060520801196	0.999627629504326	-5.7543281028114044e-08	7.233304394705708e-08	-0.7955324135153479
TSS_HoffmanL2_0	0.017832102784039145	-0.03387985284150574	0.045649466171117606	-1.8999359330650754	2.559959794084226	0.25350649871890135	-5.434932560275623e-07	7.109310743437873e-07	-0.7644809400534706
TSS_Hoffman.extend.500L2_0	0.03435338664846886	-0.016089103124762277	0.048541932321343254	-0.4683411067851551	1.413017377822538	0.2922631560817589	9.566289174095147e-08	4.980752482853214e-07	0.19206513889273047
UTR_3_UCSCL2_0	0.011185912001340679	0.05744196201537725	0.02977983228126082	5.135205963402232	2.662262341925413	0.11737137833929592	5.947395727189523e-07	7.267204834822982e-07	0.8183883435747952
UTR_3_UCSC.extend.500L2_0	0.026455258113397075	0.04770378494485644	0.029571774964217867	1.8031872809700165	1.1178033053944225	0.47396084740580235	-2.476993250750695e-07	2.7683531684536523e-07	-0.8947533425203456
UTR_5_UCSCL2_0	0.005484168431004776	-0.02689437256624644	0.02229310504836081	-4.9040019292986985	4.064992774898491	0.14118131866434028	-9.6818086681442e-07	7.105987292576589e-07	-1.3624860655546758
UTR_5_UCSC.extend.500L2_0	0.02686507774746488	0.006412050183316982	0.032754767428319474	0.23867603301174345	1.2192321844819665	0.5286945556902614	6.396292680680953e-08	3.155316665126476e-07	0.20271476240007016
WeakEnhancer_HoffmanL2_0	0.020987193933260293	-0.030124623029043028	0.06419583069785512	-1.435381172196719	3.0588096199043653	0.4264031638899428	-3.548702518349267e-07	5.898963336349201e-07	-0.6015807042709164
WeakEnhancer_Hoffman.extend.500L2_0	0.08878659334535449	0.09148344039288764	0.06697123492066026	1.030374484997337	0.7542944536700635	0.9678917330678123	1.4253895076491515e-07	2.0917045271747331e-07	0.6814487845347957
GERP.NSL2_0	1.7453162562850615	2.4725982234614965	0.2652421718974928	1.416704975134116	0.15197370158120554	0.0061906129191669	2.733845151053636e-08	2.633715592246443e-08	1.0380183642842722
GERP.RSsup4L2_0	0.008149925207497402	-0.005070170026276924	0.042299523065098925	-0.6221124608128547	5.19017315964889	0.7545546640218774	-6.791325303696118e-07	9.308733707197207e-07	-0.7295648922092688
MAFbin1L2_0	0.10235727649606394	0.02768308478858772	0.02406925734388127	0.27045546478224486	0.23514945070668067	0.0010632360951638475	4.515140235364001e-08	3.799541845360244e-08	1.1883380731488982
MAFbin2L2_0	0.0998554140226758	0.11319180148785858	0.026445094628441294	1.1335569793156561	0.2648338589075999	0.6161347733831622	1.6748660781429867e-07	4.62680752299463e-08	3.619917340021431
MAFbin3L2_0	0.09960663689728792	0.059743702178692126	0.02746576446339102	0.5997963995140049	0.2757423131524166	0.1379138528980884	8.853420540311463e-08	4.2930866392654404e-08	2.062250609930926
MAFbin4L2_0	0.10069568686223601	0.04779686707225611	0.026624847878885055	0.47466647839294307	0.2644090199743222	0.04528255290436307	7.048526806449717e-08	4.370179567789678e-08	1.6128689215428913
MAFbin5L2_0	0.09831712255955595	0.16318780608734862	0.03167995393922555	1.659810639682798	0.3222221431473984	0.03842446434872551	2.4104404957220603e-07	5.068441476715486e-08	4.755782436860855
MAFbin6L2_0	0.09964220045128808	0.11738752020587179	0.02919848145174611	1.178090404208394	0.2930332862933946	0.5431134493294076	1.6776303461291593e-07	4.986131329074403e-08	3.3645931793789816
MAFbin7L2_0	0.0997337933780998	0.07525195837609389	0.029118148167989185	0.7545281877608618	0.29195869505935323	0.4047553853536372	1.0550990292547001e-07	4.514633443332476e-08	2.337064664270681
MAFbin8L2_0	0.10022933459751703	0.14517400982402634	0.03266707597719558	1.448418373792364	0.3259233048725122	0.16097520524380501	2.05063407182003e-07	4.943133794675993e-08	4.1484494593868115
MAFbin9L2_0	0.10109997066006796	0.14711162833747496	0.030502816111890426	1.455110494859723	0.30170944573714203	0.1285380881375446	2.0312626012276073e-07	4.859040341853077e-08	4.18037813708077
MAFbin10L2_0	0.09846256407520752	0.10347162164182858	0.02370860663823424	1.0508727110010567	0.24078802802784183	0.8326263085139582	1.4125033021624024e-07	4.0993555277616435e-08	3.4456716247143038
MAF_Adj_Predicted_Allele_AgeL2_0	3.39243741661591e-06	-0.4247614900183958	0.11570599896835689	-125208.34958898435	34107.040089122165	0.000699167549401503	-4.254417636082262e-08	2.2473665856809655e-08	-1.8930679414694367
MAF_Adj_LLD_AFRL2_0	0.0027964742384710846	-0.35517058428186643	0.058850555240532156	-127.00656397823593	21.044554757889525	2.692181222681676e-05	-2.556284581253627e-08	1.412010969766464e-08	-1.8103857802722434
Recomb_Rate_10kbL2_0	1.5524244420888622	1.4925007019968626	0.36436208533885195	0.9613998991078951	0.23470519753514388	0.868151382834799	-8.112614830561613e-09	9.789938388716172e-09	-0.8286686298161149
Nucleotide_Diversity_10kbL2_0	4.608695340678549	3.825685340701142	0.15624946038539375	0.8301015922952887	0.03390318709207382	5.815839894353645e-07	-2.4208090911499277e-11	5.711926024849163e-09	-0.00423816604174921
Backgrd_Selection_StatL2_0	0.17771981186879934	0.20761377387058771	0.011471342444220498	1.1682083819887084	0.06454734744311541	0.0026739963404609998	-7.64761448936206e-09	4.991393474838263e-08	-0.15321602129573378
CpG_Content_50kbL2_0	0.010051873737636588	0.011168477380451167	0.00029588787300627924	1.1110841293831368	0.029436091292950207	0.0006453640097943391	8.588412614456694e-06	3.5268958783380036e-06	2.4351194111530883
MAF_Adj_ASMCL2_0	-2.348527005211715e-14	-0.459403755836125	0.09495385514284009	19561357174801.18	-4043123836009.72	1.0503492780375973e-07	-4.0780340361874115e-08	1.6694423805307158e-08	-2.4427521930352603
GTEx_eQTL_MaxCPPL2_0	0.010340409461146732	0.049368579395417486	0.02310985079833947	4.774335057128638	2.2349067399287135	0.08405681318999997	8.68482624201845e-07	5.608541615237127e-07	1.548499919912114
BLUEPRINT_H3K27acQTL_MaxCPPL2_0	0.016545549069736272	0.05781055881218215	0.025747337811635303	3.4940248019888545	1.556148889536109	0.11460238540698531	6.564992104209562e-07	5.338224640009971e-07	1.229808137897565
BLUEPRINT_H3K4me1QTL_MaxCPPL2_0	0.013372535513144341	0.013303669735028771	0.01975487655135969	0.9948502078721063	1.4772723192203843	0.9972193588127535	-3.331060686430315e-07	5.29924072049054e-07	-0.6285920685863777
BLUEPRINT_DNA_methylation_MaxCPPL2_0	0.03173097148138474	0.06866330368404075	0.03902467397641109	2.163920626392504	1.2298606741147293	0.352824436517334	1.8950777237266448e-07	4.0075026258559166e-07	0.47288246587783506
synonymousL2_0	0.0031200308530606215	-0.02344516997697626	0.030248146852964477	-7.514403248281187	9.694822992949668	0.37661799384093286	-1.776364530080098e-06	1.6961444489037279e-06	-1.0472955479872124
non_synonymousL2_0	0.002715411550002273	-0.00474565272502312	0.029080393806968863	-1.7476734696142644	10.709387240746075	0.7985172161240452	-6.75665201180396e-07	1.9442018105708498e-06	-0.3475283262811125
Conserved_Vertebrate_phastCons46wayL2_0	0.029436054297494834	0.031670407200738174	0.06913904821411505	1.075905312602766	2.3487879019165674	0.9742443857949307	-4.0060937809716284e-07	5.503240892535597e-07	-0.7279517395659262
Conserved_Vertebrate_phastCons46way.extend.500L2_0	0.40697052368507536	0.5353370297805924	0.0956475778800313	1.3154196646311673	0.23502335504289726	0.18061734910502314	-3.2684857583103194e-08	1.8558552474202712e-07	-0.17611749423095757
Conserved_Mammal_phastCons46wayL2_0	0.02143945497846979	0.05580490567164258	0.06872883951817747	2.6029069175351567	3.2057176634012965	0.6187166978045942	1.7766380937141219e-07	1.0307609244001628e-06	0.1723618010401405
Conserved_Mammal_phastCons46way.extend.500L2_0	0.33921960477819835	0.5056990643355377	0.0945527031561467	1.4907719283093717	0.278735962852061	0.07819108401489647	4.236550332559601e-08	2.125693454947902e-07	0.19930203589319673
Conserved_Primate_phastCons46wayL2_0	0.01926907166878119	0.07128119841428734	0.0581869000402581	3.699254413474089	3.0197043760302	0.37292295424387656	3.2438505580806257e-07	6.638006152923978e-07	0.4886784500270071
Conserved_Primate_phastCons46way.extend.500L2_0	0.1758193331196165	0.38041720039643223	0.08127503781396232	2.1636824213047157	0.4622645096638369	0.013991263068092305	1.3380900891762929e-07	1.5547024637515102e-07	0.8606727784732972
BivFlnkL2_0	0.013549378568832001	-0.01733605744616186	0.041532116088921885	-1.279472512934317	3.065241396713154	0.45529465101105726	-2.0167671753145994e-07	7.890407774626201e-07	-0.2555973319655386
BivFlnk.extend.500L2_0	0.03117933945395518	-0.05062420542664742	0.05051952637883146	-1.6236458601506905	1.6202885392564956	0.10320706817379179	-4.6464306731626947e-07	4.7240593189975814e-07	-0.9835673854638728
HumanMouseAlignmentL2_0	0.31903393283084713	0.5644795970073212	0.1280846232384147	1.7693403080938421	0.4014764890427051	0.05693697252951675	1.5510899734420217e-07	1.5446429583896709e-07	1.0041737898181156
HumanMouseAlignment.extend.500L2_0	0.5879599923437707	0.6694973341605454	0.06587266846335782	1.1386783843773864	0.11203597068020087	0.21762334201756586	-9.349739805476527e-08	9.866148177590518e-08	-0.9476585631171711
LECIF_top5percL2_0	0.013758230572276297	0.0599311180982953	0.04360021684189527	4.3560193139269145	3.1690279220754203	0.2949590884475388	7.346364911153011e-07	7.232933722226526e-07	1.015682597585253
LECIF_top5perc.extend.500L2_0	0.038858550828790174	0.0565894233703101	0.038760514208371885	1.4562926862517782	0.9974770901557746	0.6481556086753325	-3.937501392016593e-08	3.13165150472458e-07	-0.1257324254016216
HumanOnlyBaseline_top5percL2_0	0.015221368864678831	0.018664696098411586	0.042634717036948246	1.226216660560864	2.800977850019919	0.935633222200891	4.567384276193095e-08	5.421757643860985e-07	0.08424176394835187
HumanOnlyBaseline_top5perc.extend.500L2_0	0.0733714702124201	0.033799345148955204	0.04808909756185379	0.46066059533905523	0.6554195714305505	0.40550748673262127	-1.9044415321535528e-07	1.8353386190362217e-07	-1.037651315348891
SMOKING
Category	Prop._SNPs	Prop._h2	Prop._h2_std_error	Enrichment	Enrichment_std_error	Enrichment_p	Coefficient	Coefficient_std_error	Coefficient_z-score
baseL2_0	1.0	0.9999999999999618	0.0	0.9999999999999618	0.0	NA	-1.2390304139228584e-08	9.492488109618812e-09	-1.3052746546686103
Coding_UCSCL2_0	0.01427490862095777	0.11113170657005424	0.054319454118279285	7.785108088670755	3.805240058666991	0.08051471771610462	1.4596496599228383e-07	1.0972807883899538e-07	1.3302426100657339
Coding_UCSC.extend.500L2_0	0.0636617812073122	0.24723642290169912	0.057703437876908	3.883592607887973	0.9064062736321958	0.0011780272853957963	2.72879922859532e-08	2.653246121463053e-08	1.0284757250829808
Conserved_LindbladTohL2_0	0.025685105866157906	0.010060504870887943	0.09656582814280787	0.3916863307206932	3.75960405403821	0.8710404059730555	-1.3032779629728686e-07	9.353655221283823e-08	-1.3933354738234502
Conserved_LindbladToh.extend.500L2_0	0.33041242483215094	0.5656235266736305	0.10011417873800667	1.7118712377749308	0.3029976211967953	0.017009418131325487	-2.2620707629446053e-09	1.1215719545352042e-08	-0.20168752916811658
CTCF_HoffmanL2_0	0.02386616428114063	0.0020965514664944562	0.07740924714428259	0.08784618432175881	3.243472483990753	0.7793566155690694	-6.922568156658953e-09	7.295652825115897e-08	-0.0948862058351712
CTCF_Hoffman.extend.500L2_0	0.07083572171116388	-0.08234988211914479	0.08974921475653194	-1.162547372001523	1.2670050165153783	0.09008035699514175	-3.763862937368353e-08	3.536074948337828e-08	-1.0644183147581754
DGF_ENCODEL2_0	0.13600559891121844	0.7898741186361558	0.2138562217085942	5.807658838749489	1.5724074848432894	0.0017352076158532734	7.06872711951838e-08	3.723440137260769e-08	1.8984398456634366
DGF_ENCODE.extend.500L2_0	0.5384702874055196	0.9678146669389358	0.12370648010910795	1.7973408924791403	0.22973687314328106	0.0008191639363100314	1.1274202118297662e-08	1.2602277214258006e-08	0.8946162607454959
DHS_peaks_TrynkaL2_0	0.11058285813211827	0.3338721256307493	0.19753785067122118	3.0192032587171638	1.7863333794032878	0.2533682488394116	-3.8455887188196934e-08	4.8394958948783386e-08	-0.794625887148597
DHS_TrynkaL2_0	0.1662005660308675	0.4669849925419216	0.20865331169573492	2.8097677624948107	1.2554308127746263	0.14454469956264113	-2.2367492339745546e-08	3.847511926222936e-08	-0.5813495258402874
DHS_Trynka.extend.500L2_0	0.49604212872027065	0.6995877889159816	0.13049012249952685	1.410339461934079	0.2630625806646217	0.12442757084569084	-3.498447837188399e-09	1.6351299744944978e-08	-0.2139553363805191
Enhancer_AnderssonL2_0	0.00432768191554696	0.11277472887483107	0.05875710589026586	26.058922784896467	13.577038940681886	0.06024514576688669	1.6331012984431028e-07	2.3125807106313128e-07	0.7061813198283062
Enhancer_Andersson.extend.500L2_0	0.019035056773355652	0.2840780933635912	0.0712841101151694	14.923942531194859	3.7448856057497784	0.00024221202106782577	1.4376483755996192e-07	7.040846525006572e-08	2.041868645330651
Enhancer_HoffmanL2_0	0.041989150096482915	0.07512005621167733	0.08840662172054994	1.7890349301918718	2.1054634713350637	0.7084788709817615	-9.353821123709699e-08	5.337573062361751e-08	-1.752448353291646
Enhancer_Hoffman.extend.500L2_0	0.08984511233469868	0.32306461795526764	0.0969948370682165	3.5957951363203797	1.0795783381836406	0.017502609032270806	3.3720344406719854e-08	3.5001033116130623e-08	0.9634099740667212
FetalDHS_TrynkaL2_0	0.08393082620342789	0.37954149608584276	0.15215200345719707	4.522075061741041	1.8128262325026763	0.04763706531622244	3.3928634703539976e-08	4.333516912948216e-08	0.7829353244743044
FetalDHS_Trynka.extend.500L2_0	0.2833618428899481	0.5670789645500929	0.1371491344023201	2.001253798911573	0.4840070667368789	0.03850347210021616	4.732401466307546e-09	1.6595827689921163e-08	0.2851560979499436
H3K27ac_HniszL2_0	0.3890758491763095	0.8529045455259903	0.07712251901930815	2.1921292399197387	0.1982197537641565	5.3051939287666044e-11	3.6345967145706025e-08	3.890869208660798e-08	0.9341348988242135
H3K27ac_Hnisz.extend.500L2_0	0.4204863517312657	0.8205709808533075	0.06984687369728278	1.9514806544249914	0.16610972843637542	1.4766433134205949e-08	-2.832378792267171e-08	3.7733395618856043e-08	-0.7506291829330571
H3K27ac_PGC2L2_0	0.2687779339554607	0.8102634006635383	0.1278151012688351	3.0146202433336935	0.47554164654757486	2.772231933932828e-05	5.454648012561838e-08	3.709596880728239e-08	1.4704153006218357
H3K27ac_PGC2.extend.500L2_0	0.33520645901241686	0.7216766931460956	0.09563618963057027	2.1529319431143867	0.28530533066795016	7.845193916564395e-05	-2.8562270150793836e-08	3.058016452629888e-08	-0.9340129653727122
H3K4me1_peaks_TrynkaL2_0	0.16982251270264725	0.31416644111967695	0.16931307222610248	1.8499693363374643	0.997000159352036	0.3971469395775121	-1.3617878151993136e-08	2.4390118857035953e-08	-0.5583358667423923
H3K4me1_TrynkaL2_0	0.4236845553020814	0.7261611665359275	0.15926601366602713	1.7139193710240026	0.3759070555509691	0.05866832945812634	1.6034667312124656e-09	2.236149242943991e-08	0.07170660617899678
H3K4me1_Trynka.extend.500L2_0	0.6058191032985364	0.7968781354698171	0.07517038047616038	1.3153730728050852	0.1240805713568227	0.012402220602936642	-7.551114414368831e-09	1.439212388949715e-08	-0.5246699147635437
H3K4me3_peaks_TrynkaL2_0	0.04164878004428334	0.17756623068503646	0.11325766256677926	4.263419732732579	2.7193512618222506	0.22494903220092194	-1.6855945205086732e-08	5.3103194132851365e-08	-0.31741866907134114
H3K4me3_TrynkaL2_0	0.133010543754998	0.5648039138335881	0.11848121133407007	4.246309336754103	0.8907655587989282	0.00017073048355602317	7.145750208410822e-08	2.993317485591554e-08	2.3872343120324384
H3K4me3_Trynka.extend.500L2_0	0.25513914324378867	0.4504683075887246	0.09935563986161525	1.7655789772653443	0.3894174707903588	0.048714491559686886	-2.82900323632445e-08	1.816423078766178e-08	-1.5574583198128467
H3K9ac_peaks_TrynkaL2_0	0.038459467361967696	0.012486320719149624	0.09951829507763982	0.32466182127881626	2.587615011435462	0.793470121619335	-3.7934434185395e-08	4.763303696548391e-08	-0.7963891576529801
H3K9ac_TrynkaL2_0	0.12541286015018221	0.045721529640333713	0.11110299604649103	0.3645681119590293	0.8858979526776194	0.47004174291540113	-8.753939186288149e-08	3.5690085735485075e-08	-2.4527649642445364
H3K9ac_Trynka.extend.500L2_0	0.2298547983705853	0.2935017536689033	0.10990447769367814	1.2769007031808954	0.47814741511936476	0.5585248523257034	-3.74532728532714e-09	2.3409421923474206e-08	-0.15999230128666475
Intron_UCSCL2_0	0.3874729729571045	0.38174979281356025	0.053721715094557476	0.9852294726523343	0.13864635431102645	0.914890381622475	-2.4471147579575086e-08	7.626741938200469e-08	-0.3208597823010786
Intron_UCSC.extend.500L2_0	0.39679649544660694	0.45301098374003734	0.04130914608043032	1.1416708285947919	0.10410663036208416	0.16353056007787306	1.8857803262577172e-08	7.600234070895894e-08	0.24812134845676231
PromoterFlanking_HoffmanL2_0	0.008308451426979217	-0.02955462666048117	0.059338675023458166	-3.5571763186231475	7.1419656893911085	0.5237440190301843	-1.1381683122894992e-07	1.5133301349561077e-07	-0.7520951879561365
PromoterFlanking_Hoffman.extend.500L2_0	0.033186499470992135	0.0866799454315682	0.07983022491351466	2.611903840817377	2.4055030264126884	0.5018820289474071	1.5406380688664472e-08	6.414596862915957e-08	0.2401769124063241
Promoter_UCSCL2_0	0.04634551770888849	0.1735151835904328	0.08142123675801977	3.743947466081596	1.7568308821028487	0.11525685341866472	1.0647636950829635e-07	1.1347808065583591e-07	0.9382989991805128
Promoter_UCSC.extend.500L2_0	0.05693456591243414	0.11509081113324932	0.060016455633331404	2.0214576029307043	1.0541303805782456	0.3308898272685926	-1.1110098874549234e-07	9.339722418449633e-08	-1.1895534339010343
Repressed_HoffmanL2_0	0.4608732966189964	0.2675579396348131	0.13113952173230065	0.5805455460267273	0.28454571504652304	0.13288070680022745	4.404861349524756e-09	1.1635196358783909e-08	0.3785807487640152
Repressed_Hoffman.extend.500L2_0	0.7185106117786826	0.42117192876644594	0.06740153625214036	0.5861735677415107	0.09380729407083768	5.854989083579319e-06	5.139807087946586e-09	9.66100727193547e-09	0.5320156525373245
SuperEnhancer_HniszL2_0	0.16720976575192845	0.5131121258554683	0.05866210890301478	3.068673193506645	0.35082944252218845	9.192602413005363e-10	-2.3537964310005676e-07	2.0650008679014658e-07	-1.1398525141505567
SuperEnhancer_Hnisz.extend.500L2_0	0.17038297418337608	0.5667491240556517	0.050102388724563844	3.326324867681223	0.29405748411599353	5.401778678113649e-14	2.473984377266658e-07	2.050623076869637e-07	1.2064549576040566
TFBS_ENCODEL2_0	0.1312281722396601	0.7390263428637188	0.18351492482996487	5.631613473317648	1.398441521343559	0.0006638550842193871	7.211070462187003e-08	3.434450776354009e-08	2.0996284214741987
TFBS_ENCODE.extend.500L2_0	0.34121451885447107	0.45822432975394944	0.15815955047192662	1.3429215476888408	0.4635194041651613	0.4538151925163132	-3.715115348093469e-08	1.942516960647937e-08	-1.9125265948021748
Transcr_HoffmanL2_0	0.3459677891497274	0.31532083701543634	0.12384180491923207	0.9114167471786578	0.3579576157179072	0.8043725938645248	5.214370165114912e-11	1.2627485849361611e-08	0.00412938111934493
Transcr_Hoffman.extend.500L2_0	0.7620952569793894	0.6437544980853449	0.08004326604782183	0.844716578655672	0.10503052645292421	0.14336877203555465	-1.6433268775366463e-09	9.7845803656669e-09	-0.16795067505428374
TSS_HoffmanL2_0	0.017832102784039145	0.2623221990230912	0.08342047220118874	14.71067109695476	4.678106290182183	0.0019228123175263807	1.0768515782937205e-07	1.332129265517871e-07	0.8083686817548369
TSS_Hoffman.extend.500L2_0	0.03435338664846886	0.302945568447756	0.06758067587845464	8.818506645290483	1.9672201920001013	8.250847319726306e-05	3.098833362425145e-08	8.503934235521099e-08	0.36439996789735957
UTR_3_UCSCL2_0	0.011185912001340679	0.03648335525903908	0.03569155714372762	3.261544991116182	3.19075969303619	0.4763783023133268	-8.818840573113646e-08	1.0667540556386453e-07	-0.8266985746619894
UTR_3_UCSC.extend.500L2_0	0.026455258113397075	0.07364364186750838	0.04136420943677447	2.783705286557566	1.5635534251630463	0.253197727667004	-5.8554729521003e-09	4.119509056978922e-08	-0.1421400674476114
UTR_5_UCSCL2_0	0.005484168431004776	0.05834874716708574	0.035916896076114355	10.639488538902413	6.549196387378984	0.13922130996764212	6.798589684733112e-08	1.1726172670038626e-07	0.5797790870079962
UTR_5_UCSC.extend.500L2_0	0.02686507774746488	0.10268472488402713	0.054820628374055935	3.8222381431119055	2.040590721135325	0.16593877683513927	-3.532781037568407e-08	4.29747327130395e-08	-0.8220600372684765
WeakEnhancer_HoffmanL2_0	0.020987193933260293	0.14976092782846462	0.10047774571876637	7.135824270014726	4.787574081522649	0.19688983071073757	3.675722506480966e-08	8.482216387384317e-08	0.43334458101633716
WeakEnhancer_Hoffman.extend.500L2_0	0.08878659334535449	0.3260735721783278	0.0991955186367643	3.672554153643385	1.1172353268575366	0.015336228005530311	2.5599680913187684e-08	2.9128578487562865e-08	0.8788510199396813
GERP.NSL2_0	1.7453162562850615	2.6287073640385152	0.3713907349121981	1.5061495901228632	0.21279280106100099	0.014255320810565072	4.198865123451083e-09	3.823853212483834e-09	1.0980717329166658
GERP.RSsup4L2_0	0.008149925207497402	-0.01145667657294349	0.04873298950751181	-1.4057400873328374	5.9795627894450645	0.6857031013573864	-8.965895020243112e-08	9.9136954032077e-08	-0.9043948452705219
MAFbin1L2_0	0.10235727649606394	0.049243411064152254	0.02954952668034126	0.48109340879195694	0.2886900442439728	0.06053181898282963	3.632748692896744e-09	4.817039459217807e-09	0.7541455127474982
MAFbin2L2_0	0.0998554140226758	0.08153110145863052	0.03352410155679422	0.8164915468691154	0.33572642890631205	0.5815276803458893	7.678009203921947e-09	5.268045280884068e-09	1.4574683387371048
MAFbin3L2_0	0.09960663689728792	0.016627793518547762	0.028385339417776566	0.16693459428505714	0.2849743782339211	0.0025799559239901904	-2.0373049903311883e-09	4.520541230287454e-09	-0.4506772279127381
MAFbin4L2_0	0.10069568686223601	0.0848664205048012	0.02947656059063427	0.8428009495670735	0.29272912782214594	0.5921979555844905	7.66488984964107e-09	4.273311054253903e-09	1.7936653223525563
MAFbin5L2_0	0.09831712255955595	0.1369000700264758	0.03687928554264652	1.3924336520685712	0.37510541991611646	0.2991681564015423	1.4999774628887062e-08	6.4627418486812674e-09	2.3209614402202665
MAFbin6L2_0	0.09964220045128808	0.09081358343609491	0.03783837287404702	0.9113968080270448	0.3797424454967251	0.8161736648263693	7.456264415428046e-09	5.992871687298571e-09	1.244188897157772
MAFbin7L2_0	0.0997337933780998	0.1602420022906103	0.03777066629341092	1.6066971571322715	0.37871482688138536	0.10624758044343924	1.7068594348389593e-08	5.7944232161761874e-09	2.94569342134684
MAFbin8L2_0	0.10022933459751703	0.17103841833005234	0.040505946807003784	1.7064706556905493	0.4041326520789577	0.06947786785901518	1.8143965056377106e-08	6.282513297651442e-09	2.8880106092508817
MAFbin9L2_0	0.10109997066006796	0.028928094268403204	0.03442828270769207	0.28613355750289154	0.34053701977275064	0.038421661068548094	-3.5589841282532655e-09	5.511173646013645e-09	-0.6457760827092716
MAFbin10L2_0	0.09846256407520752	0.17980910510219444	0.03325094376042094	1.8261672016265282	0.3377013799378945	0.012927727138479618	1.7894358613486048e-08	5.033951746178699e-09	3.5547338384937355
MAF_Adj_Predicted_Allele_AgeL2_0	3.39243741661591e-06	-0.19169512990003862	0.13048042793379608	-56506.60759757274	38462.14739134538	0.16071115175121392	1.6965636323100574e-09	2.336580175140007e-09	0.7260883449926558
MAF_Adj_LLD_AFRL2_0	0.0027964742384710846	-0.4544098899119995	0.06060146014286257	-162.49385875281257	21.67066633733597	3.18609642156624e-07	-4.219076205207406e-09	1.4725229822326422e-09	-2.865202279430936
Recomb_Rate_10kbL2_0	1.5524244420888622	1.4208674817889175	0.3297628952718205	0.9152570928843864	0.21241800008514977	0.6851461999988275	-1.4576368946460056e-09	8.685080279321668e-10	-1.678322879889202
Nucleotide_Diversity_10kbL2_0	4.608695340678549	3.710244690398003	0.17247062684214406	0.8050531476119953	0.037422874391334966	4.598549278104868e-08	-9.103595945170626e-10	6.834263654054231e-10	-1.3320522013765417
Backgrd_Selection_StatL2_0	0.17771981186879934	0.2501437701822544	0.016684256616699124	1.4075176399968377	0.09387955367078704	1.0449446512609986e-07	1.4525224445381942e-08	7.388140551863003e-09	1.9660189655865767
CpG_Content_50kbL2_0	0.010051873737636588	0.012924342213358975	0.00041061088854126563	1.2857644804040054	0.040849188843652254	4.7879853057227025e-09	4.855965579435504e-07	3.904106399582397e-07	1.2438097434933952
MAF_Adj_ASMCL2_0	-2.348527005211715e-14	-0.48678675780072	0.1104623977718735	20727322135128.574	-4703475732948.429	1.2821877236923849e-06	-3.488735435031064e-09	1.8742154726549673e-09	-1.8614377513856546
GTEx_eQTL_MaxCPPL2_0	0.010340409461146732	0.08838765395513493	0.03909102159698896	8.547790519054832	3.7804133137928795	0.039829064299747224	1.501598446924262e-07	9.358840116732537e-08	1.6044706696501585
BLUEPRINT_H3K27acQTL_MaxCPPL2_0	0.016545549069736272	0.17757474374480783	0.037866714164748724	10.732478142391335	2.288634484425261	3.0147865085436697e-05	2.3248486143041445e-07	7.361239358811813e-08	3.158229886277467
BLUEPRINT_H3K4me1QTL_MaxCPPL2_0	0.013372535513144341	0.09970888968394168	0.02879067610368159	7.4562441495058485	2.1529706221667695	0.0026707482705791005	9.794124943378665e-08	7.191184528436216e-08	1.3619626787005117
BLUEPRINT_DNA_methylation_MaxCPPL2_0	0.03173097148138474	0.07113681376147496	0.04033283239401637	2.2418731743907685	1.2710872220750626	0.3228920626048112	-3.508885243080969e-08	3.930043185360745e-08	-0.8928363067742938
synonymousL2_0	0.0031200308530606215	0.005581100023249564	0.03619357233621628	1.7887964209631886	11.600389239969175	0.9457737780200886	-2.0175046445564267e-07	2.2130072218514883e-07	-0.9116575059653459
non_synonymousL2_0	0.002715411550002273	0.01850903038944957	0.03863969562939734	6.816289188073195	14.229775088555176	0.6815190883706892	-1.0436863931786958e-07	2.5663975271546957e-07	-0.40667370589925955
Conserved_Vertebrate_phastCons46wayL2_0	0.029436054297494834	0.1335268754976251	0.08530536503081076	4.536167590538415	2.8979891179936677	0.21780760248341677	1.0495318995443372e-07	6.459382192850264e-08	1.624817773913485
Conserved_Vertebrate_phastCons46way.extend.500L2_0	0.40697052368507536	0.6687010719230524	0.12850442808948734	1.6431191769566857	0.31575856385345363	0.038715913261881875	-1.2372858700845435e-08	2.10869248014561e-08	-0.5867550065902004
Conserved_Mammal_phastCons46wayL2_0	0.02143945497846979	0.057257966118265974	0.08435930562523006	2.670681982157024	3.934769130556092	0.6689650299687363	-4.4195101405262155e-08	1.0651407533193367e-07	-0.41492264067012136
Conserved_Mammal_phastCons46way.extend.500L2_0	0.33921960477819835	0.6458848552429863	0.12143291074586342	1.9040316247797757	0.35797727795026285	0.010642070451857912	1.9334711925530473e-08	2.545700532668002e-08	0.7595045716263757
Conserved_Primate_phastCons46wayL2_0	0.01926907166878119	0.15535369737960616	0.07812523507688503	8.062334296638829	4.054436893473167	0.06999228785367866	1.4366590813177987e-07	8.026252960116311e-08	1.7899499161772987
Conserved_Primate_phastCons46way.extend.500L2_0	0.1758193331196165	0.38620897284517475	0.10497969737144522	2.1966240344139076	0.597088474337595	0.047568751071631867	-2.7912508468733405e-09	1.8791613988096494e-08	-0.14853704682532604
BivFlnkL2_0	0.013549378568832001	0.0987214372266261	0.0536230764342283	7.286049077831338	3.9576041190242406	0.10900472880950779	9.70329954085846e-08	9.007165673810171e-08	1.0772866728845027
BivFlnk.extend.500L2_0	0.03117933945395518	0.07456752817651296	0.07638938116987455	2.391568566955445	2.4499999842101965	0.5671318327763657	-8.613207829237352e-08	6.233682714751381e-08	-1.3817206013477499
HumanMouseAlignmentL2_0	0.31903393283084713	0.4729484338290184	0.16506629815958943	1.4824392804629258	0.5173941740144241	0.345478597110766	-7.318912039695221e-09	1.833139205866662e-08	-0.3992556602505822
HumanMouseAlignment.extend.500L2_0	0.5879599923437707	0.7307497448685343	0.07760119679792622	1.242856239172948	0.13198380469491885	0.0660560844931036	-2.68662796375597e-09	1.1301797192003728e-08	-0.23771687972394503
LECIF_top5percL2_0	0.013758230572276297	0.12818317445547145	0.052340616184682824	9.31683575021403	3.8043130553541142	0.026563509190578274	5.169140969024268e-08	8.112299034998437e-08	0.6371980306351298
LECIF_top5perc.extend.500L2_0	0.038858550828790174	0.19303115578180696	0.0593896574184151	4.967533571498781	1.5283549219342862	0.009724360512270581	7.350016206139781e-11	3.869143337201659e-08	0.0018996495000507395
HumanOnlyBaseline_top5percL2_0	0.015221368864678831	-0.0019095241280553815	0.053267939579813385	-0.12545022363175432	3.4995498797366102	0.7490481205826323	-7.039332506441463e-08	6.869749811884337e-08	-1.0246854251174848
HumanOnlyBaseline_top5perc.extend.500L2_0	0.0733714702124201	0.2031959731827927	0.07219522243081376	2.769413950606598	0.9839685946294799	0.06697948256102518	2.6458583164017503e-08	2.6934476636667333e-08	0.9823314379161922
TG
Category	Prop._SNPs	Prop._h2	Prop._h2_std_error	Enrichment	Enrichment_std_error	Enrichment_p	Coefficient	Coefficient_std_error	Coefficient_z-score
baseL2_0	1.0	1.0000000000000786	0.0	1.0000000000000786	0.0	NA	-1.2081317061248937e-08	1.742835850328014e-08	-0.693198792013324
Coding_UCSCL2_0	0.01427490862095777	-0.004980532199474488	0.04963029120785012	-0.34890116159218687	3.4767501863364076	0.699459028611567	-5.6630366505543286e-08	1.0675924081450343e-07	-0.5304493182369086
Coding_UCSC.extend.500L2_0	0.0636617812073122	0.15275569159123903	0.056494142774078986	2.3994881810453257	0.887410652085086	0.06457818442498184	2.290772344837401e-08	2.6576811104508417e-08	0.8619440217373561
Conserved_LindbladTohL2_0	0.025685105866157906	0.1774141638065408	0.08922860954316887	6.907277888244858	3.473943615733132	0.04763833646291686	1.7508582284169632e-07	9.85805141709921e-08	1.7760692801622286
Conserved_LindbladToh.extend.500L2_0	0.33041242483215094	0.5913795109283658	0.11020520429597463	1.7898222538961295	0.33353831761005576	0.01916225520450458	-2.0975849466327835e-08	1.786426086046195e-08	-1.1741795325410078
CTCF_HoffmanL2_0	0.02386616428114063	-0.05521617970770455	0.08307981238234645	-2.3135757827384578	3.481071000923146	0.3300937629786368	-8.880061067218607e-08	9.299985800581143e-08	-0.9548467339233684
CTCF_Hoffman.extend.500L2_0	0.07083572171116388	-0.029416562886877745	0.08314580309463618	-0.41527865004079745	1.1737835245565402	0.21440851976609407	-2.1989346349545954e-08	3.9422372268193435e-08	-0.5577885115576185
DGF_ENCODEL2_0	0.13600559891121844	0.2638253456201012	0.15915143349248922	1.9398123881085274	1.1701829539854451	0.41082570038245003	2.9586031415634906e-08	3.831341821894312e-08	0.7722106977394887
DGF_ENCODE.extend.500L2_0	0.5384702874055196	0.6424873378319902	0.11530464563692286	1.1931713835644489	0.21413371978700738	0.35966441982502007	-3.287950801184838e-08	1.5396436072329134e-08	-2.1355271997615257
DHS_peaks_TrynkaL2_0	0.11058285813211827	0.14698578123855738	0.16872663135396138	1.329191374877894	1.5257937279245952	0.8277495218391839	-3.93668757352058e-08	5.222694933523002e-08	-0.7537655604297497
DHS_TrynkaL2_0	0.1662005660308675	0.23328842610973738	0.17298593610717342	1.403656026456673	1.0408263957118276	0.6977254024814832	-5.0106019372446245e-08	4.622218998063722e-08	-1.0840252137217208
DHS_Trynka.extend.500L2_0	0.49604212872027065	0.960794326998832	0.1275546378546814	1.9369208205713626	0.25714476748932014	0.00019167960218376156	5.383633378060779e-08	2.036117836983248e-08	2.644067686198985
Enhancer_AnderssonL2_0	0.00432768191554696	-0.04324147523367618	0.028994255825148724	-9.991833059249005	6.699719709294818	0.09138816892755733	-3.019423000835978e-07	1.800328430690459e-07	-1.677151207170557
Enhancer_Andersson.extend.500L2_0	0.019035056773355652	0.018118171437629116	0.0485498112549464	0.9518317519803804	2.550547226258031	0.9846391237464138	2.6831061968042443e-08	7.936898480332918e-08	0.3380547456229653
Enhancer_HoffmanL2_0	0.041989150096482915	0.1474930415710521	0.08727795014367502	3.5126465106376705	2.078583394594252	0.21746407051073466	6.204517328868451e-10	7.35920914944214e-08	0.008430956646121111
Enhancer_Hoffman.extend.500L2_0	0.08984511233469868	0.2850890136095674	0.07358933795846424	3.173116558055262	0.8190689069909887	0.012109075194518617	7.07925072228196e-09	4.2527832450488764e-08	0.16646159266460803
FetalDHS_TrynkaL2_0	0.08393082620342789	0.3045883892591822	0.1373222786393745	3.6290407593621694	1.636136385772478	0.10275249773610888	1.105812789355343e-07	5.295145123908955e-08	2.0883521857829943
FetalDHS_Trynka.extend.500L2_0	0.2833618428899481	0.5863187658353289	0.1280064751037455	2.06915214785303	0.4517421040117267	0.019107442107370816	-1.9480317378411163e-08	2.3586947454512917e-08	-0.8258939574940195
H3K27ac_HniszL2_0	0.3890758491763095	0.713729311704818	0.06653404037505165	1.8344220367720434	0.1710053207257842	7.202501474488067e-07	5.380854278291234e-08	4.466504692796134e-08	1.2047125545328146
H3K27ac_Hnisz.extend.500L2_0	0.4204863517312657	0.680292432553641	0.06090960995379971	1.6178704249321707	0.14485514144042244	7.522261750051543e-05	-6.151802380808128e-08	4.373056528694521e-08	-1.4067511683057552
H3K27ac_PGC2L2_0	0.2687779339554607	0.6580789434744931	0.14485050242532427	2.448411347575667	0.5389225978994523	0.009274709625493888	2.3930559901509404e-08	4.99716074255656e-08	0.4788831325299027
H3K27ac_PGC2.extend.500L2_0	0.33520645901241686	0.7023548520076512	0.09988013304731355	2.0952903296581	0.29796601575512527	0.0007082420738249507	-5.925236873295411e-09	4.177417833767888e-08	-0.14183969880626113
H3K4me1_peaks_TrynkaL2_0	0.16982251270264725	0.08333016184042719	0.17007930988193393	0.4906897237254705	1.0015121503927829	0.6070304105015292	-5.2231308836438244e-08	3.271026456055542e-08	-1.5967864992269987
H3K4me1_TrynkaL2_0	0.4236845553020814	0.6648186979712818	0.15522645513885827	1.5691360226649635	0.36637270156846735	0.12069965714839194	-2.642295505349999e-08	2.980791896934334e-08	-0.8864407837620367
H3K4me1_Trynka.extend.500L2_0	0.6058191032985364	1.107400885362023	0.09876467941910753	1.8279398575127408	0.16302668384235175	6.14712611722659e-07	4.790283534593549e-08	2.2477712735520675e-08	2.1311258805366107
H3K4me3_peaks_TrynkaL2_0	0.04164878004428334	0.067219961291411	0.10903503591273228	1.613971915142267	2.6179646990091925	0.8126715840070021	-1.0870643788034858e-08	7.837555066583551e-08	-0.13869942470175783
H3K4me3_TrynkaL2_0	0.133010543754998	0.32407539607373625	0.09130334276867856	2.4364639593585515	0.6864368807998934	0.024712218393904077	-1.3019754733464366e-08	3.7782059843454216e-08	-0.344601506307763
H3K4me3_Trynka.extend.500L2_0	0.25513914324378867	0.6539993588207682	0.12045240307916008	2.5633046756603064	0.4721047564389847	0.00037593377284342745	2.7872908326003805e-08	2.204833046748532e-08	1.264173192936671
H3K9ac_peaks_TrynkaL2_0	0.038459467361967696	0.042777427320060596	0.09971514371467692	1.1122730046532807	2.5927333516138225	0.9654593232511242	-4.145551581961295e-08	6.956668207173563e-08	-0.5959104931418884
H3K9ac_TrynkaL2_0	0.12541286015018221	0.36783098181006946	0.09146263874670486	2.932960633938106	0.7292923440002733	0.004414824774672055	2.1992107512280084e-08	4.705453083342446e-08	0.46737491847774054
H3K9ac_Trynka.extend.500L2_0	0.2298547983705853	0.6100713995070198	0.12120323517304814	2.65415994720035	0.5273034804243556	0.0021177336251557116	1.2460033236333607e-08	3.0494024968143104e-08	0.4086057268383074
Intron_UCSCL2_0	0.3874729729571045	0.494738165790058	0.05324298327428744	1.2768327091676364	0.13741083118120279	0.04894559374379491	-3.631465615416295e-08	1.2970966888190122e-07	-0.2799687676886055
Intron_UCSC.extend.500L2_0	0.39679649544660694	0.5159353970859617	0.04218835538702322	1.3002518999197816	0.10632239919240945	0.0006711535368064546	3.215894316899727e-08	1.2954512733273405e-07	0.24824510061576976
PromoterFlanking_HoffmanL2_0	0.008308451426979217	0.037783067795377163	0.040038643998774194	4.547546330076376	4.819026066489435	0.4687238407029186	7.302600981589974e-08	1.2263996975618923e-07	0.5954503247275496
PromoterFlanking_Hoffman.extend.500L2_0	0.033186499470992135	0.03851109185679527	0.0633468203811628	1.1604445322851025	1.9088129628294597	0.9318694941858032	-8.037126300446008e-08	5.604458342596656e-08	-1.434059423612782
Promoter_UCSCL2_0	0.04634551770888849	0.11237980707693263	0.06761120097451732	2.424825800476053	1.4588509162677956	0.3424967151761523	-8.389770051515304e-08	1.289051528598058e-07	-0.6508483070990823
Promoter_UCSC.extend.500L2_0	0.05693456591243414	0.1844810174977134	0.04572039118328297	3.2402287528010105	0.8030339820909732	0.013085883052664532	9.92357653642656e-08	1.0554458152650974e-07	0.9402260535690358
Repressed_HoffmanL2_0	0.4608732966189964	0.17790059100566213	0.11042341197967927	0.3860075910467263	0.23959602951560507	0.01842437632149205	-1.6819026182247925e-08	1.4672210861181716e-08	-1.1463184615718713
Repressed_Hoffman.extend.500L2_0	0.7185106117786826	0.5042780858498439	0.07300759258805789	0.701838048851494	0.10160962328354013	0.00043890876441981554	2.127751553849189e-08	1.506824966256098e-08	1.4120761213134554
SuperEnhancer_HniszL2_0	0.16720976575192845	0.3686024281974303	0.039978029264462055	2.2044312217044006	0.23908908121893582	6.352077737490798e-06	-1.2603911004455352e-07	1.8700986404787937e-07	-0.6739703848577968
SuperEnhancer_Hnisz.extend.500L2_0	0.17038297418337608	0.3928917555054692	0.039061533187005906	2.305933191908108	0.22925725633222957	6.3001107514446535e-09	1.2869121492051732e-07	1.8469195398914637e-07	0.6967884206156594
TFBS_ENCODEL2_0	0.1312281722396601	0.37010367553962165	0.17637416807171755	2.820306563926736	1.3440267060155953	0.17362488878930754	5.934714205960317e-08	4.461814904107475e-08	1.3301121479729952
TFBS_ENCODE.extend.500L2_0	0.34121451885447107	0.483412589388724	0.11342915930369904	1.4167409728391447	0.33242770467242894	0.2093553298108909	-2.507720183858433e-08	1.905993840680562e-08	-1.3157021446423018
Transcr_HoffmanL2_0	0.3459677891497274	0.5023732692333505	0.10309885755475087	1.4520810462384812	0.2980013191636517	0.1482442194763917	5.0314634777811e-09	1.5661824804333647e-08	0.32125652921292336
Transcr_Hoffman.extend.500L2_0	0.7620952569793894	0.6782451433215559	0.10118088761057492	0.8899742349923835	0.1327667200181923	0.4123242439837542	-1.2755126347924894e-08	1.4948170725751525e-08	-0.8532901170275887
TSS_HoffmanL2_0	0.017832102784039145	0.00594561843690683	0.0543421389178086	0.33342217173784644	3.047433024356961	0.8258282128381358	-2.5830511897608844e-07	1.3413097294290557e-07	-1.9257678767903896
TSS_Hoffman.extend.500L2_0	0.03435338664846886	0.2045671007164106	0.05701928015600528	5.954787014442089	1.6597862894704338	0.0014224979951468824	2.0329179743953257e-07	9.287665569646106e-08	2.1888363218409763
UTR_3_UCSCL2_0	0.011185912001340679	-0.02827224920471926	0.0372941767006802	-2.527487182210151	3.3340309396507264	0.30107746835172416	-7.783539328039962e-08	1.0726185915672357e-07	-0.7256576931663282
UTR_3_UCSC.extend.500L2_0	0.026455258113397075	0.014663299157422455	0.030212894701076864	0.5542678546007792	1.1420374192371574	0.6959478803241987	-7.700590099193824e-09	4.587634738324876e-08	-0.1678553446041262
UTR_5_UCSCL2_0	0.005484168431004776	-0.027601222707258316	0.025205300271451493	-5.032891140106976	4.596011334909626	0.17190158059951408	-8.851820471823531e-08	1.2252784435299334e-07	-0.7224333798219867
UTR_5_UCSC.extend.500L2_0	0.02686507774746488	-0.017993127592717567	0.03634871026376615	-0.6697589994659698	1.353009680651164	0.22633224596536572	-8.613892929266444e-08	4.1335379659730905e-08	-2.083903184191177
WeakEnhancer_HoffmanL2_0	0.020987193933260293	0.026385068110581847	0.07095782849077233	1.2571984703856507	3.381005994246762	0.9390258464781419	-2.3048522640612858e-08	8.510378685379601e-08	-0.2708284025035108
WeakEnhancer_Hoffman.extend.500L2_0	0.08878659334535449	0.19799573393192288	0.0909121581906937	2.2300183673201204	1.0239401554362084	0.23140328179569455	8.919564254621222e-09	3.362388510401348e-08	0.2652746470858166
GERP.NSL2_0	1.7453162562850615	2.21547914739301	0.3343403786145523	1.2693854992840663	0.19156435254101287	0.14645384951872537	-5.2213023468187234e-09	5.8477773608427205e-09	-0.8928695510504668
GERP.RSsup4L2_0	0.008149925207497402	0.04182425168416207	0.04512181762068136	5.131857117619493	5.536470148115251	0.4427404433583775	2.132364705292973e-08	1.3388601165269548e-07	0.1592671765310624
MAFbin1L2_0	0.10235727649606394	0.022241465824648532	0.03148142963781066	0.21729247383310174	0.3075641587534937	0.0006835477517480833	-6.679275856146101e-09	7.582354171221894e-09	-0.880897371095729
MAFbin2L2_0	0.0998554140226758	0.04337552920362728	0.025719175229267643	0.4343833494474049	0.25756415394189014	0.019123304695342923	-3.534748308039443e-09	6.955272200486119e-09	-0.5082113548039704
MAFbin3L2_0	0.09960663689728792	0.07741140201432012	0.024278540634758213	0.7771711245922798	0.24374420611945452	0.3503158530352459	2.7904003336540003e-09	7.210008225925872e-09	0.38701763523933724
MAFbin4L2_0	0.10069568686223601	0.11777812266478305	0.03344690075734167	1.1696441658510943	0.3321582264303049	0.6032174534583843	9.669535297615806e-09	7.687463114106751e-09	1.2578317650554818
MAFbin5L2_0	0.09831712255955595	0.13322640779020123	0.02941813209853264	1.3550682151982107	0.2992167725485711	0.21457134388278537	1.241340177139227e-08	8.006958414959298e-09	1.5503267443228468
MAFbin6L2_0	0.09964220045128808	0.11177404445938849	0.03704881590035548	1.1217540756140898	0.3718185240044702	0.7412947233082468	6.49077182088065e-09	7.9272698024495e-09	0.8187903253746988
MAFbin7L2_0	0.0997337933780998	0.13213676005902897	0.03365555819836399	1.324894557635912	0.33745390662894703	0.3084466317694607	1.0006209243509718e-08	7.351201988913844e-09	1.3611664131389425
MAFbin8L2_0	0.10022933459751703	0.1020058973289491	0.03066518312569814	1.0177249778078052	0.30595018163931625	0.9536366345416347	2.805896852587688e-09	8.386487036577456e-09	0.3345735634419797
MAFbin9L2_0	0.10109997066006796	0.08680622123170556	0.030351893365904797	0.8586176698663665	0.300216638716524	0.6392789485513071	-8.1004972875885e-10	9.151083122838533e-09	-0.08851954658101546
MAFbin10L2_0	0.09846256407520752	0.1732441494234264	0.031146139015090075	1.7594925650229798	0.31632467941115244	0.009994836878667283	1.5320739573867047e-08	7.203042488080618e-09	2.126981702415244
MAF_Adj_Predicted_Allele_AgeL2_0	3.39243741661591e-06	-0.4069993780480853	0.140077473349197	-119972.55308370087	41291.10021694367	0.027742672105418892	-5.414994104282204e-09	4.659289817904133e-09	-1.1621930199478354
MAF_Adj_LLD_AFRL2_0	0.0027964742384710846	-0.37418195759147277	0.06393075780576596	-133.8049006294616	22.861200338008047	0.0007856074482059592	-2.0838383725063503e-09	1.935161814822427e-09	-1.0768290054842602
Recomb_Rate_10kbL2_0	1.5524244420888622	1.440268657482961	0.40315959662525186	0.9277544326376425	0.25969675927208485	0.7657303879466835	-1.7392572050994053e-09	1.2070451217973037e-09	-1.4409214483296464
Nucleotide_Diversity_10kbL2_0	4.608695340678549	4.19968471473611	0.2947729627694488	0.911252405353785	0.06396017548993566	0.07116496437055317	1.2717493067803148e-09	1.1506921421292244e-09	1.105203781462423
Backgrd_Selection_StatL2_0	0.17771981186879934	0.25618775503053504	0.02635617396157538	1.4415261435211524	0.14830183356840754	6.428877140026641e-06	1.295956543191137e-08	1.032557192632721e-08	1.2550941995637297
CpG_Content_50kbL2_0	0.010051873737636588	0.01329763112357158	0.00044660028349836943	1.3229007318090467	0.04442955563858632	1.3695423245754652e-07	-3.917787917054433e-09	6.356031119148521e-07	-0.006163890395771497
MAF_Adj_ASMCL2_0	-2.348527005211715e-14	-0.3788360934128623	0.14418813571821723	16130795710339.766	-6139513635493.366	0.0005842283667665964	-2.860148259194143e-09	2.7504221460554825e-09	-1.039894280700155
GTEx_eQTL_MaxCPPL2_0	0.010340409461146732	0.1473835690977628	0.032012541673266406	14.25316566539699	3.095867895130361	7.238479259255573e-05	4.1738279684613057e-07	1.0975285573928139e-07	3.8029333636440956
BLUEPRINT_H3K27acQTL_MaxCPPL2_0	0.016545549069736272	0.08382997911011913	0.045378540831484786	5.066618143453087	2.7426433925053235	0.13953511733854998	9.853756918799435e-08	1.2432796550408678e-07	0.7925615832968433
BLUEPRINT_H3K4me1QTL_MaxCPPL2_0	0.013372535513144341	0.04724622358920601	0.022434229981133393	3.5330789394999935	1.6776347282145552	0.15106043128670268	1.6042630277816852e-08	7.891285241926032e-08	0.20329553153880564
BLUEPRINT_DNA_methylation_MaxCPPL2_0	0.03173097148138474	0.139666721692715	0.06713445096559478	4.4015898402181515	2.1157389084346128	0.1317891319204087	8.674314061166765e-08	9.833565129308385e-08	0.8821128397587426
synonymousL2_0	0.0031200308530606215	0.0034764854507702424	0.031574990097824725	1.1142471387293986	10.12008905836651	0.9909162299564549	-5.6349577121054116e-08	2.110320938443264e-07	-0.2670189926780612
non_synonymousL2_0	0.002715411550002273	0.016158720140738436	0.02669528454008537	5.9507444242567615	9.831027101605656	0.6094813584758263	7.087565322617963e-08	2.2991579589253633e-07	0.3082678723792741
Conserved_Vertebrate_phastCons46wayL2_0	0.029436054297494834	0.0619556534348024	0.07504609006694435	2.1047540138582757	2.549461599319416	0.6501539308935176	-4.8389759664231185e-08	7.739510246088332e-08	-0.6252302552178688
Conserved_Vertebrate_phastCons46way.extend.500L2_0	0.40697052368507536	0.5741569672292745	0.13749614272729843	1.4108072546147652	0.33785282895253765	0.21441924352800826	-6.28408753424524e-08	2.825647462529937e-08	-2.223946057523679
Conserved_Mammal_phastCons46wayL2_0	0.02143945497846979	0.08743825593471745	0.07314223278028364	4.078380538242499	3.4115714626950866	0.3447739717298678	-6.81989167345465e-08	1.5246862415657433e-07	-0.44729803992007633
Conserved_Mammal_phastCons46way.extend.500L2_0	0.33921960477819835	0.7717842416957437	0.14279043993992585	2.2751758177431443	0.42093805289729824	0.0015888322628566745	9.123512585587072e-08	2.8943982148454672e-08	3.1521276301209227
Conserved_Primate_phastCons46wayL2_0	0.01926907166878119	0.10261511601139628	0.09590738072667405	5.325379331981431	4.977270434987199	0.34959677130764344	2.644157647930187e-08	1.3445879431200553e-07	0.19665189335214023
Conserved_Primate_phastCons46way.extend.500L2_0	0.1758193331196165	0.5153467564888727	0.13199037122934276	2.9311154088968303	0.7507159132468371	0.0014938827454514484	2.3119054370845345e-08	2.660915557322334e-08	0.8688383330025675
BivFlnkL2_0	0.013549378568832001	0.05775366453152356	0.04856516037658671	4.262458550267085	3.5843090611035437	0.3750541562860532	7.053323539646538e-08	1.3247122419468712e-07	0.5324419384303855
BivFlnk.extend.500L2_0	0.03117933945395518	0.07215866706152024	0.05114280190758162	2.3143103197578077	1.640278556353253	0.43239076856157044	-6.22266679811736e-08	7.205759212060623e-08	-0.8635685172080391
HumanMouseAlignmentL2_0	0.31903393283084713	0.3714462676029182	0.13896391799816024	1.1642845145248555	0.4355772339484633	0.7033989984585258	-1.018979253596501e-08	2.4761963661722148e-08	-0.4115098735774628
HumanMouseAlignment.extend.500L2_0	0.5879599923437707	0.7837649769398691	0.07987381057824722	1.3330243335359702	0.1358490571099033	0.01870395387536831	6.826201279745573e-09	1.4593420950875445e-08	0.46775881424403615
LECIF_top5percL2_0	0.013758230572276297	0.06413725553140442	0.04145787633991318	4.661737219366351	3.013314548126081	0.21003887952331696	1.797754644557291e-08	1.006681887583449e-07	0.17858219828240088
LECIF_top5perc.extend.500L2_0	0.038858550828790174	0.16467512634482234	0.04370458915413941	4.237809255172096	1.124709702806488	0.005270209602827134	2.8458123297844527e-08	5.224656245614902e-08	0.5446889127247304
HumanOnlyBaseline_top5percL2_0	0.015221368864678831	-0.012022921800142177	0.03709325728459768	-0.7898712597420429	2.4369199389597966	0.4624223869229219	-1.0310528587971575e-07	6.274883304656595e-08	-1.6431426828798754
HumanOnlyBaseline_top5perc.extend.500L2_0	0.0733714702124201	0.19375515033346405	0.05886600232428715	2.6407423726486234	0.8023009782121348	0.04217269237026844	2.840376350020452e-08	2.715150988047836e-08	1.0461209570016037
T2D
Category	Prop._SNPs	Prop._h2	Prop._h2_std_error	Enrichment	Enrichment_std_error	Enrichment_p	Coefficient	Coefficient_std_error	Coefficient_z-score
baseL2_0	1.0	1.000000000000007	0.0	1.000000000000007	0.0	NA	-7.91527313954154e-09	1.7078104867978797e-08	-0.4634749113399909
Coding_UCSCL2_0	0.01427490862095777	0.01650276131792222	0.06794429979131313	1.1560677378833528	4.759701206882712	0.9739349368715623	-5.464133992215743e-08	1.395632013639281e-07	-0.3915168138030415
Coding_UCSC.extend.500L2_0	0.0636617812073122	0.1086837988271514	0.08364272713353547	1.7072063766677639	1.3138609311158933	0.5855018970771235	-2.22665932054909e-08	3.7704570681771586e-08	-0.5905542167134599
Conserved_LindbladTohL2_0	0.025685105866157906	0.21428169135098715	0.1417649281489213	8.342643883485787	5.519343735145256	0.15948908129568168	2.6109722552680982e-08	1.5906977380303213e-07	0.164140062115203
Conserved_LindbladToh.extend.500L2_0	0.33041242483215094	0.8200834527791754	0.1757929003239878	2.4819994381136747	0.5320408287106345	0.001960472588632088	-1.709788218097254e-08	2.075908258903084e-08	-0.8236338049932471
CTCF_HoffmanL2_0	0.02386616428114063	-0.07897050918950324	0.12234624287266108	-3.3088898684866095	5.1263471344383875	0.38435483991353125	-5.611861000803564e-08	1.0743574400273386e-07	-0.5223458033353184
CTCF_Hoffman.extend.500L2_0	0.07083572171116388	-0.022040711575398664	0.11173459930445613	-0.31115249542131784	1.5773764508260313	0.3995525419947742	-9.042399043539231e-09	4.637786605526248e-08	-0.19497229632697155
DGF_ENCODEL2_0	0.13600559891121844	0.055604315341723165	0.3211373727003251	0.40883842861513725	2.3612070037642843	0.8014499642199758	-3.984264956189141e-08	4.9724393335956605e-08	-0.8012696965994046
DGF_ENCODE.extend.500L2_0	0.5384702874055196	0.8845183574406619	0.18807453430220067	1.6426502596874673	0.34927560294624493	0.061031808847444254	1.1635231464079739e-08	1.9799682015243324e-08	0.5876473902521283
DHS_peaks_TrynkaL2_0	0.11058285813211827	0.12559425715837014	0.29559203819917895	1.1357479746844406	2.673036700191109	0.958976772705554	-6.564037238196351e-08	7.105175605489125e-08	-0.9238388468717486
DHS_TrynkaL2_0	0.1662005660308675	0.4660339622835852	0.31612302781756263	2.804045578262539	1.902057468076558	0.3229066020791177	6.586486369432938e-08	5.813671110659987e-08	1.1329306808147286
DHS_Trynka.extend.500L2_0	0.49604212872027065	0.9247039310163636	0.18129422237156104	1.8641641051778992	0.3654815022249792	0.02205515432516564	1.3663952597895162e-08	2.4572129288324958e-08	0.5560752361980842
Enhancer_AnderssonL2_0	0.00432768191554696	0.007790443910983637	0.05239071418950758	1.800142446466986	12.105953074161206	0.9471021554511649	7.162970480614988e-08	2.2992835789941774e-07	0.3115305369922414
Enhancer_Andersson.extend.500L2_0	0.019035056773355652	-0.04095354513002539	0.06738187477114352	-2.1514800621635217	3.5398830470241305	0.3632269751704058	-8.776144842655032e-08	8.392706985071609e-08	-1.0456870302115224
Enhancer_HoffmanL2_0	0.041989150096482915	0.0924461221461309	0.12305587651087364	2.2016669052292714	2.930658901838097	0.6747723262236495	-1.763196709380731e-08	8.699549847046861e-08	-0.20267677527927075
Enhancer_Hoffman.extend.500L2_0	0.08984511233469868	0.21416349593812134	0.11042403216109235	2.3836966794621084	1.2290488518699973	0.25694391852420406	7.670623479773744e-09	5.1937776892846504e-08	0.14768871404717815
FetalDHS_TrynkaL2_0	0.08393082620342789	0.2232422940120664	0.26173445474962115	2.659836726389199	3.1184544057178774	0.5837062956254535	-3.1708527366172203e-09	7.108407870555053e-08	-0.04460707368455529
FetalDHS_Trynka.extend.500L2_0	0.2833618428899481	0.5329239914447892	0.2015538750162454	1.8807189634624373	0.7112950457995318	0.22278826333340643	-1.2630009276750214e-08	2.9576761760441623e-08	-0.42702474933015216
H3K27ac_HniszL2_0	0.3890758491763095	0.5466154184152456	0.10870198305349696	1.4049070883542483	0.27938506921882655	0.14709503255144474	-6.90222054871765e-08	5.6984876874878914e-08	-1.21123724876563
H3K27ac_Hnisz.extend.500L2_0	0.4204863517312657	0.7065980617297063	0.11360236333061631	1.6804304320947272	0.2701689671088777	0.0111698499580138	5.932728894546059e-08	5.5854796810311615e-08	1.062169989570312
H3K27ac_PGC2L2_0	0.2687779339554607	0.6467583233715111	0.19069887000037022	2.4062924878300676	0.7095034446985928	0.03985497494056787	7.789957670550316e-09	5.5765269332537326e-08	0.13969192229840294
H3K27ac_PGC2.extend.500L2_0	0.33520645901241686	0.7181135299311432	0.1323763057183064	2.142302186082108	0.39490977026013346	0.003199422125115601	6.356188642417668e-09	4.8130896351898186e-08	0.1320604668557558
H3K4me1_peaks_TrynkaL2_0	0.16982251270264725	0.5033920354537309	0.2411559147142619	2.964224397828521	1.4200467940108548	0.14258603135014697	1.9605767279495265e-08	3.651909748604041e-08	0.5368634119994247
H3K4me1_TrynkaL2_0	0.4236845553020814	0.7195479566576894	0.22429770376525504	1.698310565379617	0.5293978762226388	0.1707851299601675	-1.683791690432994e-08	3.336605715935696e-08	-0.504642092528695
H3K4me1_Trynka.extend.500L2_0	0.6058191032985364	0.9138229313904223	0.11854287262497663	1.5084089069078221	0.19567371180528936	0.007181645084120681	2.0502005019881455e-09	2.2272839634605077e-08	0.09204935408427987
H3K4me3_peaks_TrynkaL2_0	0.04164878004428334	0.15877073261478525	0.1489922164575782	3.812134051608984	3.5773488755051472	0.4187387451508404	7.629871940453857e-09	7.599669302563163e-08	0.1003974204230243
H3K4me3_TrynkaL2_0	0.133010543754998	0.434398535671789	0.15988305287036075	3.265895495261939	1.2020329242835157	0.04228368211284132	6.242272233365441e-09	4.2546762978498384e-08	0.14671556180478554
H3K4me3_Trynka.extend.500L2_0	0.25513914324378867	0.5735818782008861	0.15917107285795984	2.24811399344091	0.623859870478086	0.039047598154570234	-6.026098894486347e-10	2.7218581179138746e-08	-0.022139651052439705
H3K9ac_peaks_TrynkaL2_0	0.038459467361967696	0.011653546723656483	0.16602097308657449	0.3030085313968907	4.316777752641252	0.8711069334339754	-1.1476052436005082e-07	8.705750821025691e-08	-1.3182151283596009
H3K9ac_TrynkaL2_0	0.12541286015018221	0.5987028858175403	0.18816160644209223	4.773855608592229	1.5003374152919264	0.004527586153548629	8.709288032113732e-08	5.065316604368175e-08	1.719396577225421
H3K9ac_Trynka.extend.500L2_0	0.2298547983705853	0.6267517489081382	0.1518296390777555	2.7267290191508313	0.6605458757183172	0.004890729498289278	-4.936977622512622e-09	2.961142690400656e-08	-0.16672542118679956
Intron_UCSCL2_0	0.3874729729571045	0.5369766995685348	0.073700749594301	1.3858429801450467	0.19020874935310675	0.030803217078830377	1.985954850645927e-07	1.364156331610378e-07	1.4558117751075637
Intron_UCSC.extend.500L2_0	0.39679649544660694	0.513620688837503	0.058540847261282454	1.294418410272013	0.14753368019390617	0.04790511917594664	-2.0365821427680731e-07	1.3631436873889283e-07	-1.4940333595125994
PromoterFlanking_HoffmanL2_0	0.008308451426979217	0.03866433752619358	0.07411481030208031	4.653615401859687	8.920412059149141	0.6792972973683484	4.050812692537492e-08	1.725476744580609e-07	0.23476483848654098
PromoterFlanking_Hoffman.extend.500L2_0	0.033186499470992135	0.07898473341600976	0.10712776805958035	2.3800260550242496	3.2280526650067225	0.6648408326492621	-6.403096363665948e-09	7.528905370640162e-08	-0.08504684344467343
Promoter_UCSCL2_0	0.04634551770888849	0.25567309350409606	0.09832303576555088	5.516673588804493	2.121522007438785	0.022489898678445714	2.724145916081423e-07	1.3877958155839423e-07	1.9629299105035745
Promoter_UCSC.extend.500L2_0	0.05693456591243414	0.11356815729904368	0.0745287513398752	1.9947136766391176	1.3090246697322865	0.4422330386762502	-2.269948587852633e-07	1.1632761686050762e-07	-1.951341090890399
Repressed_HoffmanL2_0	0.4608732966189964	0.17264194245608655	0.2265961073629862	0.3745974082738179	0.491666818245521	0.19921770909026804	9.979817637702928e-09	2.019084787178816e-08	0.49427432176572017
Repressed_Hoffman.extend.500L2_0	0.7185106117786826	0.43670958420547645	0.0917595510875015	0.6077983777085715	0.12770799704732197	0.0015437467524775286	-1.2141274890371932e-09	1.8516827200603578e-08	-0.065568872889715
SuperEnhancer_HniszL2_0	0.16720976575192845	0.29331294361092386	0.06626994616887008	1.7541615604323102	0.39632820410255126	0.06235662187735102	-4.0029894059742295e-09	2.236410742869085e-07	-0.01789916909824358
SuperEnhancer_Hnisz.extend.500L2_0	0.17038297418337608	0.3022251649508556	0.06387379079563525	1.7737990923059206	0.37488364727622703	0.0445446319003856	4.4611475853325675e-09	2.2118654699754223e-07	0.0201691632962747
TFBS_ENCODEL2_0	0.1312281722396601	0.19596813339826458	0.2303578006195627	1.4933388925083162	1.7553989870320195	0.7760746261723426	-1.3343024497504428e-08	4.559581690120145e-08	-0.29263703129645735
TFBS_ENCODE.extend.500L2_0	0.34121451885447107	0.5700756889557734	0.18671487651916405	1.6707251815357607	0.5472067166016416	0.22433142346634805	5.3430292751204715e-09	2.4606092923865382e-08	0.2171425301713903
Transcr_HoffmanL2_0	0.3459677891497274	0.6660105559052676	0.2073535780044789	1.9250652135625046	0.5993435935584764	0.11147087078422291	3.5237633597574266e-08	1.9018806667249398e-08	1.8527783690158581
Transcr_Hoffman.extend.500L2_0	0.7620952569793894	0.585815709619439	0.12410849942300584	0.7686909270913913	0.16285168853420945	0.15473601500638848	-2.334913574123236e-08	1.4808231205198278e-08	-1.5767673679376295
TSS_HoffmanL2_0	0.017832102784039145	0.1054908062722843	0.088274535252205	5.915780519541712	4.950315524830659	0.307431342432999	1.2591910701432406e-07	1.2545911906353093e-07	1.0036664369575257
TSS_Hoffman.extend.500L2_0	0.03435338664846886	0.050116755594186935	0.08428425701972704	1.4588592416526902	2.4534482693712416	0.8512987663528636	-1.1381716275889284e-07	8.015219868263484e-08	-1.4200129831691266
UTR_3_UCSCL2_0	0.011185912001340679	-0.024021925251242915	0.04848359228367465	-2.147516022686732	4.334344153419381	0.4539203557924655	-3.1121654186714266e-08	1.2013140544927977e-07	-0.2590634320003359
UTR_3_UCSC.extend.500L2_0	0.026455258113397075	0.015294840007699484	0.057841215988232955	0.5781398897013256	2.1863788189215163	0.846289408716737	8.276421565135877e-09	5.498742648633552e-08	0.15051480118264096
UTR_5_UCSCL2_0	0.005484168431004776	0.09338823485647921	0.11083760700096272	17.028695604698846	20.210467347126265	0.4228017987002919	2.955817726273892e-07	3.9262850674672844e-07	0.7528280997132466
UTR_5_UCSC.extend.500L2_0	0.02686507774746488	0.10860725682449102	0.07265457559817882	4.042692816503751	2.7044245425656683	0.24207622330848252	-3.8460144375693676e-08	6.820209614994059e-08	-0.5639144036151033
WeakEnhancer_HoffmanL2_0	0.020987193933260293	0.10934260404210083	0.15181646882049019	5.209967773196005	7.233766901057362	0.5553731210947277	5.525658136605231e-08	1.362470184323505e-07	0.4055617656946259
WeakEnhancer_Hoffman.extend.500L2_0	0.08878659334535449	0.20576313565120374	0.13239401137029597	2.3175023153647074	1.491148678892556	0.38106102530886043	-2.852245577230836e-09	4.3313591657997784e-08	-0.06585105201508205
GERP.NSL2_0	1.7453162562850615	2.801509569224862	0.6098357116916381	1.6051586978212924	0.3494127264875679	0.06181562313113592	-2.0505220646168777e-09	5.473505218198535e-09	-0.3746268584524625
GERP.RSsup4L2_0	0.008149925207497402	0.18355264524267306	0.08385180230491845	22.522003646587645	10.288659118954888	0.018652143739180612	2.698953346391566e-07	1.7270891229498607e-07	1.5627180499995077
MAFbin1L2_0	0.10235727649606394	0.08215829292954568	0.047187118278958516	0.8026619673952052	0.46100404284177154	0.6616215822603597	9.856331058390617e-09	8.615973837451182e-09	1.1439601888701143
MAFbin2L2_0	0.0998554140226758	0.10291915603183655	0.04329801022903854	1.03068178164546	0.43360703726295863	0.9433866289272705	1.3259251058308372e-08	8.012169609452425e-09	1.6548889632423232
MAFbin3L2_0	0.09960663689728792	0.07666718125259986	0.046102259856992026	0.769699526464861	0.4628432531512094	0.6158073504976773	9.521633890488731e-09	7.110782121500646e-09	1.3390417154954684
MAFbin4L2_0	0.10069568686223601	0.0361666018676684	0.044622205950937244	0.35916733868798895	0.443139198325206	0.13695748535176044	3.6262772919415304e-09	7.3561413721354725e-09	0.49295916275856316
MAFbin5L2_0	0.09831712255955595	0.1468784086123336	0.04564260377089081	1.493925013146733	0.46423860445308135	0.27841349150286354	2.012265499500527e-08	8.33472680007032e-09	2.414314887302064
MAFbin6L2_0	0.09964220045128808	0.009633234786649458	0.047419449434150426	0.09667826225253669	0.47589725256350895	0.0575832731756021	-5.375690931374888e-10	7.780562892024275e-09	-0.06909128563031627
MAFbin7L2_0	0.0997337933780998	0.09745333223125696	0.04844898169729884	0.9771345191073059	0.4857830034963614	0.9624034126763562	1.2590542832009385e-08	8.264280570956627e-09	1.5234892770045407
MAFbin8L2_0	0.10022933459751703	0.06737853278926742	0.046751419050258265	0.672243640645067	0.4664444719501953	0.48028278568819704	8.076742383592293e-09	8.266585040676235e-09	0.9770349356899118
MAFbin9L2_0	0.10109997066006796	0.22947631917364997	0.06765992404338061	2.26979610058668	0.6692378207593749	0.04067318183758207	3.1676833724601855e-08	9.857161225955318e-09	3.2135858386075915
MAFbin10L2_0	0.09846256407520752	0.15126894032519977	0.050470564404896126	1.5363091723841131	0.5125863304387013	0.28381046842823093	2.0448783331551225e-08	8.628272719450813e-09	2.3699741531643177
MAF_Adj_Predicted_Allele_AgeL2_0	3.39243741661591e-06	-0.26669125803261584	0.1920029424629467	-78613.46438592547	56597.3425250324	0.1936996419762925	-1.875136134722711e-09	3.8875383219335235e-09	-0.482345376286885
MAF_Adj_LLD_AFRL2_0	0.0027964742384710846	-0.26550471801812053	0.11036921052595657	-94.94266543405736	39.46727239879695	0.05654570151211709	-2.625878882359287e-09	2.105793230861609e-09	-1.2469784990641646
Recomb_Rate_10kbL2_0	1.5524244420888622	0.5225460234741899	0.7693853524730425	0.3365999718292756	0.49560244712315743	0.11314474721595669	-3.4851258189130234e-09	1.7816103891473884e-09	-1.9561660844270634
Nucleotide_Diversity_10kbL2_0	4.608695340678549	3.625538205486137	0.36024918593543676	0.7866734373794255	0.07816728147675658	0.0016164929935229954	-7.151627541427714e-10	1.2432230933077014e-09	-0.5752489299728336
Backgrd_Selection_StatL2_0	0.17771981186879934	0.24585367290404703	0.02492278539676268	1.3833779718692654	0.14023639308802435	6.609930466510124e-05	-1.2688905662722992e-08	1.1407631612635634e-08	-1.112317270893299
CpG_Content_50kbL2_0	0.010051873737636588	0.012161341824917224	0.0005499136263866272	1.2098581958289318	0.054707574004597845	0.0002913707466064293	6.093129294549732e-07	6.029972024844631e-07	1.010473890997318
MAF_Adj_ASMCL2_0	-2.348527005211715e-14	-0.35302825504725877	0.16327721912059898	15031901028339.846	-6952324531856.08	0.01311750082453962	-2.7448037887427223e-10	3.011080289652752e-09	-0.09115677845505948
GTEx_eQTL_MaxCPPL2_0	0.010340409461146732	0.0599843941849558	0.03869059891973149	5.800968947152663	3.7416892498414445	0.18932997078330632	1.0332897951081815e-07	9.694223393615677e-08	1.0658819723389859
BLUEPRINT_H3K27acQTL_MaxCPPL2_0	0.016545549069736272	0.038774612848139794	0.045203604967843064	2.3435071682850985	2.7320704062052372	0.6253110380593796	2.4061849152857785e-08	9.414219367006788e-08	0.2555904872706206
BLUEPRINT_H3K4me1QTL_MaxCPPL2_0	0.013372535513144341	0.014962401043777634	0.04306042419477057	1.1188903577089444	3.22006429913347	0.9704226840077843	-2.7493973263744225e-08	1.1402900008531423e-07	-0.24111386790354894
BLUEPRINT_DNA_methylation_MaxCPPL2_0	0.03173097148138474	0.07318085798323193	0.0584454095290863	2.306291127145733	1.8419041964527882	0.48884259239312877	2.0211361396731774e-08	6.257992529239337e-08	0.32296876837576666
synonymousL2_0	0.0031200308530606215	-0.01668560957332907	0.05969669124281766	-5.347898902012836	19.13336567946361	0.7392669569075896	1.0571262033789855e-08	3.014679985227932e-07	0.03506595089889977
non_synonymousL2_0	0.002715411550002273	0.03796645722679606	0.03888630553115187	13.98184272537409	14.320593698262542	0.36390020367119924	2.6054691225875137e-07	2.3750950864941513e-07	1.0969957107836952
Conserved_Vertebrate_phastCons46wayL2_0	0.029436054297494834	0.15095514761684897	0.12271332877343401	5.128239881990436	4.16881038243898	0.31288958395105376	-8.793701360057875e-08	9.210379658996042e-08	-0.9547599214836725
Conserved_Vertebrate_phastCons46way.extend.500L2_0	0.40697052368507536	1.05641367491177	0.18455060364568684	2.595798991401282	0.45347412872706483	0.0001156274521824631	7.984827524338732e-09	2.6175424399779676e-08	0.30505054674131443
Conserved_Mammal_phastCons46wayL2_0	0.02143945497846979	0.2045021746149268	0.12494856057990482	9.538590174997202	5.827972805529911	0.14315334572376637	7.948537482555021e-08	2.0432719090106555e-07	0.38901026571660124
Conserved_Mammal_phastCons46way.extend.500L2_0	0.33921960477819835	1.0815480113223122	0.20104335303955648	3.188341699853968	0.5926643101038055	3.163239447039169e-05	5.437933404275368e-08	3.1987666163113017e-08	1.7000094275543582
Conserved_Primate_phastCons46wayL2_0	0.01926907166878119	0.18867501008127596	0.11057366313061635	9.791598335635339	5.7384011555555325	0.12533258322270943	5.608086638533728e-08	1.2521721348592547e-07	0.4478686661689754
Conserved_Primate_phastCons46way.extend.500L2_0	0.1758193331196165	0.5620449556061824	0.15895021280210328	3.19671873185756	0.9040542355712581	0.013477920732108923	-1.287479148958006e-09	2.954637255752126e-08	-0.0435748634270256
BivFlnkL2_0	0.013549378568832001	0.12422261087130249	0.08174092809439137	9.168140829503066	6.032817496325789	0.1480395651067711	1.3486013132000765e-07	1.544244782522197e-07	0.8733079939550915
BivFlnk.extend.500L2_0	0.03117933945395518	0.10201481605055984	0.08108256818489203	3.271872266608233	2.600522320385671	0.367490729046163	-5.821077847786371e-08	7.75581595071187e-08	-0.750543577204418
HumanMouseAlignmentL2_0	0.31903393283084713	0.3406267060186572	0.25453318141559106	1.0676817446853173	0.7978247929838405	0.9316690356155646	-3.2835637694131957e-08	2.8681725077691576e-08	-1.144827851364884
HumanMouseAlignment.extend.500L2_0	0.5879599923437707	0.8024512092192699	0.12386586952032622	1.3648058025521057	0.21067057475554193	0.08236183358731886	7.346909523611053e-09	1.84602261951605e-08	0.3979858884685338
LECIF_top5percL2_0	0.013758230572276297	0.13065836692370353	0.10412127514421352	9.496742058312963	7.567926311252877	0.25626254663723724	8.655470386877089e-08	1.6805186993781328e-07	0.5150475499070615
LECIF_top5perc.extend.500L2_0	0.038858550828790174	0.1880672643678971	0.08943563526241162	4.8397909946903805	2.3015689817271583	0.08313168523394454	-3.976677164866651e-09	6.601182793078753e-08	-0.06024188830274691
HumanOnlyBaseline_top5percL2_0	0.015221368864678831	0.16538314140685006	0.08613730161433267	10.865195034503202	5.658972092464968	0.07546589904297679	1.2714380760169108e-07	1.0529129110236716e-07	1.207543437548679
HumanOnlyBaseline_top5perc.extend.500L2_0	0.0733714702124201	0.22661991801120362	0.1006015355427978	3.0886653539190236	1.371126069186607	0.13072593997360463	-2.434409088106192e-08	3.51997507335369e-08	-0.6915983884473321
