# Supplementary material for: Learning a genome-wide score of human–mouse conservation at the functional genomics level
Source: Nat Commun. 2021 May 3;12:2495. doi: 10.1038/s41467-021-22653-8 (PMC8093196; doi:10.1038/s41467-021-22653-8)
Supplement: Supplementary file 8 — Source Data [file 41467_2021_22653_MOESM8_ESM.zip › 8/SupFig19.xlsx]

## Sheet: SupFig19ac
	PCC	SCC
PhastCons score (100 vertebrates)	0.192048	0.126951
PhastCons score (46 placental mammals)	0.249706	0.17107
PhyloP score (100 vertebrates)	0.234734	0.127129
PhyloP score (46 placental mammals)	0.241594	0.17463
GERP++ score (34 mammals)	0.184263	0.138293
Percent identity (human vs. mouse)	0.197956	0.140715

## Sheet: SupFig19bd
Sequence constraint score	Minimum number of bases annotated	PCC	SCC		Minimum number of bases annotated	Number of windows (mil)
PhastCons score (100 vertebrates)	1	0.115268	0.0465152		1	118.996
PhastCons score (100 vertebrates)	10	0.116333	0.0482431		10	116.175
PhastCons score (100 vertebrates)	20	0.119246	0.0517305		20	111.703
PhastCons score (100 vertebrates)	30	0.125734	0.0582524		30	104.318
PhastCons score (100 vertebrates)	40	0.140197	0.0719465		40	88.496
PhastCons score (100 vertebrates)	50	0.192048	0.126951		50	33.6681
PhastCons score (46 placental mammals)	1	0.158222	0.0699808
PhastCons score (46 placental mammals)	10	0.159572	0.0724066
PhastCons score (46 placental mammals)	20	0.162797	0.076636
PhastCons score (46 placental mammals)	30	0.169751	0.0839358
PhastCons score (46 placental mammals)	40	0.185591	0.0991629
PhastCons score (46 placental mammals)	50	0.249706	0.17107
PhyloP score (100 vertebrates)	1	0.11567	0.00561603
PhyloP score (100 vertebrates)	10	0.117183	0.00716775
PhyloP score (100 vertebrates)	20	0.121303	0.011283
PhyloP score (100 vertebrates)	30	0.130582	0.020249
PhyloP score (100 vertebrates)	40	0.151936	0.0404293
PhyloP score (100 vertebrates)	50	0.234734	0.127129
PhyloP score (46 placental mammals)	1	0.114104	0.0432623
PhyloP score (46 placental mammals)	10	0.115698	0.0448278
PhyloP score (46 placental mammals)	20	0.120135	0.0488273
PhyloP score (46 placental mammals)	30	0.130133	0.0574562
PhyloP score (46 placental mammals)	40	0.153106	0.0775922
PhyloP score (46 placental mammals)	50	0.241594	0.17463
GERP++ score (34 mammals)	1	0.0652296	0.00570767
GERP++ score (34 mammals)	10	0.0668814	0.00779522
GERP++ score (34 mammals)	20	0.0710886	0.0122467
GERP++ score (34 mammals)	30	0.0803984	0.0213254
GERP++ score (34 mammals)	40	0.101777	0.0419849
GERP++ score (34 mammals)	50	0.184263	0.138293
Percent identity (human vs. mouse)	1	0.100506	0.0647134
Percent identity (human vs. mouse)	10	0.109303	0.0677748
Percent identity (human vs. mouse)	20	0.113628	0.0699041
Percent identity (human vs. mouse)	30	0.11952	0.073148
Percent identity (human vs. mouse)	40	0.133967	0.0827013
Percent identity (human vs. mouse)	50	0.197956	0.140715
