# Supplementary material for: Learning a genome-wide score of human–mouse conservation at the functional genomics level
Source: Nat Commun. 2021 May 3;12:2495. doi: 10.1038/s41467-021-22653-8 (PMC8093196; doi:10.1038/s41467-021-22653-8)
Supplement: Supplementary file 8 — Source Data [file 41467_2021_22653_MOESM8_ESM.zip › 8/SupFig21.xlsx]

## Sheet: Sheet1
ConsHMM state	Group Description	Mean LECIF score	Mean PhyloP score (100 vertebrate)
1	High align and match frequency for all vertebrates	0.333	5.189
2	High align and matching for mammals and some non-mammals	0.203	2.434
3		0.252	0.635
4		0.233	1.4
5	High align and match for mammals	0.215	1.19
6		0.182	0.627
7		0.273	0.285
8		0.199	0.045
9		0.175	-0.032
10		0.18	-0.249
11		0.164	0.101
12		0.117	0.202
13		0.121	0.269
14		0.176	0.22
15		0.188	-0.248
16		0.135	-0.288
17		0.13	0.387
18		0.134	-0.424
19		0.195	-0.216
20		0.178	0.176
21		0.164	0.116
22		0.15	0.058
23	High align and match for mammals, but missing notable subsets	0.151	0.101
24		0.135	0.068
25		0.114	0.088
26		0.138	0.107
27		0.163	-0.434
28		0.38	0.243
29		0.097	0.085
30		0.095	0.103
31		0.12	0.078
32		0.088	0.178
33		0.091	0.109
34		0.12	0.132
35		0.195	0.191
36		0.123	0.213
37		0.163	0.251
38		0.116	0.186
39		0.1	0.105
40		0.093	0.128
41		0.094	0.135
42		0.113	0.115
43		0.124	0.092
44		0.091	0.167
45		0.095	0.105
46		0.131	0.121
47	High align frequencies for mammals, but low match frequencies	0.164	-1.176
48		0.118	-0.542
49		0.188	-0.531
50		0.198	-0.316
51		0.137	-0.463
52		0.144	-0.53
53		0.209	-0.504
54		0.252	-0.358
55		0.194	-0.381
56		0.134	-0.591
57		0.145	-0.662
58		0.142	-0.672
59		0.131	-0.701
60		0.102	-0.684
61		0.107	-0.631
62		0.143	-0.615
63		0.18	-0.635
64	High align and match frequencies for primates	0.113	0.074
65		0.152	-0.062
66		0.156	-0.052
67		0.127	-0.077
68		0.097	-0.012
69		0.09	0.17
70		0.101	-0.594
71		0.116	-0.653
72		0.096	0.203
73		0.074	-0.07
74		0.158	0.002
75		0.094	0.119
76		0.098	0.126
77		0.116	0.104
78		0.091	0.134
79		0.074	0.127
80		0.095	0.088
81		0.056	0.177
82		0.059	0.184
83		0.132	0.044
84		0.061	0.079
85		0.101	0.109
86		0.049	0.031
87		0.1	-1.09
88		0.129	-1.016
89		0.125	-0.814
90	High align and match frequencies for a few primates	0.122	-0.004
91		0.095	-0.033
92		0.096	-0.013
93		0.101	-0.018
94		0.118	-0.021
95		0.086	0.1
96		0.153	0
97		0.057	0.004
98		0.04	-0.034
99		0.068	0.028
100	Putative artifact	0.033	2.138
