# Supplementary material for: Learning a genome-wide score of human–mouse conservation at the functional genomics level
Source: Nat Commun. 2021 May 3;12:2495. doi: 10.1038/s41467-021-22653-8 (PMC8093196; doi:10.1038/s41467-021-22653-8)
Supplement: Supplementary file 8 — Source Data [file 41467_2021_22653_MOESM8_ESM.zip › 8/SupFig23a_ESM.txt]

GWAS	Overlaps with QTL	LECIF score
True	False	0.88913
True	False	0.48539
True	False	0.51085
True	False	0.32975
True	False	0.33696
True	False	0.40814
True	False	0.41855
True	False	0.5042
True	False	0.58917
True	False	0.51689
True	False	0.0616
True	False	0.31579
True	False	0.09772
True	False	0.10131
True	False	0.01369
True	False	0.23043000000000002
True	False	0.23599
True	False	0.0308
True	False	0.01523
True	False	0.42888999999999994
True	False	0.5171399999999999
True	False	0.19535999999999998
True	False	0.47288
True	False	0.58621
True	False	0.49868999999999997
True	False	0.00903
True	False	0.40649
True	False	0.35536999999999996
True	False	0.10273
True	False	0.15779
True	False	0.44992
True	False	0.20455
True	False	0.14246
True	False	0.36212
True	False	0.36662
True	False	0.18069000000000002
True	False	0.010459999999999999
True	False	0.43354
True	False	0.6390399999999999
True	False	0.55038
True	False	0.34215
True	False	0.48555
True	False	0.14424
True	False	0.34518000000000004
True	False	0.57457
True	False	0.48051000000000005
True	False	0.6016199999999999
True	False	0.21868
True	False	0.48727
True	False	0.03792
True	False	0.54408
True	False	0.04131
True	False	0.046360000000000005
True	False	0.06663
True	False	0.055670000000000004
True	False	0.04803
True	False	0.05002
True	False	0.00818
True	False	0.03592
True	False	0.03112
True	False	0.21255
True	False	0.12537
True	False	0.24201
True	False	0.49556999999999995
True	False	0.73725
True	False	0.5443399999999999
True	False	0.17674
True	False	0.27795
True	False	0.40635
True	False	0.20092000000000002
True	False	0.08588
True	False	0.11363
True	False	0.01524
True	False	0.06713999999999999
True	False	0.1589
True	False	0.03451
True	False	0.0391
True	False	0.10547000000000001
True	False	0.18181
True	False	0.20829
True	False	0.20967
True	False	0.05057
True	False	0.38372
True	False	0.012790000000000001
True	False	0.0716
True	False	0.01786
True	False	0.01844
True	False	0.05609
True	False	0.03319
True	False	0.03512
True	False	0.01522
True	False	0.01825
True	False	0.04645
True	False	0.03232
True	False	0.03399
True	False	0.03316
True	False	0.036739999999999995
True	False	0.01057
True	False	0.02858
True	False	0.02444
True	False	0.013009999999999999
True	False	0.013580000000000002
True	False	0.02249
True	False	0.03952
True	False	0.03779
True	False	0.04278
True	False	0.04881
True	False	0.04881
True	False	0.037219999999999996
True	False	0.034710000000000005
True	False	0.03305
True	False	0.03336
True	False	0.025259999999999998
True	False	0.024880000000000003
True	False	0.03876
True	False	0.0698
True	False	0.06517
True	False	0.045489999999999996
True	False	0.20949
True	False	0.023209999999999998
True	False	0.06285
True	False	0.046189999999999995
True	False	0.04961
True	False	0.04961
True	False	0.047939999999999997
True	False	0.047939999999999997
True	False	0.06806
True	False	0.0489
True	False	0.05461
True	False	0.04677
True	False	0.028319999999999998
True	False	0.01995
True	False	0.4573
True	False	0.03603
True	False	0.01768
True	False	0.01621
True	False	0.04677
True	False	0.04993
True	False	0.06785
True	False	0.0014
True	False	0.00137
True	False	0.0050799999999999994
True	False	0.06274
True	False	0.048589999999999994
True	False	0.05
True	False	0.03372
True	False	0.026810000000000004
True	False	0.03222
True	False	0.04584
True	False	0.04675
True	False	0.02735
True	False	0.04881
True	False	0.07491
True	False	0.07665
True	False	0.03281
True	False	0.01286
True	False	0.04655
True	False	0.07309
True	False	0.04893
True	False	0.02043
True	False	0.01994
True	False	0.13377
True	False	0.26058000000000003
True	False	0.00707
True	False	0.0028699999999999997
True	False	0.00886
True	False	0.0048
True	False	0.0037600000000000003
True	False	0.00634
True	False	0.0129
True	False	0.01406
True	False	0.009040000000000001
True	False	0.02083
True	False	0.01585
True	False	0.02418
True	False	0.02181
True	False	0.00233
True	False	0.0058
True	False	0.00607
True	False	0.0028699999999999997
True	False	0.01296
True	False	0.01181
True	False	0.01709
True	False	0.03901
True	False	0.0025
True	False	0.00644
True	False	0.00644
True	False	0.02522
True	False	0.00951
True	False	0.02684
True	False	0.03052
True	False	0.0222
True	False	0.01856
True	False	0.06264
True	False	0.15732000000000002
True	False	0.10152
True	False	0.33938
True	False	0.18532
True	False	0.13605
True	False	0.16379000000000002
True	False	0.02231
True	False	0.60006
True	False	0.04192
True	False	0.006999999999999999
True	False	0.01404
True	False	0.00663
True	False	0.00663
True	False	0.09515
True	False	0.03703
True	False	0.051370000000000006
True	False	0.0487
True	False	0.045810000000000003
True	False	0.04662
True	False	0.05067
True	False	0.012459999999999999
True	False	0.0302
True	False	0.02418
True	False	0.0678
True	False	0.04664
True	False	0.04034
True	False	0.07017999999999999
True	False	0.08372
True	False	0.044989999999999995
True	False	0.06134
True	False	0.06704
True	False	0.05294
True	False	0.13322
True	False	0.13448
True	False	0.04975
True	False	0.0359
True	False	0.05212000000000001
True	False	0.04211
True	False	0.00018999999999999998
True	False	0.0001
True	False	0.00035
True	False	0.00059
True	False	0.019809999999999998
True	False	0.030239999999999996
True	False	0.017490000000000002
True	False	0.03475
True	False	0.04866
True	False	0.02822
True	False	0.04369
True	False	0.03676
True	False	0.03609
True	False	0.03609
True	False	0.054329999999999996
True	False	0.03759
True	False	0.010440000000000001
True	False	0.04575
True	False	0.04852
True	False	0.0474
True	False	0.05269
True	False	0.020059999999999998
True	False	0.18058
True	False	0.0059700000000000005
True	False	0.02366
True	False	0.02553
True	False	0.01674
True	False	0.026060000000000003
True	False	0.15933
True	False	0.03441
True	False	0.09901
True	False	0.053970000000000004
True	False	0.02324
True	False	0.028999999999999998
True	False	0.02179
True	False	0.00179
True	False	0.028339999999999997
True	False	0.04547
True	False	0.16137
True	False	0.0534
True	False	0.02315
True	False	0.011609999999999999
True	False	0.039889999999999995
True	False	0.04552
True	False	0.06766
True	False	0.059320000000000005
True	False	0.35144000000000003
True	False	0.34684
True	False	0.38955
True	False	0.29144000000000003
True	False	0.14711
True	False	0.19742
True	False	0.09468
True	False	0.33515
True	False	0.20135999999999998
True	False	0.31237
True	False	0.28336
True	False	0.45815
True	False	0.54255
True	False	0.30316
True	False	0.0598
True	False	0.0132
True	False	0.00316
True	False	0.07561
True	False	0.11359000000000001
True	False	0.28841
True	False	0.2633
True	False	0.10740999999999999
True	False	0.04421
True	False	0.01158
True	False	0.05437
True	False	0.23209000000000002
True	False	0.01247
True	False	0.01066
True	False	0.01975
True	False	0.09609
True	False	0.1609
True	False	0.02521
True	False	0.053029999999999994
True	False	0.05599
True	False	0.19777
True	False	0.14411
True	False	0.28655
True	False	0.5876899999999999
True	False	0.07822
True	False	0.0677
True	False	0.40336
True	False	0.10728
True	False	0.6333
True	False	0.03215
True	False	0.75817
True	False	0.55652
True	False	0.42338000000000003
True	False	0.62937
True	False	0.13552
True	False	0.48378000000000004
True	False	0.5213899999999999
True	False	0.12384
True	False	0.89071
True	False	0.61762
True	False	0.2946
True	False	0.10747000000000001
True	False	0.06097999999999999
True	False	0.35388000000000003
True	False	0.051019999999999996
True	False	0.04386
True	False	0.04222
True	False	0.00542
True	False	0.00112
True	False	0.00161
True	False	0.00164
True	False	0.00193
True	False	0.00117
True	False	0.00246
True	False	0.0008300000000000001
True	False	0.00728
True	False	0.01258
True	False	0.0052899999999999996
True	False	0.00252
True	False	0.33066
True	False	0.24841999999999997
True	False	0.80006
True	False	0.83362
True	False	0.03524
True	False	0.00733
True	False	0.10307000000000001
True	False	0.01371
True	False	0.0395
True	False	0.01643
True	False	0.00499
True	False	0.04834
True	False	0.052579999999999995
True	False	0.30629
True	False	0.23665999999999998
True	False	0.0856
True	False	0.06758
True	False	0.06758
True	False	0.058410000000000004
True	False	0.033589999999999995
True	False	0.04936
True	False	0.0416
True	False	0.05725
True	False	0.04301
True	False	0.037110000000000004
True	False	0.04672
True	False	0.03425
True	False	0.10032999999999999
True	False	0.06446
True	False	0.0549
True	False	0.09401
True	False	0.00549
True	False	0.006220000000000001
True	False	0.38399
True	False	0.40595
True	False	0.20260999999999998
True	False	0.04655
True	False	0.44972
True	False	0.41925
True	False	0.34961
True	False	0.21178000000000002
True	False	0.15446
True	False	0.14653
True	False	0.2946
True	False	0.50021
True	False	0.44456999999999997
True	False	0.47634
True	False	0.5003
True	False	0.014530000000000001
True	False	0.13887
True	False	0.33659
True	False	0.14067000000000002
True	False	0.37877
True	False	0.30993000000000004
True	False	0.21964
True	False	0.31246
True	False	0.31343000000000004
True	False	0.4282
True	False	0.10574000000000001
True	False	0.02816
True	False	0.71512
True	False	0.87877
True	False	0.10500999999999999
True	False	0.8804200000000001
True	False	0.36225999999999997
True	False	0.29732
True	False	0.01176
True	False	8e-05
True	False	0.0
True	False	2e-05
True	False	0.0
True	False	0.14528
True	False	0.04742
True	False	0.0641
True	False	0.09207
True	False	0.05704
True	False	0.20385
True	False	0.01375
True	False	0.05474
True	False	0.10392
True	False	0.02742
True	False	0.28606
True	False	0.11101
True	False	0.00481
True	False	0.06558
True	False	0.05159
True	False	0.03321
True	False	0.01286
True	False	0.26393
True	False	0.66254
True	False	0.55409
True	False	0.71902
True	False	0.73983
True	False	0.02729
True	False	0.02204
True	False	0.00728
True	False	0.04509
True	False	0.01976
True	False	0.03684
True	False	0.02659
True	False	0.02659
True	False	0.027780000000000003
True	False	0.01931
True	False	0.03924
True	False	0.01879
True	False	0.02694
True	False	0.02694
True	False	0.018580000000000003
True	False	0.07666
True	False	0.07465
True	False	0.040760000000000005
True	False	0.0192
True	False	0.04749
True	False	0.10081
True	False	0.02288
True	False	0.5101899999999999
True	False	0.16259
True	False	0.0007700000000000001
True	False	0.03732
True	False	0.03645
True	False	0.024059999999999998
True	False	0.03053
True	False	0.10724000000000002
True	False	0.08956
True	False	0.044000000000000004
True	False	0.0299
True	False	0.04023
True	False	0.04464
True	False	0.055529999999999996
True	False	0.00018999999999999998
True	False	0.02865
True	False	0.45728
True	False	0.03121
True	False	0.08771
True	False	0.45811999999999997
True	False	0.05234
True	False	0.058620000000000005
True	False	0.06407
True	False	0.03783
True	False	0.043769999999999996
True	False	0.061939999999999995
True	False	7e-05
True	False	0.03928
True	False	0.32011999999999996
True	False	0.03365
True	False	0.02595
True	False	0.07111
True	False	0.11288
True	False	0.07545
True	False	0.16577
True	False	0.21147
True	False	0.0027300000000000002
True	False	0.020419999999999997
True	False	0.0308
True	False	0.01586
True	False	0.053439999999999994
True	False	0.12967
True	False	0.12379000000000001
True	False	0.08288999999999999
True	False	0.03589
True	False	0.06141
True	False	0.0765
True	False	0.04995
True	False	0.04995
True	False	0.06466000000000001
True	False	0.03088
True	False	0.01187
True	False	0.0046700000000000005
True	False	0.08388999999999999
True	False	0.02034
True	False	0.13463
True	False	0.11963
True	False	0.74746
True	False	0.09838999999999999
True	False	0.35043
True	False	0.01789
True	False	0.06239
True	False	0.14368
True	False	0.33942
True	False	0.10672000000000001
True	False	0.31065
True	False	0.31515
True	False	0.66847
True	False	0.71141
True	False	0.01103
True	False	0.0034200000000000003
True	False	0.36325
True	False	0.26343
True	False	0.27233
True	False	0.0047
True	False	0.0329
True	False	0.81611
True	False	0.87223
True	False	0.6875100000000001
True	False	0.4891
True	False	0.47996000000000005
True	False	0.6672600000000001
True	False	0.18874000000000002
True	False	0.31377
True	False	0.28495
True	False	0.17403
True	False	0.12708
True	False	0.54925
True	False	0.00232
True	False	0.07801
True	False	0.005229999999999999
True	False	0.0057
True	False	0.08335
True	False	0.38351999999999997
True	False	0.86885
True	False	0.69121
True	False	2e-05
True	False	0.057479999999999996
True	False	0.01656
True	False	0.03224
True	False	0.00927
True	False	0.14575
True	False	0.33594
True	False	0.32458000000000004
True	False	0.07288
True	False	0.04966
True	False	0.04703
True	False	0.00937
True	False	0.0061200000000000004
True	False	0.0008300000000000001
True	False	0.0687
True	False	0.67204
True	False	0.08882000000000001
True	False	0.04749
True	False	0.03327
True	False	0.04846
True	False	0.0119
True	False	0.036539999999999996
True	False	0.14065999999999998
True	False	0.09011
True	False	0.01617
True	False	0.7197100000000001
True	False	0.41473000000000004
True	False	0.02655
True	False	0.07547000000000001
True	False	0.02497
True	False	0.05778
True	False	0.33838
True	False	0.0605
True	False	0.23938
True	False	0.08186
True	False	0.1256
True	False	0.01792
True	False	0.012209999999999999
True	False	0.27731
True	False	0.15150999999999998
True	False	0.50052
True	False	0.60805
True	False	0.31571
True	False	0.6982
True	False	0.76147
True	False	0.33964
True	False	0.02883
True	False	0.22555
True	False	0.05217
True	False	0.01484
True	False	0.0288
True	False	0.04408
True	False	0.0976
True	False	0.11012999999999999
True	False	0.49606999999999996
True	False	0.21234
True	False	0.31081
True	False	0.23815999999999998
True	False	0.027880000000000002
True	False	0.11907999999999999
True	False	0.27836
True	False	0.72952
True	False	0.72454
True	False	0.4149
True	False	0.6509199999999999
True	False	0.0026
True	False	0.028730000000000002
True	False	0.17047
True	False	0.07195
True	False	0.06317
True	False	0.04358
True	False	0.04888
True	False	0.006659999999999999
True	False	0.07366
True	False	0.04767
True	False	0.01222
True	False	0.03025
True	False	0.043460000000000006
True	False	0.01863
True	False	0.0073
True	False	0.01485
True	False	0.04143
True	False	0.023280000000000002
True	False	0.014490000000000001
True	False	0.02075
True	False	0.02238
True	False	0.03499
True	False	0.02194
True	False	0.02393
True	False	0.0067599999999999995
True	False	0.00264
True	False	0.04214
True	False	0.08536
True	False	0.26526
True	False	0.013009999999999999
True	False	0.24672
True	False	0.33311999999999997
True	False	0.03879
True	False	0.03879
True	False	0.21243
True	False	0.35641
True	False	0.25482
True	False	0.20869000000000001
True	False	0.12828
True	False	0.40410999999999997
True	False	0.28714
True	False	0.29107
True	False	0.09775
True	False	0.61483
True	False	0.5340600000000001
True	False	0.63079
True	False	0.5273
True	False	0.38156999999999996
True	False	0.41263999999999995
True	False	0.77189
True	False	0.6383
True	False	0.5055
True	False	0.2856
True	False	0.65493
True	False	0.01
True	False	0.11232
True	False	0.6307
True	False	0.01963
True	False	0.02669
True	False	0.11215
True	False	0.16076
True	False	0.07682
True	False	0.18821
True	False	0.18912
True	False	0.26106999999999997
True	False	0.4836
True	False	0.53854
True	False	0.44168999999999997
True	False	0.08322
True	False	0.15996
True	False	0.12505
True	False	0.31436
True	False	0.32331
True	False	0.23429
True	False	0.19630999999999998
True	False	0.05915
True	False	0.03732
True	False	0.27858
True	False	0.43528999999999995
True	False	0.24236999999999997
True	False	0.026719999999999997
True	False	0.09917999999999999
True	False	0.053989999999999996
True	False	0.00843
True	False	0.04118
True	False	0.15053
True	False	0.14396
True	False	0.43948000000000004
True	False	0.43573999999999996
True	False	0.35466
True	False	0.38219000000000003
True	False	0.00021
True	False	0.01258
True	False	0.34193
True	False	0.15741
True	False	0.6551
True	False	0.56726
True	False	0.35964
True	False	0.62262
True	False	0.34475
True	False	0.34073000000000003
True	False	0.59725
True	False	0.00941
True	False	0.39592
True	False	0.43313999999999997
True	False	0.06863
True	False	0.5737
True	False	0.51539
True	False	0.41978999999999994
True	False	0.012029999999999999
True	False	0.027410000000000004
True	False	0.32708000000000004
True	False	0.050710000000000005
True	False	0.32611999999999997
True	False	0.08835
True	False	0.23323000000000002
True	False	0.17825
True	False	0.32135
True	False	0.16245
True	False	0.04173
True	False	0.06663999999999999
True	False	0.06687
True	False	0.14397000000000001
True	False	0.04113
True	False	0.007109999999999999
True	False	0.02426
True	False	0.052520000000000004
True	False	0.03252
True	False	0.0187
True	False	0.049819999999999996
True	False	0.20254
True	False	0.0125
True	False	0.02178
True	False	0.008740000000000001
True	False	0.04477
True	False	0.0047799999999999995
True	False	0.01347
True	False	0.017759999999999998
True	False	0.031939999999999996
True	False	0.045
True	False	0.039810000000000005
True	False	0.02419
True	False	0.03222
True	False	0.031010000000000003
True	False	0.03092
True	False	0.03597
True	False	0.02361
True	False	0.04272
True	False	0.03893
True	False	0.015119999999999998
True	False	0.046919999999999996
True	False	0.03488
True	False	0.0245
True	False	0.04761
True	False	0.02798
True	False	0.00027
True	False	0.00065
True	False	0.00042
True	False	0.00011
True	False	0.0009199999999999999
True	False	0.00016
True	False	0.00011999999999999999
True	False	0.001
True	False	0.00589
True	False	0.00609
True	False	0.01697
True	False	0.00583
True	False	0.01659
True	False	0.03325
True	False	0.04413
True	False	0.06427999999999999
True	False	0.02721
True	False	0.5930300000000001
True	False	0.25427
True	False	0.6309600000000001
True	False	0.04235
True	False	0.24584
True	False	0.26322
True	False	0.32209
True	False	0.28858
True	False	0.03645
True	False	0.07518
True	False	0.11165
True	False	0.06404
True	False	0.00686
True	False	0.04463
True	False	0.050289999999999994
True	False	0.01937
True	False	0.30305
True	False	0.59196
True	False	0.48883999999999994
True	False	0.8578600000000001
True	False	0.0021899999999999997
True	False	0.13180999999999998
True	False	0.9063399999999999
True	False	0.12857000000000002
True	False	0.26368
True	False	0.1726
True	False	0.27991
True	False	0.26544
True	False	0.01434
True	False	0.01434
True	False	0.022359999999999998
True	False	0.48218999999999995
True	False	0.43716000000000005
True	False	0.05679
True	False	0.05304
True	False	0.04906
True	False	0.04521
True	False	0.05156
True	False	0.04069
True	False	0.04709
True	False	0.028360000000000003
True	False	0.03753
True	False	0.00434
True	False	0.0363
True	False	0.04509
True	False	0.048780000000000004
True	False	0.015269999999999999
True	False	0.02743
True	False	0.01876
True	False	0.0055899999999999995
True	False	0.036430000000000004
True	False	0.01734
True	False	0.01775
True	False	0.00533
True	False	0.022000000000000002
True	False	0.015569999999999999
True	False	0.0404
True	False	0.04568
True	False	0.00778
True	False	0.03701
True	False	0.025660000000000002
True	False	0.0040100000000000005
True	False	0.007690000000000001
True	False	0.11299000000000001
True	False	0.00235
True	False	0.00442
True	False	0.01139
True	False	0.00477
True	False	0.005229999999999999
True	False	0.00321
True	False	0.01285
True	False	0.46583
True	False	0.0573
True	False	0.07293999999999999
True	False	0.0412
True	False	0.01414
True	False	0.7963
True	False	0.22778
True	False	0.04035
True	False	0.00026000000000000003
True	False	0.0217
True	False	0.043289999999999995
True	False	0.01721
True	False	0.9285399999999999
True	False	0.20524
True	False	0.42495
True	False	0.4944
True	False	0.0299
True	False	0.014740000000000001
True	False	0.06844
True	False	0.031810000000000005
True	False	0.03599
True	False	0.027880000000000002
True	False	0.041339999999999995
True	False	0.024380000000000002
True	False	0.09862
True	False	0.04286
True	False	0.0434
True	False	0.041460000000000004
True	False	0.026789999999999998
True	False	0.02827
True	False	0.020059999999999998
True	False	0.35416
True	False	0.01591
True	False	0.01901
True	False	0.013430000000000001
True	False	0.057960000000000005
True	False	0.0675
True	False	0.047810000000000005
True	False	0.00898
True	False	0.20968
True	False	0.31281
True	False	0.08871
True	False	0.47176999999999997
True	False	0.0343
True	False	0.056960000000000004
True	False	0.1331
True	False	0.09429
True	False	0.29111
True	False	0.18671
True	False	0.13535
True	False	0.55671
True	False	0.14188
True	False	0.23006999999999997
True	False	0.11842000000000001
True	False	0.11842000000000001
True	False	0.07218
True	False	0.17443
True	False	0.11642000000000001
True	False	0.27629000000000004
True	False	0.40445
True	False	0.27334
True	False	0.035410000000000004
True	False	0.0172
True	False	0.19091
True	False	0.8723200000000001
True	False	0.5673600000000001
True	False	0.79213
True	False	0.11604
True	False	0.45103000000000004
True	False	0.43493999999999994
True	False	0.45435
True	False	0.31318
True	False	0.1736
True	False	0.68457
True	False	0.67303
True	False	0.887
True	False	0.48868999999999996
True	False	0.42653
True	False	0.060520000000000004
True	False	0.26571999999999996
True	False	0.18852
True	False	0.02104
True	False	0.294
True	False	0.1611
True	False	0.1583
True	False	0.10819000000000001
True	False	0.01517
True	False	0.14463
True	False	0.08836000000000001
True	False	0.09077
True	False	0.8338200000000001
True	False	0.11896
True	False	0.054060000000000004
True	False	0.12369000000000001
True	False	0.51875
True	False	0.48907
True	False	0.68828
True	False	0.79483
True	False	0.28968
True	False	0.41603
True	False	0.40731999999999996
True	False	0.35685
True	False	0.50847
True	False	0.20049
True	False	0.06042
True	False	0.23343000000000003
True	False	0.38286
True	False	0.2519
True	False	0.20193
True	False	0.13257
True	False	0.42541
True	False	0.36793000000000003
True	False	0.15561
True	False	0.36557
True	False	0.43045
True	False	0.15052000000000001
True	False	0.22562
True	False	0.23251999999999998
True	False	0.21531999999999998
True	False	0.34714
True	False	0.06129
True	False	0.41313
True	False	0.91753
True	False	0.77965
True	False	0.09152
True	False	0.04988
True	False	0.029560000000000003
True	False	0.37734
True	False	0.35481999999999997
True	False	0.05612999999999999
True	False	0.56491
True	False	0.59647
True	False	0.42623999999999995
True	False	0.57882
True	False	0.01656
True	False	0.22354000000000002
True	False	0.71612
True	False	0.01901
True	False	0.08566
True	False	0.07182000000000001
True	False	0.008409999999999999
True	False	0.00773
True	False	0.01272
True	False	0.16585
True	False	0.14552
True	False	0.12027
True	False	0.23321
True	False	0.07424
True	False	0.16605
True	False	0.21561999999999998
True	False	0.08771
True	False	0.5405
True	False	0.28128000000000003
True	False	0.11475999999999999
True	False	0.13587
True	False	0.12462000000000001
True	False	0.16905
True	False	0.32928
True	False	0.35564
True	False	0.11631
True	False	0.61137
True	False	0.52674
True	False	0.32700999999999997
True	False	0.04548
True	False	0.05343
True	False	0.41562
True	False	0.21800999999999998
True	False	0.31243000000000004
True	False	0.8187399999999999
True	False	0.8277
True	False	0.12711
True	False	0.54268
True	False	0.35441999999999996
True	False	0.04666
True	False	0.8392299999999999
True	False	0.67188
True	False	0.74803
True	False	0.35372
True	False	0.2672
True	False	0.26742
True	False	0.1044
True	False	0.36252
True	False	0.048139999999999995
True	False	0.13068
True	False	0.36854000000000003
True	False	0.29593
True	False	0.29625
True	False	0.34115
True	False	0.46546000000000004
True	False	0.44428999999999996
True	False	0.5131600000000001
True	False	0.35393
True	False	0.36173
True	False	0.18324000000000001
True	False	0.15682000000000001
True	False	0.10255999999999998
True	False	0.084
True	False	0.36422
True	False	0.10297
True	False	0.4637
True	False	0.5818399999999999
True	False	0.56582
True	False	0.26755999999999996
True	False	0.49207
True	False	0.49588999999999994
True	False	0.49904
True	False	0.70957
True	False	0.48643000000000003
True	False	0.47541000000000005
True	False	0.44526000000000004
True	False	0.32429
True	False	0.47162
True	False	0.6924100000000001
True	False	0.49941
True	False	0.15778
True	False	0.36175999999999997
True	False	0.07717
True	False	0.43678
True	False	0.32203000000000004
True	False	0.43433
True	False	0.54301
True	False	0.44332
True	False	0.3289
True	False	0.33933
True	False	0.7854399999999999
True	False	0.14003
True	False	0.10260999999999999
True	False	0.07789
True	False	0.10609
True	False	0.45248
True	False	0.55338
True	False	0.47478000000000004
True	False	0.07205
True	False	0.53705
True	False	0.28824
True	False	0.28646
True	False	0.7532399999999999
True	False	0.74174
True	False	0.85767
True	False	0.21499000000000001
True	False	0.11152000000000001
True	False	0.35852
True	False	0.39384
True	False	0.33658000000000005
True	False	0.18562
True	False	0.83659
True	False	0.82891
True	False	0.03922
True	False	0.1061
True	False	0.057010000000000005
True	False	0.04504
True	False	0.0756
True	False	0.04582
True	False	0.07578
True	False	0.5756100000000001
True	False	0.40268000000000004
True	False	0.32866999999999996
True	False	0.62185
True	False	0.32675
True	False	0.38656
True	False	0.2599
True	False	0.30291
True	False	0.23609000000000002
True	False	0.36968
True	False	0.41467
True	False	0.41251000000000004
True	False	0.7660600000000001
True	False	0.14040999999999998
True	False	0.15414
True	False	0.10966
True	False	0.04075
True	False	0.64987
True	False	0.04222
True	False	0.03597
True	False	0.06915
True	False	0.3528
True	False	0.85198
True	False	0.10390999999999999
True	False	0.16007000000000002
True	False	0.34872
True	False	0.33301
True	False	0.15467999999999998
True	False	0.89156
True	False	0.5353600000000001
True	False	0.52515
True	False	0.3987
True	False	0.35698
True	False	0.8107
True	False	0.57089
True	False	0.19946
True	False	0.09908
True	False	0.4345
True	False	0.4345
True	False	0.35456
True	False	0.14257
True	False	0.4735
True	False	0.11662
True	False	0.16348
True	False	0.22229000000000002
True	False	0.029480000000000003
True	False	0.24023000000000003
True	False	0.41503999999999996
True	False	0.36509
True	False	0.6987899999999999
True	False	0.21165
True	False	0.37066
True	False	0.01702
True	False	0.08152999999999999
True	False	2e-05
True	False	0.4198
True	False	0.0
True	False	0.00621
True	False	0.32345999999999997
True	False	0.18893
True	False	0.37275
True	False	0.14147
True	False	0.15265
True	False	0.46181000000000005
True	False	0.5210600000000001
True	False	0.7126899999999999
True	False	0.73687
True	False	0.67716
True	False	0.46818000000000004
True	False	0.54508
True	False	0.52154
True	False	0.33671
True	False	0.48446000000000006
True	False	0.68058
True	False	0.14453
True	False	0.49312
True	False	0.44645
True	False	0.37463
True	False	0.44903999999999994
True	False	0.6287
True	False	0.16076
True	False	0.39505
True	False	0.37982
True	False	0.42688999999999994
True	False	0.36788000000000004
True	False	0.42933000000000004
True	False	0.3735
True	False	0.3671
True	False	0.49301000000000006
True	False	0.51415
True	False	0.32981
True	False	0.43715
True	False	0.48349
True	False	0.48349
True	False	0.51143
True	False	0.48851999999999995
True	False	0.13051
True	False	0.18582
True	False	0.54643
True	False	0.17667
True	False	0.66488
True	False	0.51594
True	False	0.79857
True	False	0.74953
True	False	0.7368
True	False	0.44903999999999994
True	False	0.69408
True	False	0.26345999999999997
True	False	0.21191999999999997
True	False	0.65
True	False	0.24070999999999998
True	False	0.0226
True	False	0.09162999999999999
True	False	0.24435
True	False	0.12499
True	False	0.05819
True	False	2.9999999999999997e-05
True	False	0.057370000000000004
True	False	0.3292
True	False	0.17134000000000002
True	False	0.16485
True	False	0.24156999999999998
True	False	0.26411
True	False	0.12293
True	False	0.26349
True	False	0.13707
True	False	0.40664
True	False	0.0256
True	False	0.04356
True	False	0.03153
True	False	0.15370999999999999
True	False	0.44916000000000006
True	False	0.11229000000000001
True	False	0.03805
True	False	0.04699
True	False	0.05019
True	False	0.03337
True	False	0.38087
True	False	0.04066
True	False	0.07584
True	False	0.04886
True	False	0.03694
True	False	0.030639999999999997
True	False	0.05134
True	False	0.04166
True	False	0.028319999999999998
True	False	0.04968
True	False	0.05296
True	False	0.029230000000000003
True	False	0.01401
True	False	0.5411100000000001
True	False	0.02546
True	False	0.04905
True	False	0.03032
True	False	0.4217
True	False	0.04655
True	False	0.01542
True	False	0.03997
True	False	0.06563
True	False	0.0671
True	False	0.02214
True	False	0.02505
True	False	0.0171
True	False	0.0428
True	False	0.028589999999999997
True	False	0.053720000000000004
True	False	0.63671
True	False	0.2775
True	False	0.6977800000000001
True	False	0.37997
True	False	0.03477
True	False	0.1171
True	False	0.23606
True	False	0.09068999999999999
True	False	0.03223
True	False	0.09774
True	False	0.09702000000000001
True	False	0.49396999999999996
True	False	0.53173
True	False	0.46878000000000003
True	False	0.34017
True	False	0.32918000000000003
True	False	0.34336
True	False	0.48995
True	False	0.49076000000000003
True	False	0.3657
True	False	0.39218000000000003
True	False	0.68406
True	False	0.37262
True	False	0.24004
True	False	0.13827
True	False	0.19774
True	False	0.15589
True	False	0.05934
True	False	0.04504
True	False	0.5424100000000001
True	False	0.05875
True	False	0.69728
True	False	0.29131
True	False	0.40141
True	False	0.44178999999999996
True	False	0.7134199999999999
True	False	0.33799999999999997
True	False	0.10777
True	False	0.018969999999999997
True	False	0.34076999999999996
True	False	0.02511
True	False	0.34503
True	False	0.06856
True	False	0.01295
True	False	0.005520000000000001
True	False	0.28593
True	False	0.03791
True	False	0.21522
True	False	0.10827
True	False	0.12591
True	False	0.00297
True	False	0.0915
True	False	0.04504
True	False	0.1933
True	False	0.21491
True	False	0.57638
True	False	0.68507
True	False	0.25138
True	False	0.35216
True	False	0.8277700000000001
True	False	0.80648
True	False	0.53062
True	False	0.12464000000000001
True	False	0.34578000000000003
True	False	0.8194899999999999
True	False	0.75821
True	False	0.11649000000000001
True	False	0.09813999999999999
True	False	0.17936
True	False	0.38656
True	False	0.8504
True	False	0.53187
True	False	0.27236
True	False	0.26883
True	False	0.34169
True	False	0.8273799999999999
True	False	0.10424000000000001
True	False	0.055060000000000005
True	False	0.84796
True	False	0.55915
True	False	0.028010000000000004
True	False	0.26406999999999997
True	False	0.34586
True	False	0.44468
True	False	0.051739999999999994
True	False	0.03148
True	False	0.05227999999999999
True	False	0.01844
True	False	0.10228999999999999
True	False	0.20621
True	False	0.0586
True	False	0.04238
True	False	0.031
True	False	0.02486
True	False	0.36559
True	False	0.00984
True	False	0.036610000000000004
True	False	0.02742
True	False	0.03092
True	False	0.05319
True	False	0.01143
True	False	0.00865
True	False	0.021269999999999997
True	False	0.05605
True	False	0.06615
True	False	0.07368
True	False	0.07222
True	False	0.17836
True	False	0.006679999999999999
True	False	0.02797
True	False	0.5141
True	False	0.12661
True	False	0.17628
True	False	0.14573
True	False	0.74351
True	False	0.0013599999999999999
True	False	0.0030800000000000003
True	False	0.62079
True	False	0.47784
True	False	0.40091
True	False	0.40248
True	False	0.44713
True	False	0.59178
True	False	0.5937600000000001
True	False	0.30535999999999996
True	False	0.01438
True	False	0.013280000000000002
True	False	0.03147
True	False	0.09467
True	False	0.053439999999999994
True	False	0.35739
True	False	0.54115
True	False	0.6866399999999999
True	False	0.42572
True	False	0.48576
True	False	0.60677
True	False	0.41472
True	False	0.48371000000000003
True	False	0.7621600000000001
True	False	0.018430000000000002
True	False	0.06966
True	False	0.01143
True	False	0.31051999999999996
True	False	0.2611
True	False	0.5896
True	False	0.56162
True	False	0.026810000000000004
True	False	0.02333
True	False	0.07189
True	False	0.08098999999999999
True	False	0.09025
True	False	0.053270000000000005
True	False	0.09661
True	False	0.044219999999999995
True	False	0.02926
True	False	0.02309
True	False	0.05533
True	False	0.02108
True	False	0.007090000000000001
True	False	0.00421
True	False	0.00234
True	False	0.04462
True	False	0.04112
True	False	0.48723
True	False	0.01651
True	False	0.18497
True	False	0.163
True	False	0.07919
True	False	0.10094
True	False	0.1452
True	False	0.16565
True	False	0.02128
True	False	0.04079
True	False	0.044989999999999995
True	False	0.6146
True	False	0.01211
True	False	0.03727
True	False	0.8320299999999999
True	False	0.02732
True	False	0.06382
True	False	0.02982
True	False	0.05359
True	False	0.051370000000000006
True	False	0.25783
True	False	0.20054
True	False	0.66343
True	False	0.033780000000000004
True	False	0.0601
True	False	0.05727
True	False	0.04601
True	False	0.06698
True	False	0.09017
True	False	0.17009000000000002
True	False	0.03398
True	False	0.10072
True	False	0.034460000000000005
True	False	0.02744
True	False	0.04709
True	False	0.041260000000000005
True	False	0.0563
True	False	0.0579
True	False	0.07064
True	False	0.05364
True	False	0.00173
True	False	0.037989999999999996
True	False	0.03222
True	False	0.03765
True	False	0.04808
True	False	0.03232
True	False	0.49573999999999996
True	False	0.40942
True	False	0.30916
True	False	0.11946
True	False	0.10397999999999999
True	False	0.13392
True	False	0.08797
True	False	0.0831
True	False	0.02607
True	False	0.03719
True	False	0.07727
True	False	0.04898
True	False	0.0374
True	False	0.03609
True	False	0.023209999999999998
True	False	0.02945
True	False	0.03417
True	False	0.02925
True	False	0.03202
True	False	0.04782
True	False	0.06662
True	False	0.040260000000000004
True	False	0.05935
True	False	0.46303999999999995
True	False	0.10572999999999999
True	False	0.5975
True	False	0.20699
True	False	0.61957
True	False	0.53247
True	False	0.65917
True	False	0.26473
True	False	0.3809
True	False	0.5788800000000001
True	False	0.35838000000000003
True	False	0.43693000000000004
True	False	0.02095
True	False	0.05262000000000001
True	False	0.0018100000000000002
True	False	0.34997
True	False	0.76656
True	False	0.48893000000000003
True	False	0.14412
True	False	0.26552
True	False	0.36395
True	False	0.35281999999999997
True	False	0.27928000000000003
True	False	0.38999
True	False	0.09664
True	False	0.1884
True	False	0.00145
True	False	0.04312
True	False	0.08325
True	False	0.09667
True	False	0.11625
True	False	0.06145
True	False	0.68786
True	False	0.11697
True	False	0.06602000000000001
True	False	0.9411299999999999
True	False	0.09641
True	False	0.33736
True	False	0.09477000000000001
True	False	0.54432
True	False	0.10248
True	False	0.38349
True	False	0.26854
True	False	0.46291000000000004
True	False	0.46363000000000004
True	False	0.20307999999999998
True	False	0.18303
True	False	0.0998
True	False	0.31675
True	False	0.33299
True	False	0.04832
True	False	0.04398
True	False	0.13268
True	False	0.0007099999999999999
True	False	0.01318
True	False	0.10475999999999999
True	False	0.27643
True	False	0.78391
True	False	0.38333
True	False	0.46361
True	False	0.9288299999999999
True	False	0.00349
True	False	0.047639999999999995
True	False	0.00243
True	False	0.0014199999999999998
True	False	0.03324
True	False	0.02852
True	False	0.00395
True	False	0.06533
True	False	0.0143
True	False	0.00014
True	False	0.76662
True	False	0.09593
True	False	0.09473
True	False	0.6331
True	False	0.02191
True	False	0.00626
True	False	0.1112
True	False	0.06775
True	False	0.060829999999999995
True	False	0.03224
True	False	0.30680999999999997
True	False	0.03899
True	False	0.04417
True	False	0.26327
True	False	0.03928
True	False	0.00157
True	False	0.04343
True	False	0.06906
True	False	0.13754
True	False	0.035660000000000004
True	False	0.03441
True	False	0.06964
True	False	0.07542
True	False	0.04655
True	False	0.13597
True	False	0.05892000000000001
True	False	0.04224
True	False	0.06015
True	False	0.06145
True	False	0.02615
True	False	0.04607
True	False	0.047189999999999996
True	False	0.00485
True	False	0.32693
True	False	0.025230000000000002
True	False	0.06537000000000001
True	False	0.04674
True	False	0.05081
True	False	0.05043
True	False	0.01619
True	False	0.03793
True	False	0.19929000000000002
True	False	0.1071
True	False	0.04605
True	False	0.01097
True	False	0.0468
True	False	0.04073
True	False	0.03323
True	False	0.04665
True	False	0.0638
True	False	0.06295
True	False	0.05479
True	False	0.0084
True	False	0.05205
True	False	0.0421
True	False	0.03872
True	False	0.04143
True	False	0.32456
True	False	0.27478
True	False	0.014190000000000001
True	False	0.04701
True	False	0.39050999999999997
True	False	0.36496
True	False	0.32181
True	False	0.3552
True	False	0.31956
True	False	0.02257
True	False	0.02368
True	False	0.03776
True	False	0.015130000000000001
True	False	0.04374
True	False	0.040080000000000005
True	False	0.06516
True	False	0.00573
True	False	0.01231
True	False	0.0025800000000000003
True	False	0.0036299999999999995
True	False	0.8940100000000001
True	False	0.13104000000000002
True	False	0.15484
True	False	0.08186
True	False	0.12333
True	False	0.3541
True	False	0.00149
True	False	0.038
True	False	0.01811
True	False	0.06537000000000001
True	False	0.18012
True	False	0.06646
True	False	0.07491
True	False	0.06076
True	False	0.59565
True	False	0.10449000000000001
True	False	0.02847
True	False	0.00715
True	False	0.0665
True	False	0.15192999999999998
True	False	0.17409000000000002
True	False	0.07508
True	False	0.05616
True	False	0.14359
True	False	0.08379
True	False	0.04297
True	False	0.00634
True	False	0.051739999999999994
True	False	0.67784
True	False	0.04597
True	False	0.04562
True	False	0.056389999999999996
True	False	0.09605
True	False	0.0299
True	False	0.09308
True	False	0.0593
True	False	0.04238
True	False	0.04276
True	False	0.66185
True	False	0.6319
True	False	0.65933
True	False	0.5916100000000001
True	False	0.4081
True	False	0.4417
True	False	0.5224
True	False	0.48973999999999995
True	False	0.02324
True	False	0.59606
True	False	0.0502
True	False	0.08673
True	False	0.040639999999999996
True	False	0.26737
True	False	0.03868
True	False	0.01794
True	False	0.06091
True	False	0.16452
True	False	0.28508
True	False	0.00093
True	False	0.61093
True	False	0.39552
True	False	0.034980000000000004
True	False	0.02855
True	False	0.04219
True	False	0.034730000000000004
True	False	0.052610000000000004
True	False	0.05356
True	False	0.06712
True	False	0.030410000000000003
True	False	0.04757
True	False	0.0411
True	False	0.053029999999999994
True	False	0.05492999999999999
True	False	0.041530000000000004
True	False	0.0616
True	False	0.04494
True	False	0.026680000000000002
True	False	0.039869999999999996
True	False	0.039869999999999996
True	False	0.059379999999999995
True	False	0.04614
True	False	0.04364
True	False	0.04179
True	False	0.15195
True	False	0.12204000000000001
True	False	0.05056
True	False	0.08233
True	False	0.04583
True	False	0.0007599999999999999
True	False	0.037110000000000004
True	False	0.08453
True	False	0.12065
True	False	0.06369
True	False	0.071
True	False	0.07758
True	False	0.07165
True	False	0.16554000000000002
True	False	0.0016699999999999998
True	False	0.01992
True	False	0.81937
True	False	0.03021
True	False	0.00022
True	False	0.30763
True	False	0.08815
True	False	0.013859999999999999
True	False	0.027410000000000004
True	False	0.24044000000000001
True	False	0.25023
True	False	0.27726999999999996
True	False	0.24034
True	False	0.44201
True	False	0.36394
True	False	0.44588
True	False	0.24936
True	False	0.36171
True	False	0.0215
True	False	0.6665800000000001
True	False	0.14212
True	False	0.48849
True	False	0.18362
True	False	0.10522999999999999
True	False	0.08847000000000001
True	False	0.22118000000000002
True	False	0.13965
True	False	0.45893999999999996
True	False	0.02839
True	False	0.054920000000000004
True	False	0.02576
True	False	0.82024
True	False	0.00925
True	False	0.31440999999999997
True	False	0.10372
True	False	0.42435
True	False	0.4043
True	False	0.18704
True	False	0.047560000000000005
True	False	0.16204000000000002
True	False	0.37988
True	False	0.25432
True	False	0.7422
True	False	0.0219
True	False	0.00719
True	False	0.036660000000000005
True	False	0.31176
True	False	0.47867
True	False	0.058960000000000005
True	False	0.15713
True	False	0.3015
True	False	0.02478
True	False	0.03657
True	False	0.009940000000000001
True	False	0.11305
True	False	0.21849000000000002
True	False	0.007640000000000001
True	False	0.01034
True	False	0.12137
True	False	0.014190000000000001
True	False	0.20636999999999997
True	False	0.00075
True	False	0.17262
True	False	0.09604
True	False	0.01798
True	False	0.02567
True	False	0.01828
True	False	0.04584
True	False	0.69605
True	False	0.24488000000000001
True	False	0.0319
True	False	0.38539
True	False	0.47406000000000004
True	False	0.0841
True	False	0.30563
True	False	0.47981999999999997
True	False	0.01617
True	False	0.04301
True	False	0.09817000000000001
True	False	0.18589
True	False	0.18497
True	False	0.03576
True	False	0.14759
True	False	0.03507
True	False	0.67152
True	False	0.6903
True	False	0.17962999999999998
True	False	0.52444
True	False	0.08084
True	False	0.72124
True	False	0.11332
True	False	0.12753
True	False	0.17365999999999998
True	False	0.00146
True	False	0.00118
True	False	0.06762
True	False	0.032510000000000004
True	False	0.027030000000000002
True	False	0.159
True	False	0.59949
True	False	0.21718
True	False	0.00036
True	False	0.6357
True	False	0.32511999999999996
True	False	0.06883
True	False	0.03386
True	False	0.04217
True	False	0.053279999999999994
True	False	0.05027
True	False	0.06613
True	False	0.057229999999999996
True	False	0.05697000000000001
True	False	0.05479
True	False	0.09938
True	False	0.07285
True	False	0.02595
True	False	0.04867
True	False	0.044539999999999996
True	False	0.06863
True	False	0.11685999999999999
True	False	0.04481
True	False	0.06154
True	False	0.052770000000000004
True	False	0.04035
True	False	0.03505
True	False	0.02578
True	False	0.007559999999999999
True	False	0.25468
True	False	0.09272999999999999
True	False	0.30988000000000004
True	False	0.17192000000000002
True	False	0.08027999999999999
True	False	0.06938
True	False	0.036000000000000004
True	False	0.39169
True	False	0.44286000000000003
True	False	0.1309
True	False	0.12837
True	False	0.55232
True	False	0.11409000000000001
True	False	0.2153
True	False	0.75321
True	False	0.04063
True	False	0.41325
True	False	0.041210000000000004
True	False	0.06752999999999999
True	False	0.13526
True	False	0.35364
True	False	0.23501999999999998
True	False	0.18317
True	False	0.033280000000000004
True	False	0.02348
True	False	0.13610999999999998
True	False	0.06493
True	False	0.03177
True	False	0.1105
True	False	0.11746
True	False	0.34133
True	False	0.16617
True	False	0.09182
True	False	0.0545
True	False	0.09171
True	False	0.033089999999999994
True	False	0.15836
True	False	0.56502
True	False	0.062229999999999994
True	False	0.06809
True	False	0.37105
True	False	0.28074
True	False	0.40845
True	False	0.45648999999999995
True	False	0.04552
True	False	0.6681600000000001
True	False	0.51852
True	False	0.63021
True	False	0.80716
True	False	0.70295
True	False	0.00061
True	False	0.00011999999999999999
True	False	0.0026
True	False	0.0511
True	False	0.26261
True	False	0.2269
True	False	0.19941
True	False	0.15208
True	False	0.03759
True	False	0.02937
True	False	0.08465
True	False	0.07502
True	False	0.10701
True	False	0.07712999999999999
True	False	0.05086
True	False	0.86708
True	False	0.83657
True	False	0.72405
True	False	0.25471
True	False	0.13708
True	False	0.08956
True	False	0.11734000000000001
True	False	0.0689
True	False	0.15031
True	False	0.17299
True	False	0.18535
True	False	0.09639
True	False	0.061329999999999996
True	False	0.11495
True	False	0.38633
True	False	0.37766
True	False	0.6957300000000001
True	False	0.7931600000000001
True	False	0.9172299999999999
True	False	0.5767
True	False	0.86926
True	False	0.10553
True	False	0.21224
True	False	0.33669
True	False	0.20970999999999998
True	False	0.02367
True	False	0.06607
True	False	0.0018
True	False	0.00903
True	False	0.5596399999999999
True	False	0.5653199999999999
True	False	0.46242
True	False	0.5932
True	False	0.32866999999999996
True	False	0.72491
True	False	0.18062999999999999
True	False	0.38961999999999997
True	False	0.38316
True	False	0.6709999999999999
True	False	0.49559
True	False	0.01708
[truncated: 4,377 more rows]
