# Supplementary material for: Learning a genome-wide score of human–mouse conservation at the functional genomics level
Source: Nat Commun. 2021 May 3;12:2495. doi: 10.1038/s41467-021-22653-8 (PMC8093196; doi:10.1038/s41467-021-22653-8)
Supplement: Supplementary file 8 — Source Data [file 41467_2021_22653_MOESM8_ESM.zip › 8/SupFig9.xlsx]

## Sheet: SupFig9a
Peak call type	Target	Mean LECIF score
Human histone mark	H3K27me3	0.46227
Human histone mark	H3K36me3	0.32404
Human histone mark	H3K27me3	0.41046
Human histone mark	H3K36me3	0.20684
Human histone mark	H3K4me1	0.25583
Human histone mark	H3K4me3	0.47794
Human histone mark	H3K9ac	0.69172
Human histone mark	H3K9me3	0.08025
Human DNase-seq		0.46911
Human histone mark	H2A.Z	0.30374
Human histone mark	H2AK5ac	0.26291
Human histone mark	H2BK120ac	0.2347
Human histone mark	H2BK12ac	0.27528
Human histone mark	H2BK15ac	0.2575
Human histone mark	H2BK20ac	0.20598
Human histone mark	H2BK5ac	0.36533
Human histone mark	H3K14ac	0.36451
Human histone mark	H3K18ac	0.36403
Human histone mark	H3K23ac	0.29249
Human histone mark	H3K23me2	0.49831
Human histone mark	H3K27ac	0.4083
Human histone mark	H3K27me3	0.4782
Human histone mark	H3K36me3	0.34682
Human histone mark	H3K4ac	0.33212
Human histone mark	H3K4me1	0.3563
Human histone mark	H3K4me2	0.49096
Human histone mark	H3K4me3	0.65594
Human histone mark	H3K56ac	0.39992
Human histone mark	H3K79me1	0.42565
Human histone mark	H3K79me2	0.47896
Human histone mark	H3K9ac	0.59391
Human histone mark	H3K9me3	0.09761
Human histone mark	H4K20me1	0.37932
Human histone mark	H4K5ac	0.41031
Human histone mark	H4K8ac	0.40143
Human histone mark	H4K91ac	0.32854
Human DNase-seq		0.39917
Human histone mark	H2AK5ac	0.21219
Human histone mark	H2BK120ac	0.37451
Human histone mark	H2BK15ac	0.27499
Human histone mark	H2BK5ac	0.31634
Human histone mark	H3K18ac	0.453
Human histone mark	H3K23ac	0.326
Human histone mark	H3K27ac	0.39014
Human histone mark	H3K27me3	0.50618
Human histone mark	H3K36me3	0.27089
Human histone mark	H3K4ac	0.42315
Human histone mark	H3K4me1	0.24859
Human histone mark	H3K4me2	0.66081
Human histone mark	H3K4me3	0.69614
Human histone mark	H3K79me1	0.37449
Human histone mark	H3K79me2	0.45329
Human histone mark	H3K9ac	0.59215
Human histone mark	H3K9me3	0.0886
Human histone mark	H4K8ac	0.40046
Human DNase-seq		0.36953
Human histone mark	H2A.Z	0.48002
Human histone mark	H2AK5ac	0.36045
Human histone mark	H2BK120ac	0.36006
Human histone mark	H2BK12ac	0.32041
Human histone mark	H2BK5ac	0.38128
Human histone mark	H3K14ac	0.41218
Human histone mark	H3K18ac	0.43961
Human histone mark	H3K23ac	0.17204
Human histone mark	H3K27ac	0.39478
Human histone mark	H3K27me3	0.55147
Human histone mark	H3K36me3	0.373
Human histone mark	H3K4ac	0.47623
Human histone mark	H3K4me1	0.35206
Human histone mark	H3K4me2	0.64074
Human histone mark	H3K4me3	0.61916
Human histone mark	H3K79me1	0.42745
Human histone mark	H3K79me2	0.51866
Human histone mark	H3K9ac	0.51247
Human histone mark	H3K9me3	0.23035
Human histone mark	H4K12ac	0.50002
Human histone mark	H4K8ac	0.44389
Human histone mark	H4K91ac	0.37679
Human DNase-seq		0.38666
Human histone mark	H2A.Z	0.40821
Human histone mark	H2AK5ac	0.27446
Human histone mark	H2BK120ac	0.39694
Human histone mark	H2BK12ac	0.33244
Human histone mark	H2BK5ac	0.33138
Human histone mark	H3K14ac	0.4584
Human histone mark	H3K18ac	0.40568
Human histone mark	H3K23ac	0.41693
Human histone mark	H3K27ac	0.34499
Human histone mark	H3K27me3	0.40281
Human histone mark	H3K36me3	0.3588
Human histone mark	H3K4ac	0.41674
Human histone mark	H3K4me1	0.38469
Human histone mark	H3K4me2	0.53644
Human histone mark	H3K4me3	0.61286
Human histone mark	H3K79me1	0.30653
Human histone mark	H3K9ac	0.48713
Human histone mark	H3K9me3	0.12983
Human histone mark	H4K8ac	0.43546
Human histone mark	H4K91ac	0.40012
Human DNase-seq		0.49027
Human histone mark	H2AK5ac	0.38225
Human histone mark	H2BK120ac	0.35392
Human histone mark	H2BK12ac	0.34977
Human histone mark	H2BK15ac	0.39205
Human histone mark	H2BK5ac	0.35122
Human histone mark	H3K14ac	0.36012
Human histone mark	H3K18ac	0.42687
Human histone mark	H3K23ac	0.43645
Human histone mark	H3K27ac	0.45149
Human histone mark	H3K27me3	0.5077
Human histone mark	H3K36me3	0.37023
Human histone mark	H3K4ac	0.36698
Human histone mark	H3K4me1	0.31645
Human histone mark	H3K4me2	0.57684
Human histone mark	H3K4me3	0.62439
Human histone mark	H3K79me1	0.41298
Human histone mark	H3K9ac	0.44072
Human histone mark	H3K9me3	0.17072
Human histone mark	H4K8ac	0.28494
Human histone mark	H4K91ac	0.30198
Human DNase-seq		0.47682
Human histone mark	H2A.Z	0.35376
Human histone mark	H2AK5ac	0.30169
Human histone mark	H2BK120ac	0.39252
Human histone mark	H2BK12ac	0.38317
Human histone mark	H2BK15ac	0.37942
Human histone mark	H2BK20ac	0.27448
Human histone mark	H2BK5ac	0.35362
Human histone mark	H3K14ac	0.44335
Human histone mark	H3K18ac	0.44793
Human histone mark	H3K23ac	0.26518
Human histone mark	H3K23me2	0.56524
Human histone mark	H3K27ac	0.30083
Human histone mark	H3K27me3	0.56819
Human histone mark	H3K36me3	0.35295
Human histone mark	H3K4ac	0.41573
Human histone mark	H3K4me1	0.25694
Human histone mark	H3K4me2	0.59534
Human histone mark	H3K4me3	0.65333
Human histone mark	H3K56ac	0.28776
Human histone mark	H3K79me1	0.42655
Human histone mark	H3K79me2	0.50994
Human histone mark	H3K9ac	0.53352
Human histone mark	H3K9me3	0.18412
Human histone mark	H3T11ph	0.31099
Human histone mark	H4K20me1	0.28025
Human histone mark	H4K5ac	0.30227
Human histone mark	H4K8ac	0.28337
Human histone mark	H4K91ac	0.35437
Human histone mark	H2A.Z	0.38674
Human histone mark	H3K27me3	0.31558
Human histone mark	H3K36me3	0.31495
Human histone mark	H3K4me1	0.31529
Human histone mark	H3K4me3	0.65499
Human histone mark	H3K9me3	0.17778
Human histone mark	H2A.Z	0.35948
Human histone mark	H3K27me3	0.31159
Human histone mark	H3K36me3	0.31538
Human histone mark	H3K4me1	0.3044
Human histone mark	H3K4me3	0.63715
Human histone mark	H3K9me3	0.18874
Human histone mark	H3K27ac	0.36896
Human histone mark	H3K27me3	0.28705
Human histone mark	H3K36me3	0.29792
Human histone mark	H3K4me1	0.25292
Human histone mark	H3K4me3	0.49254
Human histone mark	H3K9ac	0.56591
Human histone mark	H3K9me3	0.09333
Human histone mark	H3K27ac	0.37214
Human histone mark	H3K27me3	0.45956
Human histone mark	H3K36me3	0.3354
Human histone mark	H3K4me1	0.31049
Human histone mark	H3K4me3	0.65314
Human histone mark	H3K9me3	0.08646
Human histone mark	H3K27ac	0.35181
Human histone mark	H3K27me3	0.34658
Human histone mark	H3K36me3	0.31445
Human histone mark	H3K4me1	0.2716
Human histone mark	H3K4me3	0.66416
Human histone mark	H3K9me3	0.09559
Human histone mark	H3K27ac	0.37044
Human histone mark	H3K27me3	0.42618
Human histone mark	H3K36me3	0.31794
Human histone mark	H3K4me1	0.24896
Human histone mark	H3K4me3	0.57734
Human histone mark	H3K9ac	0.53497
Human histone mark	H3K9me3	0.07907
Human histone mark	H3K27ac	0.3814
Human histone mark	H3K27me3	0.39364
Human histone mark	H3K36me3	0.32677
Human histone mark	H3K4me1	0.28385
Human histone mark	H3K4me3	0.59316
Human histone mark	H3K9ac	0.53389
Human histone mark	H3K9me3	0.08451
Human histone mark	H3K27ac	0.38941
Human histone mark	H3K27me3	0.43204
Human histone mark	H3K36me3	0.31383
Human histone mark	H3K4me1	0.24825
Human histone mark	H3K4me3	0.60691
Human histone mark	H3K9ac	0.54731
Human histone mark	H3K9me3	0.07609
Human DNase-seq		0.35372
Human histone mark	H2A.Z	0.51393
Human histone mark	H2AK5ac	0.30564
Human histone mark	H2AK9ac	0.50811
Human histone mark	H2BK120ac	0.25267
Human histone mark	H2BK12ac	0.22756
Human histone mark	H2BK15ac	0.22122
Human histone mark	H2BK20ac	0.20393
Human histone mark	H2BK5ac	0.37555
Human histone mark	H3K14ac	0.34113
Human histone mark	H3K18ac	0.28524
Human histone mark	H3K23ac	0.4061
Human histone mark	H3K27ac	0.41766
Human histone mark	H3K27me3	0.30023
Human histone mark	H3K36me3	0.346
Human histone mark	H3K4ac	0.33071
Human histone mark	H3K4me1	0.32018
Human histone mark	H3K4me2	0.45102
Human histone mark	H3K4me3	0.63718
Human histone mark	H3K56ac	0.42189
Human histone mark	H3K79me1	0.34777
Human histone mark	H3K79me2	0.44373
Human histone mark	H3K9ac	0.51652
Human histone mark	H3K9me1	0.26469
Human histone mark	H3K9me3	0.13592
Human histone mark	H4K20me1	0.42915
Human histone mark	H4K5ac	0.34494
Human histone mark	H4K8ac	0.33769
Human histone mark	H4K91ac	0.29777
Human histone mark	H3K27me3	0.37151
Human histone mark	H3K36me3	0.37829
Human histone mark	H3K4me1	0.25792
Human histone mark	H3K4me3	0.60601
Human histone mark	H3K9ac	0.49682
Human histone mark	H3K9me3	0.08205
Human histone mark	H3K27ac	0.44087
Human histone mark	H3K27me3	0.43618
Human histone mark	H3K36me3	0.33728
Human histone mark	H3K4me1	0.26674
Human histone mark	H3K4me3	0.59113
Human histone mark	H3K9ac	0.54927
Human histone mark	H3K9me3	0.08035
Human histone mark	H3K27ac	0.3933
Human histone mark	H3K27me3	0.42722
Human histone mark	H3K36me3	0.32236
Human histone mark	H3K4me1	0.26224
Human histone mark	H3K4me3	0.54297
Human histone mark	H3K9ac	0.49104
Human histone mark	H3K9me3	0.10471
Human DNase-seq		0.4053
Human histone mark	H3K27ac	0.29505
Human histone mark	H3K27me3	0.48193
Human histone mark	H3K36me3	0.36487
Human histone mark	H3K4me1	0.32382
Human histone mark	H3K4me3	0.68041
Human histone mark	H3K9me3	0.13116
Human DNase-seq		0.39744
Human histone mark	H3K27ac	0.47999
Human histone mark	H3K27me3	0.54958
Human histone mark	H3K36me3	0.39732
Human histone mark	H3K4me1	0.4137
Human histone mark	H3K4me3	0.6491
Human histone mark	H3K9me3	0.30551
Human histone mark	H3K27me3	0.23756
Human histone mark	H3K36me3	0.29874
Human histone mark	H3K4me1	0.24867
Human histone mark	H3K4me3	0.46375
Human histone mark	H3K9ac	0.41672
Human histone mark	H3K9me3	0.09586
Human histone mark	H3K27me3	0.34277
Human histone mark	H3K36me3	0.33064
Human histone mark	H3K4me1	0.33334
Human histone mark	H3K4me3	0.62087
Human histone mark	H3K9me3	0.10229
Human histone mark	H3K27me3	0.2651
Human histone mark	H3K36me3	0.29287
Human histone mark	H3K4me1	0.23077
Human histone mark	H3K4me3	0.48339
Human histone mark	H3K9ac	0.40505
Human histone mark	H3K9me3	0.08221
Human histone mark	H3K27ac	0.31977
Human histone mark	H3K27me3	0.24903
Human histone mark	H3K36me3	0.30639
Human histone mark	H3K4me1	0.25969
Human histone mark	H3K4me3	0.51628
Human histone mark	H3K9ac	0.49184
Human histone mark	H3K9me3	0.09428
Human histone mark	H3K27me3	0.2656
Human histone mark	H3K36me3	0.2959
Human histone mark	H3K4me1	0.3112
Human histone mark	H3K4me3	0.60123
Human histone mark	H3K9ac	0.47058
Human histone mark	H3K9me3	0.1209
Human DNase-seq		0.3724
Human histone mark	H3K27me3	0.35439
Human histone mark	H3K36me3	0.26421
Human histone mark	H3K4me1	0.28058
Human histone mark	H3K4me3	0.62362
Human histone mark	H3K9me3	0.08325
Human DNase-seq		0.44059
Human histone mark	H3K27ac	0.46563
Human histone mark	H3K27me3	0.41363
Human histone mark	H3K36me3	0.29673
Human histone mark	H3K4me1	0.33408
Human histone mark	H3K4me3	0.63104
Human histone mark	H3K9me3	0.12672
Human histone mark	H3K27me3	0.34688
Human histone mark	H3K36me3	0.30156
Human histone mark	H3K4me1	0.35946
Human histone mark	H3K4me3	0.54091
Human histone mark	H3K9me3	0.11498
Human histone mark	H3K27me3	0.5053
Human histone mark	H3K36me3	0.30895
Human histone mark	H3K4me1	0.4161
Human histone mark	H3K4me3	0.62367
Human histone mark	H3K9me3	0.13351
Human DNase-seq		0.47534
Human histone mark	H3K27ac	0.44897
Human histone mark	H3K27me3	0.36383
Human histone mark	H3K36me3	0.29861
Human histone mark	H3K4me1	0.37306
Human histone mark	H3K4me3	0.62621
Human histone mark	H3K9me3	0.12874
Human DNase-seq		0.48003
Human histone mark	H3K27me3	0.51625
Human histone mark	H3K36me3	0.3115
Human histone mark	H3K4me1	0.35449
Human histone mark	H3K4me3	0.608
Human histone mark	H3K9me3	0.1007
Human DNase-seq		0.47423
Human histone mark	H3K27ac	0.41996
Human histone mark	H3K27me3	0.32882
Human histone mark	H3K36me3	0.29891
Human histone mark	H3K4me1	0.41188
Human histone mark	H3K4me3	0.59593
Human histone mark	H3K9me3	0.11062
Human histone mark	H3K27me3	0.43418
Human histone mark	H3K36me3	0.30129
Human histone mark	H3K4me1	0.43784
Human histone mark	H3K4me3	0.62069
Human histone mark	H3K9me3	0.11771
Human histone mark	H3K27me3	0.3216
Human histone mark	H3K36me3	0.32724
Human histone mark	H3K4me1	0.36468
Human histone mark	H3K4me3	0.60619
Human histone mark	H3K9me3	0.17595
Human histone mark	H3K27ac	0.47872
Human histone mark	H3K27me3	0.45314
Human histone mark	H3K36me3	0.33856
Human histone mark	H3K4me1	0.35449
Human histone mark	H3K4me3	0.57078
Human histone mark	H3K9me3	0.0823
Human histone mark	H3K27ac	0.5181
Human histone mark	H3K27me3	0.38264
Human histone mark	H3K36me3	0.31856
Human histone mark	H3K4me1	0.36198
Human histone mark	H3K4me3	0.55742
Human histone mark	H3K9ac	0.52807
Human histone mark	H3K9me3	0.09234
Human histone mark	H3K27ac	0.46918
Human histone mark	H3K27me3	0.36867
Human histone mark	H3K36me3	0.33409
Human histone mark	H3K4me1	0.37585
Human histone mark	H3K4me3	0.56943
Human histone mark	H3K9me3	0.11683
Human histone mark	H3K27ac	0.49897
Human histone mark	H3K27me3	0.40053
Human histone mark	H3K36me3	0.29948
Human histone mark	H3K4me1	0.37766
Human histone mark	H3K4me3	0.54314
Human histone mark	H3K9me3	0.08229
Human histone mark	H3K27ac	0.40354
Human histone mark	H3K27me3	0.31518
Human histone mark	H3K36me3	0.301
Human histone mark	H3K4me1	0.35734
Human histone mark	H3K4me3	0.53033
Human histone mark	H3K9me3	0.08971
Human histone mark	H3K27ac	0.48123
Human histone mark	H3K27me3	0.36058
Human histone mark	H3K36me3	0.35952
Human histone mark	H3K4me1	0.3785
Human histone mark	H3K4me3	0.56414
Human histone mark	H3K9me3	0.1032
Human histone mark	H3K27ac	0.47347
Human histone mark	H3K27me3	0.33274
Human histone mark	H3K36me3	0.28853
Human histone mark	H3K4me1	0.38949
Human histone mark	H3K4me3	0.58814
Human histone mark	H3K9me3	0.10165
Human histone mark	H3K27ac	0.43938
Human histone mark	H3K27me3	0.35341
Human histone mark	H3K36me3	0.31276
Human histone mark	H3K4me1	0.41153
Human histone mark	H3K4me3	0.56783
Human histone mark	H3K9me3	0.09914
Human histone mark	H3K27ac	0.47747
Human histone mark	H3K27me3	0.39338
Human histone mark	H3K36me3	0.31248
Human histone mark	H3K4me1	0.42032
Human histone mark	H3K4me3	0.57797
Human histone mark	H3K9me3	0.09029
Human DNase-seq		0.46978
Human histone mark	H3K27ac	0.44525
Human histone mark	H3K27me3	0.41063
Human histone mark	H3K36me3	0.30383
Human histone mark	H3K4me1	0.40628
Human histone mark	H3K4me3	0.61808
Human histone mark	H3K9me3	0.12638
Human histone mark	H3K27ac	0.52187
Human histone mark	H3K27me3	0.32909
Human histone mark	H3K36me3	0.31807
Human histone mark	H3K4me1	0.37602
Human histone mark	H3K4me3	0.60583
Human histone mark	H3K9ac	0.45758
Human histone mark	H3K9me3	0.09056
Human histone mark	H3K27ac	0.51157
Human histone mark	H3K27me3	0.47796
Human histone mark	H3K36me3	0.32685
Human histone mark	H3K4me1	0.3642
Human histone mark	H3K4me3	0.55826
Human histone mark	H3K9me3	0.08846
Human histone mark	H3K27ac	0.33059
Human histone mark	H3K27me3	0.2234
Human histone mark	H3K36me3	0.303
Human histone mark	H3K4me1	0.28027
Human histone mark	H3K4me3	0.52298
Human histone mark	H3K9ac	0.49431
Human histone mark	H3K9me3	0.09673
Human DNase-seq		0.44813
Human histone mark	H3K27ac	0.45357
Human histone mark	H3K27me3	0.33033
Human histone mark	H3K36me3	0.30042
Human histone mark	H3K4me1	0.35498
Human histone mark	H3K4me3	0.57286
Human histone mark	H3K9me3	0.11291
Human DNase-seq		0.47073
Human histone mark	H3K27me3	0.3431
Human histone mark	H3K36me3	0.29373
Human histone mark	H3K4me1	0.3551
Human histone mark	H3K4me3	0.51938
Human histone mark	H3K9me3	0.10149
Human histone mark	H3K27me3	0.26499
Human histone mark	H3K36me3	0.33255
Human histone mark	H3K4me1	0.27362
Human histone mark	H3K4me2	0.45061
Human histone mark	H3K4me3	0.54724
Human histone mark	H3K9ac	0.44617
Human histone mark	H3K9me3	0.09738
Human histone mark	H3K27me3	0.37354
Human histone mark	H3K36me3	0.35377
Human histone mark	H3K4me1	0.34794
Human histone mark	H3K4me3	0.64202
Human histone mark	H3K9me3	0.11318
Human histone mark	H3K27me3	0.44599
Human histone mark	H3K36me3	0.34234
Human histone mark	H3K4me1	0.37047
Human histone mark	H3K4me3	0.6004
Human histone mark	H3K9me3	0.1102
Human DNase-seq		0.37771
Human histone mark	H3K27ac	0.41842
Human histone mark	H3K27me3	0.30465
Human histone mark	H3K36me3	0.33671
Human histone mark	H3K4me1	0.32112
Human histone mark	H3K4me3	0.54491
Human histone mark	H3K9me3	0.11526
Human DNase-seq		0.36809
Human histone mark	H3K27ac	0.43715
Human histone mark	H3K27me3	0.325
Human histone mark	H3K36me3	0.35941
Human histone mark	H3K4me1	0.36864
Human histone mark	H3K4me3	0.54487
Human histone mark	H3K9me3	0.10848
Human DNase-seq		0.3389
Human histone mark	H3K27me3	0.47779
Human histone mark	H3K36me3	0.35902
Human histone mark	H3K4me1	0.31905
Human histone mark	H3K4me3	0.61168
Human histone mark	H3K9me3	0.11382
Human histone mark	H3K27ac	0.3997
Human histone mark	H3K27me3	0.362
Human histone mark	H3K36me3	0.31473
Human histone mark	H3K4me1	0.31026
Human histone mark	H3K4me3	0.57993
Human histone mark	H3K9me3	0.09744
Human DNase-seq		0.35202
Human histone mark	H3K27ac	0.50284
Human histone mark	H3K27me3	0.43459
Human histone mark	H3K36me3	0.39091
Human histone mark	H3K4me1	0.41647
Human histone mark	H3K4me3	0.63955
Human histone mark	H3K9me3	0.1593
Human histone mark	H3K27ac	0.43239
Human histone mark	H3K27me3	0.31539
Human histone mark	H3K36me3	0.31284
Human histone mark	H3K4me1	0.30695
Human histone mark	H3K4me3	0.63409
Human histone mark	H3K9me3	0.12418
Human histone mark	H3K27ac	0.54884
Human histone mark	H3K27me3	0.38843
Human histone mark	H3K36me3	0.32162
Human histone mark	H3K4me1	0.53246
Human histone mark	H3K4me3	0.633
Human histone mark	H3K9ac	0.50386
Human histone mark	H3K9me3	0.10914
Human histone mark	H3K27ac	0.37038
Human histone mark	H3K27me3	0.33835
Human histone mark	H3K36me3	0.30499
Human histone mark	H3K4me1	0.35481
Human histone mark	H3K4me3	0.55607
Human histone mark	H3K9ac	0.51217
Human histone mark	H3K9me3	0.09212
Human histone mark	H3K27ac	0.42299
Human histone mark	H3K27me3	0.15746
Human histone mark	H3K36me3	0.33699
Human histone mark	H3K4me1	0.22898
Human histone mark	H3K4me3	0.63706
Human histone mark	H3K9me3	0.10431
Human histone mark	H3K27ac	0.39721
Human histone mark	H3K27me3	0.29497
Human histone mark	H3K36me3	0.28625
Human histone mark	H3K4me1	0.34603
Human histone mark	H3K4me3	0.53109
Human histone mark	H3K9ac	0.46062
Human histone mark	H3K9me3	0.09257
Human histone mark	H3K27ac	0.40221
Human histone mark	H3K27me3	0.33687
Human histone mark	H3K36me3	0.3339
Human histone mark	H3K4me1	0.34623
Human histone mark	H3K4me3	0.58146
Human histone mark	H3K9ac	0.49652
Human histone mark	H3K9me3	0.09061
Human histone mark	H3K27ac	0.39091
Human histone mark	H3K27me3	0.44107
Human histone mark	H3K36me3	0.32581
Human histone mark	H3K4me1	0.33762
Human histone mark	H3K4me3	0.54643
Human histone mark	H3K9ac	0.47374
Human histone mark	H3K9me3	0.0884
Human histone mark	H3K27ac	0.40075
Human histone mark	H3K27me3	0.40223
Human histone mark	H3K36me3	0.33546
Human histone mark	H3K4me1	0.34305
Human histone mark	H3K4me3	0.5727
Human histone mark	H3K9ac	0.52782
Human histone mark	H3K9me3	0.09337
Human histone mark	H3K27me3	0.48051
Human histone mark	H3K36me3	0.38044
Human histone mark	H3K4me1	0.41574
Human histone mark	H3K4me3	0.64394
Human histone mark	H3K9me3	0.11335
Human histone mark	H3K27ac	0.42061
Human histone mark	H3K27me3	0.35866
Human histone mark	H3K36me3	0.32222
Human histone mark	H3K4me1	0.33158
Human histone mark	H3K4me3	0.54251
Human histone mark	H3K9me3	0.08789
Human histone mark	H3K27ac	0.38155
Human histone mark	H3K27me3	0.35518
Human histone mark	H3K36me3	0.3286
Human histone mark	H3K4me1	0.36627
Human histone mark	H3K4me3	0.56123
Human histone mark	H3K9ac	0.49437
Human histone mark	H3K9me3	0.09763
Human histone mark	H3K27ac	0.42134
Human histone mark	H3K27me3	0.35834
Human histone mark	H3K36me3	0.34212
Human histone mark	H3K4me1	0.37902
Human histone mark	H3K4me3	0.59006
Human histone mark	H3K9ac	0.55153
Human histone mark	H3K9me3	0.10609
Human histone mark	H3K27ac	0.40502
Human histone mark	H3K27me3	0.3437
Human histone mark	H3K36me3	0.35351
Human histone mark	H3K4me1	0.32433
Human histone mark	H3K4me3	0.5527
Human histone mark	H3K9ac	0.50449
Human histone mark	H3K9me3	0.08803
Human histone mark	H3K27ac	0.45491
Human histone mark	H3K27me3	0.40992
Human histone mark	H3K36me3	0.35209
Human histone mark	H3K4me1	0.4534
Human histone mark	H3K4me3	0.60743
Human histone mark	H3K9ac	0.57513
Human histone mark	H3K9me3	0.18793
Human histone mark	H3K27ac	0.44036
Human histone mark	H3K27me3	0.44057
Human histone mark	H3K36me3	0.33833
Human histone mark	H3K4me1	0.3222
Human histone mark	H3K4me3	0.56686
Human histone mark	H3K9ac	0.54921
Human histone mark	H3K9me3	0.13896
Human histone mark	H3K27me3	0.38796
Human histone mark	H3K36me3	0.30873
Human histone mark	H3K4me1	0.37034
Human histone mark	H3K4me3	0.54595
Human histone mark	H3K9ac	0.55139
Human histone mark	H3K9me3	0.08318
Human histone mark	H3K27ac	0.43356
Human histone mark	H3K27me3	0.43024
Human histone mark	H3K36me3	0.31321
Human histone mark	H3K4me1	0.37339
Human histone mark	H3K4me3	0.55866
Human histone mark	H3K9me3	0.09498
Human histone mark	H3K27ac	0.45085
Human histone mark	H3K27me3	0.43409
Human histone mark	H3K36me3	0.35392
Human histone mark	H3K4me1	0.38619
Human histone mark	H3K4me3	0.64858
Human histone mark	H3K9me3	0.20194
Human DNase-seq		0.41659
Human histone mark	H3K27ac	0.35844
Human histone mark	H3K27me3	0.33415
Human histone mark	H3K36me3	0.32314
Human histone mark	H3K4me1	0.35014
Human histone mark	H3K4me3	0.65383
Human histone mark	H3K9me3	0.20822
Human DNase-seq		0.33948
Human histone mark	H3K27me3	0.41418
Human histone mark	H3K36me3	0.33405
Human histone mark	H3K4me1	0.36303
Human histone mark	H3K4me3	0.66441
Human histone mark	H3K9me3	0.50047
Human DNase-seq		0.35013
Human histone mark	H3K27me3	0.39626
Human histone mark	H3K36me3	0.34818
Human histone mark	H3K4me1	0.3704
Human histone mark	H3K4me3	0.62288
Human histone mark	H3K9me3	0.08932
Human DNase-seq		0.38992
Human histone mark	H3K27me3	0.3827
Human histone mark	H3K36me3	0.28563
Human histone mark	H3K4me1	0.29272
Human histone mark	H3K4me3	0.46902
Human histone mark	H3K9ac	0.46638
Human histone mark	H3K9me3	0.30912
Human DNase-seq		0.41621
Human histone mark	H3K27ac	0.38789
Human histone mark	H3K27me3	0.36385
Human histone mark	H3K36me3	0.31861
Human histone mark	H3K4me1	0.32106
Human histone mark	H3K4me3	0.63202
Human histone mark	H3K9me3	0.30559
Human DNase-seq		0.4565
Human histone mark	H3K27ac	0.40507
Human histone mark	H3K27me3	0.37019
Human histone mark	H3K36me3	0.34441
Human histone mark	H3K4me1	0.32567
Human histone mark	H3K4me3	0.63276
Human histone mark	H3K9me3	0.13769
Human DNase-seq		0.42836
Human histone mark	H3K27me3	0.46878
Human histone mark	H3K36me3	0.3401
Human histone mark	H3K4me1	0.31529
Human histone mark	H3K4me3	0.64262
Human histone mark	H3K9ac	0.63248
Human histone mark	H3K9me3	0.13263
Human histone mark	H3K27ac	0.53398
Human histone mark	H3K27me3	0.32847
Human histone mark	H3K36me3	0.332
Human histone mark	H3K4me1	0.22135
Human histone mark	H3K4me3	0.62945
Human histone mark	H3K9ac	0.63238
Human histone mark	H3K9me3	0.09752
Human DNase-seq		0.35365
Human histone mark	H3K27me3	0.29516
Human histone mark	H3K36me3	0.31928
Human histone mark	H3K4me1	0.29116
Human histone mark	H3K4me3	0.56732
Human histone mark	H3K9ac	0.50684
Human histone mark	H3K9me3	0.09052
Human DNase-seq		0.39008
Human histone mark	H3K27ac	0.39165
Human histone mark	H3K27me3	0.39469
Human histone mark	H3K36me3	0.34459
Human histone mark	H3K4me1	0.39287
Human histone mark	H3K4me3	0.65488
Human histone mark	H3K9me3	0.0854
Human DNase-seq		0.3675
Human histone mark	H3K27ac	0.38272
Human histone mark	H3K27me3	0.35381
Human histone mark	H3K36me3	0.3388
Human histone mark	H3K4me1	0.35733
Human histone mark	H3K4me3	0.64647
Human histone mark	H3K9me3	0.09906
Human DNase-seq		0.40019
Human histone mark	H3K27ac	0.38546
Human histone mark	H3K27me3	0.41862
Human histone mark	H3K36me3	0.32998
Human histone mark	H3K4me1	0.39487
Human histone mark	H3K4me3	0.65817
Human histone mark	H3K9me3	0.16721
Human DNase-seq		0.47538
Human histone mark	H3K27ac	0.43553
Human histone mark	H3K27me3	0.36725
Human histone mark	H3K36me3	0.34578
Human histone mark	H3K4me1	0.33695
Human histone mark	H3K4me3	0.64907
Human histone mark	H3K9me3	0.2119
Human DNase-seq		0.45253
Human histone mark	H3K27ac	0.40345
Human histone mark	H3K27me3	0.47352
Human histone mark	H3K36me3	0.3163
Human histone mark	H3K4me1	0.36023
Human histone mark	H3K4me3	0.62425
Human histone mark	H3K9me3	0.30929
Human DNase-seq		0.41947
Human histone mark	H3K27ac	0.50337
Human histone mark	H3K27me3	0.21528
Human histone mark	H3K36me3	0.35142
Human histone mark	H3K4me1	0.37593
Human histone mark	H3K4me3	0.61194
Human histone mark	H3K9me3	0.16494
Human histone mark	H3K27ac	0.41682
Human histone mark	H3K27me3	0.32697
Human histone mark	H3K36me3	0.31347
Human histone mark	H3K4me1	0.34354
Human histone mark	H3K4me3	0.64963
Human histone mark	H3K9me3	0.09977
Human histone mark	H3K27ac	0.45722
Human histone mark	H3K27me3	0.32105
Human histone mark	H3K36me3	0.34581
Human histone mark	H3K4me1	0.38307
Human histone mark	H3K4me3	0.60183
Human histone mark	H3K9me3	0.20548
Human DNase-seq		0.43632
Human histone mark	H3K27ac	0.42663
Human histone mark	H3K27me3	0.29591
Human histone mark	H3K36me3	0.31087
Human histone mark	H3K4me1	0.30414
Human histone mark	H3K4me3	0.61444
Human histone mark	H3K9me3	0.1652
Human DNase-seq		0.41851
Human histone mark	H3K27ac	0.49949
Human histone mark	H3K27me3	0.14614
Human histone mark	H3K36me3	0.33773
Human histone mark	H3K4me1	0.37609
Human histone mark	H3K4me3	0.64513
Human histone mark	H3K9me3	0.1758
Human histone mark	H3K27ac	0.42199
Human histone mark	H3K27me3	0.55301
Human histone mark	H3K36me3	0.34741
Human histone mark	H3K4me1	0.35672
Human histone mark	H3K4me3	0.65707
Human histone mark	H3K9me3	0.09022
Human DNase-seq		0.42839
Human histone mark	H3K27ac	0.48899
Human histone mark	H3K27me3	0.39596
Human histone mark	H3K36me3	0.29017
Human histone mark	H3K4me1	0.33413
Human histone mark	H3K4me3	0.64522
Human histone mark	H3K9me3	0.06975
Human histone mark	H3K27ac	0.43327
Human histone mark	H3K27me3	0.35853
Human histone mark	H3K36me3	0.31356
Human histone mark	H3K4me1	0.39948
Human histone mark	H3K4me3	0.5367
Human histone mark	H3K9ac	0.54847
Human histone mark	H3K9me3	0.09726
Human histone mark	H3K27ac	0.42186
Human histone mark	H3K27me3	0.39354
Human histone mark	H3K36me3	0.3152
Human histone mark	H3K4me1	0.36467
Human histone mark	H3K4me3	0.57373
Human histone mark	H3K9ac	0.54025
Human histone mark	H3K9me3	0.08047
Human histone mark	H3K27ac	0.42274
Human histone mark	H3K27me3	0.40377
Human histone mark	H3K36me3	0.34927
Human histone mark	H3K4me1	0.34498
Human histone mark	H3K4me3	0.57952
Human histone mark	H3K9ac	0.556
Human histone mark	H3K9me3	0.16336
Human histone mark	H3K27ac	0.44547
Human histone mark	H3K27me3	0.23191
Human histone mark	H3K36me3	0.35165
Human histone mark	H3K4me1	0.32961
Human histone mark	H3K4me3	0.61502
Human histone mark	H3K9me3	0.11075
Human histone mark	H3K27ac	0.46978
Human histone mark	H3K27me3	0.32039
Human histone mark	H3K36me3	0.34302
Human histone mark	H3K4me1	0.38342
Human histone mark	H3K4me3	0.63607
Human histone mark	H3K9me3	0.0882
Human histone mark	H3K27ac	0.44879
Human histone mark	H3K27me3	0.35783
Human histone mark	H3K36me3	0.3295
Human histone mark	H3K4me1	0.40182
Human histone mark	H3K4me3	0.61778
Human histone mark	H3K9me3	0.09504
Human histone mark	H3K27me3	0.37725
Human histone mark	H3K36me3	0.34786
Human histone mark	H3K4me1	0.37158
Human histone mark	H3K4me3	0.56649
Human histone mark	H3K9ac	0.48869
Human histone mark	H3K9me3	0.11022
Human histone mark	H3K27ac	0.39207
Human histone mark	H3K27me3	0.36813
Human histone mark	H3K36me3	0.31009
Human histone mark	H3K4me1	0.36002
Human histone mark	H3K4me3	0.54334
Human histone mark	H3K9ac	0.50043
Human histone mark	H3K9me3	0.08976
Human DNase-seq		0.42156
Human histone mark	H3K27ac	0.44411
Human histone mark	H3K27me3	0.35702
Human histone mark	H3K36me3	0.34036
Human histone mark	H3K4me1	0.34032
Human histone mark	H3K4me3	0.63696
Human histone mark	H3K9me3	0.11736
Human histone mark	H3K27me3	0.40752
Human histone mark	H3K36me3	0.36184
Human histone mark	H3K4me1	0.32818
Human histone mark	H3K4me3	0.59086
Human histone mark	H3K9ac	0.53265
Human histone mark	H3K9me3	0.15683
Human histone mark	H3K27ac	0.41963
Human histone mark	H3K27me3	0.36287
Human histone mark	H3K36me3	0.32973
Human histone mark	H3K4me1	0.38588
Human histone mark	H3K4me3	0.54038
Human histone mark	H3K9ac	0.56906
Human histone mark	H3K9me3	0.09039
Human histone mark	H3K27ac	0.48914
Human histone mark	H3K27me3	0.59737
Human histone mark	H3K36me3	0.37288
Human histone mark	H3K4me1	0.39152
Human histone mark	H3K4me3	0.63913
Human histone mark	H3K9me3	0.2573
Human histone mark	H3K27ac	0.45616
Human histone mark	H3K27me3	0.47769
Human histone mark	H3K36me3	0.34784
Human histone mark	H3K4me1	0.39648
Human histone mark	H3K4me3	0.48034
Human histone mark	H3K9me3	0.28696
Human DNase-seq		0.40405
Human histone mark	H2A.Z	0.38571
Human histone mark	H3K27ac	0.40043
Human histone mark	H3K27me3	0.18681
Human histone mark	H3K36me3	0.3288
Human histone mark	H3K4me1	0.28798
Human histone mark	H3K4me2	0.42698
Human histone mark	H3K4me3	0.48402
Human histone mark	H3K79me2	0.38477
Human histone mark	H3K9ac	0.46581
Human histone mark	H3K9me3	0.10123
Human histone mark	H4K20me1	0.48021
Human histone mark	H2A.Z	0.44965
Human histone mark	H3K27ac	0.40139
Human histone mark	H3K27me3	0.19988
Human histone mark	H3K36me3	0.31666
Human histone mark	H3K4me1	0.34098
Human histone mark	H3K4me2	0.49244
Human histone mark	H3K4me3	0.57045
Human histone mark	H3K79me2	0.41258
Human histone mark	H3K9ac	0.5174
Human histone mark	H3K9me3	0.11702
Human histone mark	H4K20me1	0.44871
Human DNase-seq		0.42393
Human histone mark	H2A.Z	0.45167
Human histone mark	H3K27ac	0.43126
Human histone mark	H3K27me3	0.50998
Human histone mark	H3K36me3	0.33231
Human histone mark	H3K4me1	0.29917
Human histone mark	H3K4me2	0.44614
Human histone mark	H3K4me3	0.53091
Human histone mark	H3K79me2	0.4552
Human histone mark	H3K9ac	0.55166
Human histone mark	H3K9me3	0.16684
Human histone mark	H4K20me1	0.52396
Human DNase-seq		0.34618
Human histone mark	H2A.Z	0.45748
Human histone mark	H3K27ac	0.44241
Human histone mark	H3K27me3	0.17447
Human histone mark	H3K36me3	0.32785
Human histone mark	H3K4me1	0.28886
Human histone mark	H3K4me2	0.44937
Human histone mark	H3K4me3	0.53987
Human histone mark	H3K79me2	0.42927
Human histone mark	H3K9ac	0.54246
Human histone mark	H3K9me3	0.13183
Human histone mark	H4K20me1	0.37815
Human DNase-seq		0.47721
Human histone mark	H2A.Z	0.51031
Human histone mark	H3K27ac	0.45428
Human histone mark	H3K27me3	0.38999
Human histone mark	H3K36me3	0.34351
Human histone mark	H3K4me1	0.29688
Human histone mark	H3K4me2	0.47783
Human histone mark	H3K4me3	0.56408
Human histone mark	H3K79me2	0.49898
Human histone mark	H3K9ac	0.55853
Human histone mark	H3K9me3	0.07484
Human histone mark	H4K20me1	0.50918
Human DNase-seq		0.36853
Human histone mark	H2A.Z	0.39716
Human histone mark	H3K27ac	0.38849
Human histone mark	H3K27me3	0.29265
Human histone mark	H3K36me3	0.3396
Human histone mark	H3K4me1	0.30322
Human histone mark	H3K4me2	0.45451
Human histone mark	H3K4me3	0.63068
Human histone mark	H3K79me2	0.414
Human histone mark	H3K9ac	0.50403
Human histone mark	H3K9me3	0.1186
Human histone mark	H4K20me1	0.50465
Human DNase-seq		0.30423
Human histone mark	H2A.Z	0.45419
Human histone mark	H3K27ac	0.37565
Human histone mark	H3K27me3	0.3098
Human histone mark	H3K36me3	0.32311
Human histone mark	H3K4me1	0.28098
Human histone mark	H3K4me2	0.42641
Human histone mark	H3K4me3	0.62653
Human histone mark	H3K79me2	0.43106
Human histone mark	H3K9ac	0.50137
Human histone mark	H3K9me3	0.16159
Human histone mark	H4K20me1	0.43447
Human DNase-seq		0.35713
Human histone mark	H2A.Z	0.38143
Human histone mark	H3K27ac	0.33611
Human histone mark	H3K27me3	0.19732
Human histone mark	H3K36me3	0.3107
Human histone mark	H3K4me1	0.26553
Human histone mark	H3K4me2	0.40966
Human histone mark	H3K4me3	0.55454
Human histone mark	H3K79me2	0.39206
Human histone mark	H3K9ac	0.40819
Human histone mark	H3K9me3	0.11513
Human histone mark	H4K20me1	0.36287
Human DNase-seq		0.37311
Human histone mark	H2A.Z	0.39734
Human histone mark	H3K27ac	0.38988
Human histone mark	H3K27me3	0.28313
Human histone mark	H3K36me3	0.33377
Human histone mark	H3K4me1	0.31128
Human histone mark	H3K4me2	0.42636
Human histone mark	H3K4me3	0.58918
Human histone mark	H3K79me2	0.40995
Human histone mark	H3K9ac	0.4916
Human histone mark	H3K9me1	0.26852
Human histone mark	H3K9me3	0.08702
Human histone mark	H4K20me1	0.37706
Human DNase-seq		0.37285
Human histone mark	H2A.Z	0.36579
Human histone mark	H3K27ac	0.49205
Human histone mark	H3K27me3	0.25423
Human histone mark	H3K36me3	0.33844
Human histone mark	H3K4me1	0.3175
Human histone mark	H3K4me2	0.50237
Human histone mark	H3K4me3	0.54864
Human histone mark	H3K79me2	0.47612
Human histone mark	H3K9ac	0.53817
Human histone mark	H3K9me1	0.38903
Human histone mark	H3K9me3	0.12209
Human histone mark	H4K20me1	0.45808
Human DNase-seq		0.42795
Human histone mark	H2A.Z	0.39472
Human histone mark	H3K27ac	0.36825
Human histone mark	H3K27me3	0.3295
Human histone mark	H3K36me3	0.28281
Human histone mark	H3K4me1	0.33721
Human histone mark	H3K4me2	0.46631
Human histone mark	H3K4me3	0.46204
Human histone mark	H3K79me2	0.39839
Human histone mark	H3K9ac	0.50936
Human histone mark	H3K9me3	0.22667
Human histone mark	H4K20me1	0.34851
Human DNase-seq		0.33823
Human histone mark	H2A.Z	0.47243
Human histone mark	H3K27ac	0.36877
Human histone mark	H3K27me3	0.32813
Human histone mark	H3K36me3	0.32256
Human histone mark	H3K4me1	0.3149
Human histone mark	H3K4me2	0.42461
Human histone mark	H3K4me3	0.56651
Human histone mark	H3K79me2	0.41326
Human histone mark	H3K9ac	0.47139
Human histone mark	H3K9me3	0.13967
Human histone mark	H4K20me1	0.42061
Human DNase-seq		0.3324
Human histone mark	H2A.Z	0.47438
Human histone mark	H3K27ac	0.42837
Human histone mark	H3K27me3	0.40844
Human histone mark	H3K36me3	0.34368
Human histone mark	H3K4me1	0.25886
Human histone mark	H3K4me2	0.46325
Human histone mark	H3K4me3	0.60947
Human histone mark	H3K79me2	0.42819
Human histone mark	H3K9ac	0.57536
Human histone mark	H3K9me3	0.11397
Human histone mark	H4K20me1	0.42755
Human DNase-seq		0.35691
Human histone mark	H2A.Z	0.37576
Human histone mark	H3K27ac	0.39307
Human histone mark	H3K27me3	0.325
Human histone mark	H3K36me3	0.33683
Human histone mark	H3K4me1	0.28179
Human histone mark	H3K4me2	0.41065
Human histone mark	H3K4me3	0.54448
Human histone mark	H3K79me2	0.40533
Human histone mark	H3K9ac	0.49972
Human histone mark	H3K9me1	0.36617
Human histone mark	H3K9me3	0.1208
Human histone mark	H4K20me1	0.45605
Human DNase-seq		0.32377
Human histone mark	H2A.Z	0.44515
Human histone mark	H3K27ac	0.44582
Human histone mark	H3K27me3	0.35272
Human histone mark	H3K36me3	0.40415
Human histone mark	H3K4me1	0.31948
Human histone mark	H3K4me2	0.4728
Human histone mark	H3K4me3	0.64938
Human histone mark	H3K79me2	0.44409
Human histone mark	H3K9ac	0.6308
Human histone mark	H3K9me3	0.11508
Human histone mark	H4K20me1	0.43774
Human histone mark	H2A.Z	0.36604
Human histone mark	H3K27ac	0.34455
Human histone mark	H3K27me3	0.25891
Human histone mark	H3K36me3	0.32067
Human histone mark	H3K4me1	0.27237
Human histone mark	H3K4me2	0.40621
Human histone mark	H3K4me3	0.52746
Human histone mark	H3K79me2	0.38767
Human histone mark	H3K9me3	0.08678
Human histone mark	H4K20me1	0.41072
Human TF	CTCF	0.38337
Human TF	POLR2A	0.66862
Human TF	POLR2A	0.6735
Human TF	POLR2A	0.63894
Human TF	SPI1	0.30416
Human TF	SP1	0.52161
Human TF	TEAD4	0.38557
Human TF	BCLAF1	0.61048
Human TF	SPI1	0.37449
Human TF	SIX5	0.69683
Human TF	POLR2A	0.73751
Human TF	FOS	0.7059
Human TF	JUND	0.18706
Human TF	RELA	0.35178
Human TF	POLR2A	0.69447
Human TF	POLR3G	0.65411
Human TF	RAD21	0.41958
Human TF	POLR2A	0.58711
Human TF	RELA	0.46835
Human TF	POLR2A	0.63828
Human TF	POLR2A	0.69436
Human TF	POLR2A	0.62599
Human TF	POLR2A	0.69395
Human TF	RELA	0.44677
Human TF	POLR2A	0.66959
Human TF	POLR2A	0.63487
Human TF	RELA	0.36674
Human TF	POLR2A	0.64676
Human TF	CTBP2	0.61823
Human TF	MAX	0.49832
Human TF	SUZ12	0.68729
Human TF	ELK4	0.65935
Human TF	TCF7L2	0.29024
Human TF	ZNF263	0.47439
Human TF	SMARCC1	0.43481
Human TF	SMARCC2	0.47286
Human TF	BDP1	0.37136
Human TF	BRCA1	0.53226
Human TF	BRF1	0.43038
Human TF	BRF2	0.20229
Human TF	SMARCA4	0.47627
Human TF	CEBPB	0.29295
Human TF	FOS	0.26508
Human TF	CHD2	0.55339
Human TF	JUN	0.21828
Human TF	RCOR1	0.45544
Human TF	E2F1	0.72706
Human TF	E2F4	0.70813
Human TF	E2F6	0.67785
Human TF	ELK1	0.70821
Human TF	ELK4	0.64963
Human TF	GTF2F1	0.50853
Human TF	HA-E2F1	0.73585
Human TF	SMARCB1	0.63129
Human TF	IRF3	0.70306
Human TF	JUND	0.25159
Human TF	MAX	0.51883
Human TF	MAZ	0.6486
Human TF	MXI1	0.6075
Human TF	NFYA	0.62808
Human TF	NFYB	0.52627
Human TF	NRF1	0.72051
Human TF	EP300	0.20448
Human TF	POLR2A	0.67631
Human TF	POLR2AphosphoS2	0.65336
Human TF	PRDM1	0.25863
Human TF	RAD21	0.40393
Human TF	RFX5	0.43456
Human TF	POLR3A	0.27106
Human TF	SMC3	0.44707
Human TF	STAT1	0.40972
Human TF	STAT3	0.23232
Human TF	TBP	0.52293
Human TF	TCF7L2	0.38085
Human TF	TCF7L2	0.40175
Human TF	GTF3C2	0.36454
Human TF	NR2C2	0.56853
Human TF	USF2	0.42373
Human TF	ZKSCAN1	0.5508
Human TF	ZNF143	0.62998
Human TF	ZNF274	0.11528
Human TF	ZZZ3	0.32216
Human TF	CEBPB	0.37006
Human TF	ESRRA	0.47015
Human TF	NR3C1	0.76838
Human TF	HNF4A	0.37657
Human TF	HSF1	0.51347
Human TF	MXI1	0.59589
Human TF	PPARGC1A	0.45144
Human TF	POLR2A	0.64401
Human TF	SREBF1	0.66702
Human TF	TCF7L2	0.21205
Human TF	NR2C2	0.66076
Human TF	ZNF274	0.09807
Human TF	JUN	0.23872
Human TF	MAX	0.59185
Human TF	POLR2A	0.63982
Human TF	ATF1	0.40487
Human TF	ATF3	0.69623
Human TF	BDP1	0.37463
Human TF	BRF1	0.66573
Human TF	BRF2	0.24097
Human TF	CCNT2	0.59017
Human TF	FOS	0.48399
Human TF	JUN	0.39542
Human TF	MYC	0.63575
Human TF	GTF2B	0.68344
Human TF	HMGN3	0.64698
Human TF	NFE2	0.33968
Human TF	POLR2A	0.67576
Human TF	POLR3G	0.59739
Human TF	RAD21	0.50452
Human TF	POLR3A	0.42129
Human TF	SIRT6	0.32322
Human TF	GTF3C2	0.54173
Human TF	GATA3	0.14782
Human TF	GATA3	0.22228
Human TF	HA-E2F1	0.6275
Human TF	TCF7L2	0.2667
Human TF	ZNF217	0.21982
Human TF	MYC	0.52861
Human TF	MAX	0.49451
Human TF	SETDB1	0.20262
Human TF	POLR2A	0.71531
Human TF	POLR2A	0.70818
Human TF	MYC	0.71455
Human TF	CTCF	0.4384
Human TF	MYC	0.53533
Human TF	CTCF	0.46167
Human TF	POLR2A	0.64
Human TF	MYC	0.59683
Human TF	CTCF	0.42512
Human TF	POLR2A	0.71791
Human TF	CTCF	0.41856
Human TF	MYC	0.57636
Human TF	CTCF	0.44851
Human TF	CTCF	0.4339
Human TF	POLR2A	0.6889
Human TF	POLR2A	0.68055
Human TF	CTCF	0.56058
Human TF	CTCF	0.43315
Human TF	CTCF	0.51228
Human TF	CTCF	0.42776
Human TF	CTCF	0.44142
Human TF	POLR2AphosphoS2	0.44049
Human TF	FOXA2	0.28697
Human TF	NRF1	0.61752
Human TF	FLAG-GMEB2	0.69057
Human histone mark	H3K9ac	0.46124
Human histone mark	H3K27ac	0.3906
Human DNase-seq		0.39549
Human TF	EGR1	0.53512
Human TF	eGFP-ZNF547	0.52655
Human histone mark	H3K4me1	0.31771
Human TF	EZH2	0.51702
Human TF	eGFP-PTRF	0.28479
Human TF	FLAG-NR2F1	0.39954
Human DNase-seq		0.43052
Human TF	eGFP-DDX20	0.26645
Human TF	eGFP-ZNF488	0.39829
Human TF	ARHGAP35	0.5112
Human histone mark	H3K4me3	0.67019
Human TF	HNRNPL	0.6611
Human TF	RFX1	0.36732
Human histone mark	H3K27me3	0.28635
Human TF	SMAD2	0.6275
Human histone mark	H3K4me1	0.2539
Human DNase-seq		0.32107
Human TF	BACH1	0.55337
Human TF	NFYA	0.60932
Human histone mark	H3K27me3	0.31078
Human histone mark	H3K79me2	0.34613
Human histone mark	H3K4me3	0.66579
Human TF	STAT3	0.35457
Human DNase-seq		0.19716
Human TF	eGFP-ZNF577	0.40055
Human TF	RFX1	0.38754
Human TF	BCLAF1	0.6682
Human TF	CTCF	0.43704
Human TF	TCF12	0.40128
Human TF	SP1	0.36445
Human histone mark	H3K4me3	0.59666
Human TF	HDAC1	0.45726
Human TF	ELK1	0.6987
Human histone mark	H3K9ac	0.66186
Human TF	PKNOX1	0.40698
Human histone mark	H3K4me3	0.67317
Human DNase-seq		0.35349
Human TF	MYC	0.55079
Human DNase-seq		0.37915
Human DNase-seq		0.38145
Human histone mark	H3K9me3	0.10067
Human histone mark	H3K36me3	0.34046
Human TF	eGFP-ZNF101	0.52762
Human DNase-seq		0.37453
Human histone mark	H3K4me3	0.50314
Human TF	eGFP-ZNF792	0.5776
Human TF	eGFP-ZNF394	0.5086
Human DNase-seq		0.36727
Human TF	MNT	0.12314
Human histone mark	H3K4me3	0.62009
Human TF	eGFP-ZNF140	0.23938
Human TF	ARID3A	0.44555
Human TF	BHLHE40	0.47895
Human DNase-seq		0.30861
Human histone mark	H3K27me3	0.42142
Human histone mark	H4K20me1	0.49057
Human histone mark	H2AFZ	0.44517
Human DNase-seq		0.50553
Human histone mark	H3K27ac	0.33361
Human DNase-seq		0.35416
Human TF	CTCF	0.34567
Human TF	3xFLAG-ATF1	0.6893
Human TF	SRF	0.51701
Human TF	CHD2	0.68412
Human TF	eGFP-NR4A1	0.39761
Human TF	eGFP-ZXDB	0.51611
Human TF	FLAG-NFYC	0.58017
Human histone mark	H4K20me1	0.5188
Human histone mark	H3F3A	0.38818
Human TF	CTCF	0.34817
Human histone mark	H3K27ac	0.55086
Human TF	NCOR1	0.3844
Human TF	SIX5	0.68063
Human TF	eGFP-ZNF354C	0.32724
Human TF	SNRNP70	0.55713
Human TF	TAF7	0.58501
Human TF	TRIM28	0.3282
Human DNase-seq		0.44696
Human TF	DNMT1	0.53866
Human TF	FLAG-ZNF580	0.53215
Human TF	eGFP-TSC22D4	0.28299
Human TF	3xFLAG-TGIF2	0.54966
Human DNase-seq		0.39206
Human TF	SMARCC2	0.30465
Human TF	EZH2phosphoT487	0.64937
Human TF	U2AF2	0.61226
Human TF	FLAG-ZNF511	0.49683
Human histone mark	H4K20me1	0.43184
Human histone mark	H3K27me3	0.57817
Human TF	SMC3	0.4866
Human histone mark	H3K27ac	0.35251
Human histone mark	H3K27me3	0.35035
Human TF	KDM4B	0.67189
Human histone mark	H3K4me3	0.67182
Human histone mark	H3K4me3	0.53883
Human TF	eGFP-OSR2	0.3552
Human histone mark	H3K27me3	0.16943
Human histone mark	H3K4me3	0.47971
Human TF	LEF1	0.49632
Human TF	eGFP-ZNF266	0.36367
Human histone mark	H3K27ac	0.50302
Human TF	ESRRA	0.41464
Human TF	KDM1A	0.43333
Human TF	eGFP-MYNN	0.51525
Human histone mark	H3K4me3	0.60114
Human TF	eGFP-ZBTB17	0.45273
Human histone mark	H2AFZ	0.48947
Human TF	REST	0.44313
Human TF	MXI1	0.64457
Human TF	TBL1XR1	0.5574
Human TF	BMI1	0.52814
Human histone mark	H2AFZ	0.45086
Human TF	TRIM24	0.30592
Human histone mark	H3K4me3	0.55175
Human TF	ZNF207	0.43289
Human histone mark	H3K9ac	0.56925
Human TF	BCLAF1	0.07364
Human DNase-seq		0.28498
Human TF	RFX5	0.60871
Human TF	eGFP-ZNF707	0.43037
Human TF	eGFP-KLF13	0.61669
Human TF	U2AF1	0.6344
Human TF	NBN	0.45293
Human DNase-seq		0.4867
Human histone mark	H3K36me3	0.38855
Human DNase-seq		0.32831
Human TF	eGFP-ELF1	0.62957
Human DNase-seq		0.31316
Human TF	FLAG-ZFP64	0.50822
Human TF	eGFP-KLF8	0.56468
Human TF	eGFP-ZNF112	0.22817
Human TF	eGFP-REPIN1	0.63943
Human histone mark	H3K4me2	0.45054
Human TF	BCOR	0.41929
Human TF	eGFP-ZNF777	0.67527
Human TF	GATA3	0.28499
Human TF	MNT	0.53598
Human TF	SRSF7	0.68303
Human TF	PHF8	0.72219
Human TF	POLR2AphosphoS5	0.55413
Human DNase-seq		0.41695
Human TF	EZH2phosphoT487	0.47175
Human TF	CBX5	0.50481
Human TF	POLR2A	0.55797
Human TF	E2F8	0.56081
Human TF	GABPA	0.6815
Human TF	CTCF	0.41079
Human TF	ZNF622	0.64326
Human TF	eGFP-KLF17	0.56159
Human histone mark	H3K4me3	0.47252
Human histone mark	H3K4me3	0.5827
Human TF	RCOR1	0.40036
Human TF	eGFP-HIC1	0.50537
Human DNase-seq		0.49185
Human histone mark	H3K27ac	0.36475
Human DNase-seq		0.25956
Human histone mark	H3K9me2	0.07007
Human DNase-seq		0.31477
Human TF	MAZ	0.58787
Human TF	MCM2	0.44864
Human histone mark	H3K9me2	0.07198
Human histone mark	H2AFZ	0.32826
Human TF	PAX5	0.53455
Human TF	EZH2phosphoT487	0.38802
Human TF	3xFLAG-SSRP1	0.45544
Human TF	eGFP-ZNF223	0.55816
Human histone mark	H3K4me3	0.60306
Human histone mark	H4K20me1	0.48123
Human histone mark	H3K4me1	0.32951
Human TF	CHD4	0.37497
Human histone mark	H3K4me3	0.65793
Human TF	eGFP-FEZF1	0.31097
Human TF	FLAG-GATAD1	0.55388
Human TF	CBX2	0.5658
Human TF	TAF1	0.62554
Human TF	ZBTB7B	0.58636
Human DNase-seq		0.28024
Human histone mark	H3K9me3	0.07615
Human TF	EHMT2	0.31172
Human DNase-seq		0.49012
Human histone mark	H4K20me1	0.36219
Human DNase-seq		0.39772
Human TF	RAD21	0.41758
Human TF	CTCF	0.38679
Human TF	JUND	0.58735
Human TF	eGFP-ZNF521	0.24966
Human TF	IKZF1	0.23835
Human TF	NBN	0.49614
Human TF	FLAG-RARA	0.39335
Human TF	NBN	0.24436
Human DNase-seq		0.41887
Human histone mark	H3K4me3	0.64269
Human TF	ZEB2	0.3995
Human TF	AFF1	0.50867
Human TF	ETV4	0.48515
Human TF	ETS1	0.6778
Human TF	JUN	0.42122
Human TF	ESR1	0.34209
Human histone mark	H3K79me2	0.39052
Human TF	eGFP-ZNF433	0.28777
Human histone mark	H3K36me3	0.31441
Human TF	MXI1	0.57611
Human TF	NCOR1	0.46377
Human DNase-seq		0.33746
Human TF	NR3C1	0.33165
Human TF	YY1	0.60728
Human histone mark	H3K9me3	0.09209
Human DNase-seq		0.42764
Human histone mark	H3K4me3	0.64603
Human TF	BRCA1	0.71715
Human TF	MAX	0.59665
Human TF	E4F1	0.4865
Human TF	eGFP-ZNF214	0.32782
Human DNase-seq		0.43106
Human TF	EZH2	0.65569
Human TF	JUND	0.23083
Human TF	CTCF	0.45198
Human histone mark	H3K9ac	0.50634
Human histone mark	H3K4me3	0.65091
Human TF	SUZ12	0.69993
Human TF	eGFP-ZNF571	0.25804
Human TF	JUND	0.25263
Human histone mark	H3F3A	0.35258
Human histone mark	H3K27ac	0.39161
Human histone mark	H3K4me3	0.57523
Human histone mark	H2AFZ	0.46233
Human TF	FIP1L1	0.64089
Human histone mark	H2AFZ	0.4454
Human histone mark	H3K27ac	0.36677
Human TF	BHLHE40	0.47379
Human TF	GTF2F1	0.58357
Human TF	SMARCE1	0.37411
Human histone mark	H3K36me3	0.42
Human TF	RAD51	0.41261
Human histone mark	H2AFZ	0.34567
Human histone mark	H3K9ac	0.45751
Human TF	HNRNPK	0.48406
Human TF	FLAG-KLF6	0.56095
Human histone mark	H3K4me2	0.51819
Human TF	CTCF	0.34295
Human TF	MYC	0.55262
Human TF	IRF5	0.54444
Human DNase-seq		0.39727
Human histone mark	H3K9ac	0.50796
Human TF	ZNF274	0.12917
Human histone mark	H3K27me3	0.32967
Human TF	ZNF24	0.3761
Human histone mark	H3F3A	0.34698
Human DNase-seq		0.5282
Human histone mark	H4K20me1	0.45234
Human TF	3xFLAG-HBP1	0.58535
Human TF	3xFLAG-RBPJ	0.50368
Human TF	E2F1	0.45269
Human TF	FLAG-THAP11	0.50929
Human TF	HDAC2	0.64337
Human TF	eGFP-ZNF362	0.36719
Human histone mark	H3K4me2	0.43958
Human histone mark	H3K36me3	0.36243
Human TF	BHLHE40	0.51087
Human TF	RAD21	0.34876
Human TF	eGFP-ZNF19	0.31502
Human histone mark	H3K9me3	0.16421
Human TF	FOS	0.20449
Human DNase-seq		0.38464
Human histone mark	H3K9ac	0.55703
Human DNase-seq		0.47466
Human TF	NFYB	0.54796
Human DNase-seq		0.30419
Human histone mark	H3K36me3	0.36402
Human TF	ZNF143	0.49342
Human histone mark	H3K9ac	0.53973
Human TF	SMARCC2	0.36741
Human DNase-seq		0.46139
Human DNase-seq		0.4301
Human TF	eGFP-ZNF148	0.50688
Human TF	GABPA	0.39975
Human TF	FLAG-NFIA	0.40562
Human TF	SMC3	0.47477
Human DNase-seq		0.47888
Human TF	NCOA3	0.27953
Human TF	eGFP-SP7	0.45297
Human histone mark	H3K36me3	0.36873
Human DNase-seq		0.27877
Human TF	RBFOX2	0.59056
Human TF	eGFP-ZNF548	0.4
Human TF	POLR2A	0.57705
Human TF	eGFP-ZNF639	0.5059
Human DNase-seq		0.3876
Human TF	HNRNPLL	0.65528
Human histone mark	H3K4me1	0.30936
Human TF	ZBED1	0.37632
Human TF	FLAG-HMG20B	0.44574
Human TF	POLR2AphosphoS5	0.5628
Human TF	SMC3	0.50555
Human TF	GMEB1	0.5402
Human TF	EZH2	0.74374
Human TF	ZBTB11	0.65708
Human TF	FOXA1	0.23169
Human histone mark	H3K27me3	0.2723
Human TF	ATF2	0.16493
Human DNase-seq		0.31647
Human TF	CREB1	0.32051
Human histone mark	H3K4me3	0.56803
Human histone mark	H3K9me3	0.11323
Human histone mark	H3K4me1	0.32752
Human TF	YBX1	0.21409
Human histone mark	H3K27ac	0.34972
Human histone mark	H3K4me1	0.35598
Human TF	CTCF	0.45432
Human TF	SOX13	0.37817
Human histone mark	H3K27ac	0.40092
Human DNase-seq		0.23273
Human TF	NFRKB	0.61615
Human histone mark	H3K4me2	0.37574
Human TF	FOXA1	0.31086
Human histone mark	H3K79me2	0.32983
Human TF	PHF21A	0.5578
Human histone mark	H3K4me3	0.64198
Human TF	eGFP-ZSCAN4	0.39931
Human TF	NONO	0.71643
Human TF	SMAD5	0.63908
Human DNase-seq		0.43684
Human TF	RBBP5	0.65582
Human TF	CTCF	0.37733
Human histone mark	H3K9me3	0.10345
Human TF	FLAG-RXRB	0.42819
Human TF	REST	0.49845
Human histone mark	H3K4me2	0.44021
Human histone mark	H3K79me2	0.37456
Human TF	SRSF9	0.07349
Human histone mark	H4K20me1	0.47052
Human TF	CTCF	0.41419
Human DNase-seq		0.37543
Human TF	HNF4G	0.37257
Human TF	EZH2	0.67677
Human TF	CBX3	0.09872
Human histone mark	H3K36me3	0.30187
Human TF	ZNF143	0.51167
Human DNase-seq		0.41202
Human TF	FUS	0.71902
Human TF	SKIL	0.37678
Human TF	FLAG-ZKSCAN8	0.45668
Human TF	ZFX	0.64215
Human histone mark	H3K27ac	0.45097
Human TF	ZFP36	0.41586
Human TF	FOXK2	0.43087
Human TF	NRF1	0.61078
Human DNase-seq		0.35809
Human TF	eGFP-RBAK	0.3848
Human DNase-seq		0.59891
Human TF	ZFX	0.56153
Human TF	FOXA1	0.16607
Human TF	TCF7	0.29243
Human histone mark	H3K27ac	0.46701
Human histone mark	H4K20me1	0.39633
Human histone mark	H3K4me1	0.25595
Human histone mark	H3K27ac	0.44151
Human DNase-seq		0.42222
Human TF	NR3C1	0.59033
Human TF	RFX1	0.41455
Human DNase-seq		0.42771
Human TF	USF2	0.50591
Human histone mark	H3K27me3	0.15487
Human TF	CTBP1	0.46324
Human TF	REST	0.4063
Human histone mark	H3K27me3	0.43921
Human histone mark	H3K27me3	0.37912
Human histone mark	H3K79me2	0.4295
Human TF	CTCF	0.36196
Human TF	EZH2	0.67963
Human TF	eGFP-ZNF491	0.39867
Human TF	GTF2F1	0.69351
Human TF	NFRKB	0.50911
Human histone mark	H3K4me1	0.26015
Human DNase-seq		0.43862
Human TF	eGFP-BCL11A	0.49147
Human histone mark	H3K27me3	0.5033
Human histone mark	H2AFZ	0.24898
Human histone mark	H3K9ac	0.48188
Human histone mark	H3K4me1	0.23797
Human TF	TCF12	0.48788
Human histone mark	H3K27ac	0.32337
Human histone mark	H3K4me1	0.26103
Human DNase-seq		0.36753
Human TF	CREB1	0.31378
Human histone mark	H3K4me1	0.29341
Human TF	ZNF592	0.48697
Human histone mark	H3K4me3	0.61459
Human TF	eGFP-ZSCAN18	0.59476
Human TF	ZKSCAN1	0.4985
Human TF	CTCF	0.36617
Human TF	TRIM28	0.43486
Human histone mark	H4K20me1	0.50248
Human TF	SIX5	0.59312
Human TF	NCOR1	0.38803
Human TF	NFXL1	0.44277
Human TF	FLAG-ZBTB26	0.54038
Human TF	ARNT	0.40745
Human TF	eGFP-GTF2A2	0.49293
Human TF	eGFP-PBX2	0.29588
Human TF	eGFP-ZBTB11	0.64186
Human TF	NR2F2	0.35036
Human TF	CTCF	0.43126
Human histone mark	H3K4me1	0.44078
Human histone mark	H4K20me1	0.43298
Human TF	eGFP-ZFHX2	0.46407
Human histone mark	H3K4me2	0.47317
Human histone mark	H3K4me1	0.27509
Human TF	eGFP-OVOL3	0.45947
Human histone mark	H3K36me3	0.30402
Human TF	SIN3A	0.58527
Human TF	FLAG-ZNF7	0.39482
Human TF	eGFP-ZNF644	0.42475
Human histone mark	H3K9ac	0.55927
Human TF	eGFP-KLF9	0.59147
Human TF	eGFP-ZNF621	0.32199
Human DNase-seq		0.30557
Human TF	eGFP-ZNF335	0.51858
Human DNase-seq		0.36237
Human TF	NR2F1	0.38852
Human TF	eGFP-NFE2L1	0.20599
Human DNase-seq		0.47576
Human TF	3xFLAG-DNMT3B	0.52584
Human TF	eGFP-ILK	0.24272
Human TF	CTCF	0.38019
Human DNase-seq		0.36729
Human TF	eGFP-ZNF654	0.4055
Human TF	ZMYM3	0.41801
Human histone mark	H3K9ac	0.42969
Human TF	eGFP-ZSCAN16	0.51987
Human TF	ZNF217	0.31877
Human TF	SMAD5	0.63543
Human histone mark	H3K9me3	0.14837
Human TF	BHLHE40	0.48623
Human histone mark	H3K27ac	0.40395
Human DNase-seq		0.45365
Human TF	EGR1	0.5453
Human histone mark	H3K4me1	0.31391
Human TF	SIN3A	0.61541
Human TF	NFATC3	0.43656
Human TF	eGFP-VEZF1	0.50254
Human TF	eGFP-ZNF391	0.6082
Human histone mark	H3K9me3	0.14499
Human histone mark	H3K9me2	0.06764
Human TF	REST	0.48238
Human TF	RXRA	0.3197
Human TF	ZBTB33	0.56181
Human histone mark	H3K36me3	0.40315
Human histone mark	H3K9me3	0.10024
Human histone mark	H3K27ac	0.32103
Human TF	SIN3A	0.69099
Human TF	JUN	0.28038
Human histone mark	H3K4me3	0.57746
Human TF	ESRRA	0.28385
Human TF	SP1	0.55686
Human TF	RNF2	0.72414
Human DNase-seq		0.31299
Human histone mark	H3K27me3	0.42615
Human TF	RAD21	0.46733
Human TF	eGFP-KLF16	0.62618
Human TF	TAF1	0.64976
Human TF	ZHX1	0.6697
Human TF	ESRRA	0.57831
Human histone mark	H3K27ac	0.33917
Human histone mark	H2AFZ	0.52002
Human histone mark	H3K36me3	0.38429
Human TF	eGFP-IRF9	0.33952
Human DNase-seq		0.33051
Human histone mark	H3K36me3	0.3042
Human DNase-seq		0.37941
Human TF	MLLT1	0.57074
Human TF	SMARCA4	0.46899
Human histone mark	H3K27ac	0.34755
Human TF	PAX5	0.43724
Human TF	NONO	0.6537
Human TF	SRF	0.59157
Human histone mark	H3K4me2	0.43314
Human TF	eGFP-INSM2	0.48392
Human TF	HNF4A	0.30303
Human histone mark	H3K9me2	0.07211
Human TF	eGFP-REST	0.47403
Human histone mark	H3K36me3	0.36209
Human TF	TAF1	0.64485
Human histone mark	H3F3A	0.25958
Human TF	BCLAF1	0.63415
Human TF	FOXK2	0.38101
Human DNase-seq		0.39219
Human TF	GTF2F1	0.70476
Human TF	POLR2A	0.6302
Human histone mark	H2AFZ	0.39016
Human histone mark	H3K4me1	0.26369
Human histone mark	H3K4me3	0.67322
Human TF	FOXA1	0.33393
Human TF	CEBPZ	0.61401
Human TF	HCFC1	0.70351
Human TF	RLF	0.61234
Human TF	RBM39	0.61534
Human TF	TEAD4	0.38413
Human TF	FLAG-KDM1A	0.41732
Human TF	GATA4	0.50622
Human TF	CTCF	0.517
Human histone mark	H3K27ac	0.42056
Human DNase-seq		0.45331
Human TF	ESRRA	0.47545
Human histone mark	H3K4me1	0.32516
Human TF	MYB	0.49696
Human DNase-seq		0.38424
Human histone mark	H3K9me3	0.08009
Human TF	EGR1	0.64309
Human TF	GATA2	0.27514
Human histone mark	H3K27ac	0.38146
Human TF	RBM39	0.5858
Human TF	EP300	0.32913
Human histone mark	H3K4me3	0.54816
Human histone mark	H3K27ac	0.38794
Human histone mark	H3K4me1	0.32022
Human TF	NFRKB	0.63548
Human histone mark	H3K4me1	0.36474
Human TF	ARID1B	0.31872
Human histone mark	H3K9ac	0.50997
Human DNase-seq		0.37556
Human DNase-seq		0.39546
Human TF	MCM2	0.31984
Human histone mark	H3K9me3	0.06711
Human TF	CTCF	0.45793
Human TF	eGFP-ZBTB7A	0.67617
Human DNase-seq		0.31221
Human TF	FLAG-DMAP1	0.55392
Human TF	HNF1A	0.34028
Human DNase-seq		0.4112
Human TF	eGFP-ATF3	0.22747
Human DNase-seq		0.36064
Human histone mark	H3K4me1	0.43725
Human histone mark	H3K79me2	0.43477
Human TF	IKZF1	0.34878
Human TF	POLR2AphosphoS5	0.4564
Human TF	eGFP-ZBTB8A	0.57268
Human DNase-seq		0.32387
Human DNase-seq		0.48675
Human TF	CHD4	0.45036
Human TF	GATAD2B	0.39161
Human TF	eGFP-PRDM12	0.17903
Human TF	eGFP-ATF1	0.47293
Human TF	eGFP-ZEB2	0.50578
Human TF	RAD21	0.48877
Human histone mark	H3K4me1	0.34331
Human TF	HNRNPL	0.55337
Human TF	eGFP-ZNF629	0.44485
Human TF	eGFP-ZNF692	0.51238
Human TF	ZHX2	0.50861
Human histone mark	H3K4me3	0.60348
Human TF	ASH1L	0.59908
Human DNase-seq		0.32974
Human TF	GABPA	0.601
Human TF	CTCF	0.41502
Human TF	RFX1	0.39998
Human DNase-seq		0.28854
Human histone mark	H3K4me1	0.28685
Human TF	ZNF24	0.48321
Human TF	3xFLAG-IRF2	0.48297
Human DNase-seq		0.35237
Human TF	SP1	0.5777
Human histone mark	H4K20me1	0.44897
Human TF	TRIM22	0.54256
Human TF	CTCF	0.3664
Human TF	SOX6	0.41875
Human TF	POLR2A	0.60521
Human TF	TCF12	0.34866
Human TF	EED	0.38885
Human TF	CEBPB	0.23785
Human TF	CTCF	0.52525
Human histone mark	H3K4me2	0.43085
Human TF	ETS1	0.42941
Human histone mark	H4K20me1	0.49632
Human histone mark	H4K20me1	0.48098
Human histone mark	H3K9me3	0.08298
Human TF	CTCF	0.4581
Human TF	RAD21	0.44063
Human TF	YBX3	0.56907
Human DNase-seq		0.33923
Human TF	GTF2F1	0.68844
Human TF	CTCF	0.37662
Human histone mark	H3K36me3	0.3326
Human histone mark	H3K27me3	0.4878
Human TF	eGFP-ZNF766	0.41667
Human TF	POLR2A	0.57533
Human TF	RUNX3	0.36473
Human TF	ESR1	0.30919
Human TF	FOXK2	0.48055
Human TF	FLAG-CEBPA	0.31263
Human TF	TCF7	0.57285
Human DNase-seq		0.32128
Human histone mark	H3K4me3	0.59207
Human histone mark	H2AFZ	0.31811
Human histone mark	H3K27me3	0.18022
Human histone mark	H3K36me3	0.36011
Human TF	ZBED1	0.60706
Human TF	GATAD2A	0.50882
Human TF	ZSCAN29	0.51472
Human TF	eGFP-ZNF138	0.44577
Human TF	STAT1	0.43447
Human TF	eGFP-NR2C2	0.44964
Human histone mark	H3K27me3	0.12858
Human TF	NR2F2	0.43339
Human histone mark	H2AFZ	0.28002
Human TF	STAT3	0.24978
Human TF	eGFP-ZIK1	0.3313
Human histone mark	H3K9me2	0.06405
Human TF	eGFP-MEF2D	0.37264
Human histone mark	H3K9me3	0.19556
Human TF	GABPA	0.49385
Human TF	CTCF	0.34003
Human histone mark	H4K20me1	0.43606
Human TF	EP300	0.45077
Human histone mark	H3K36me3	0.33858
Human TF	POLR2G	0.55064
Human TF	CTCF	0.34374
Human histone mark	H3K36me3	0.31719
Human TF	POLR2A	0.59951
Human TF	eGFP-ZNF423	0.56648
Human TF	TARDBP	0.60029
Human TF	MEF2C	0.37633
Human histone mark	H3K79me2	0.37545
Human DNase-seq		0.40463
Human DNase-seq		0.34868
Human TF	FLAG-ZNF652	0.39925
Human DNase-seq		0.32961
Human TF	ZBTB7A	0.58863
Human DNase-seq		0.36683
Human DNase-seq		0.50988
Human TF	eGFP-ZNF274	0.23486
Human TF	eGFP-HINFP	0.43011
Human TF	GATAD2B	0.39877
Human TF	MXI1	0.52579
Human histone mark	H3K36me3	0.3091
Human TF	CTCF	0.4225
Human TF	NR2F2	0.3527
Human TF	ZNF282	0.23732
Human TF	ESRRA	0.47769
Human histone mark	H3K4me1	0.3763
Human TF	eGFP-SALL2	0.45082
Human TF	ELK1	0.67062
Human TF	eGFP-WT1	0.44594
Human TF	eGFP-ZNF195	0.23211
Human DNase-seq		0.3832
Human TF	3xFLAG-PBX2	0.47732
Human TF	GATA3	0.15992
Human DNase-seq		0.51559
Human DNase-seq		0.44437
Human histone mark	H3K79me2	0.41631
Human DNase-seq		0.38268
Human TF	POLR2A	0.62075
Human histone mark	H3K9me3	0.14203
Human DNase-seq		0.27622
Human TF	POLR2AphosphoS5	0.54056
Human TF	eGFP-CEBPG	0.22887
Human TF	ZNF207	0.60802
Human TF	POLR2G	0.57153
Human histone mark	H3K9me2	0.06786
Human histone mark	H3K36me3	0.31864
Human TF	ZNF592	0.40963
Human TF	CHD1	0.58342
Human TF	TCF12	0.48433
Human DNase-seq		0.38009
Human histone mark	H3K4me3	0.6354
Human DNase-seq		0.36497
Human histone mark	H3K27ac	0.28681
Human TF	JUND	0.24237
Human TF	ETS1	0.64204
Human TF	ESR1	0.51065
Human TF	WRNIP1	0.53923
Human TF	SIX4	0.33518
Human TF	MCM7	0.23121
Human TF	GABPA	0.54859
Human TF	SIN3B	0.72264
Human histone mark	H3K4me1	0.22991
Human TF	ELK1	0.76691
Human histone mark	H3K27ac	0.46119
Human TF	CTCF	0.40049
Human TF	PAX8	0.34857
Human DNase-seq		0.35762
Human TF	TAL1	0.28412
Human TF	ZNF639	0.58222
Human TF	IRF1	0.63444
Human histone mark	H3K4me3	0.63433
Human histone mark	H3K27ac	0.38838
Human DNase-seq		0.43511
Human TF	EZH2phosphoT487	0.45466
Human TF	SNIP1	0.60727
Human TF	CTCF	0.41869
Human histone mark	H3K4me3	0.59189
Human TF	MAZ	0.7105
Human TF	NUFIP1	0.49548
Human DNase-seq		0.3411
Human histone mark	H3K36me3	0.38795
Human TF	STAT1	0.39899
Human TF	eGFP-ZNF843	0.42729
Human TF	POLR2AphosphoS2	0.44955
Human TF	eGFP-ZNF146	0.42932
Human histone mark	H3K9me3	0.08632
Human TF	eGFP-BCL11B	0.56347
Human TF	HNRNPH1	0.56843
Human TF	FLAG-CEBPG	0.37218
Human TF	POLR2A	0.63853
Human TF	eGFP-PRDM6	0.25358
Human TF	SETDB1	0.62039
Human TF	PRDM10	0.46922
Human TF	eGFP-ZNF624	0.55235
Human TF	THRAP3	0.40376
Human TF	CTCF	0.42557
Human DNase-seq		0.50421
Human DNase-seq		0.30328
Human histone mark	H3K4me3	0.56919
Human histone mark	H3K4me3	0.67898
Human histone mark	H3K79me2	0.38791
Human histone mark	H3K4me3	0.6037
Human TF	FLAG-SAP130	0.49796
Human TF	POLR2AphosphoS2	0.51658
Human TF	eGFP-ZNF2	0.54576
Human TF	CTCF	0.49926
Human TF	NFE2L2	0.25293
Human TF	ETS1	0.61025
Human TF	NCOA1	0.50376
Human TF	POLR2AphosphoS5	0.50907
Human TF	eGFP-ZFP37	0.57454
Human TF	UBTF	0.73865
Human TF	MAFK	0.21586
Human DNase-seq		0.46634
Human TF	FLAG-ATF4	0.41474
Human histone mark	H3K27ac	0.38351
Human DNase-seq		0.29954
Human TF	eGFP-ZNF416	0.48399
Human TF	CTCF	0.4713
Human histone mark	H3K27ac	0.32842
Human TF	SP1	0.66982
Human DNase-seq		0.41359
Human histone mark	H3K27me3	0.54199
Human TF	EP300	0.40889
Human TF	ZSCAN29	0.61775
Human TF	IRF3	0.68821
Human TF	CTCF	0.3318
Human histone mark	H3K9ac	0.59505
Human TF	ATF3	0.60562
Human TF	TCF7	0.2807
Human TF	TAF1	0.63423
Human TF	LCORL	0.32809
Human TF	eGFP-ZNF555	0.10192
Human TF	MAFF	0.22641
Human histone mark	H4K20me1	0.51154
Human TF	HSF1	0.5986
Human TF	E2F7	0.57125
Human TF	ZZZ3	0.45604
Human TF	NR2F6	0.34515
Human histone mark	H3K36me3	0.37923
Human TF	CTCF	0.43598
Human DNase-seq		0.39116
Human TF	TCF7L2	0.6016
Human TF	CLOCK	0.52427
Human TF	GATA3	0.27036
Human TF	eGFP-ZNF133	0.30903
Human TF	JUN	0.35283
Human TF	L3MBTL2	0.46556
Human TF	SREBF1	0.58723
Human TF	SMAD1	0.60373
Human TF	CTCF	0.4837
Human histone mark	H3K4me3	0.67912
Human TF	SP1	0.52183
Human TF	FLAG-ZSCAN9	0.49966
Human TF	ZNF384	0.32797
Human TF	SIX5	0.57989
Human TF	eGFP-BACH1	0.32913
Human TF	RCOR1	0.55208
Human TF	CEBPB	0.23215
Human DNase-seq		0.4511
Human TF	eGFP-NR2C1	0.41926
Human histone mark	H3K4me2	0.42405
Human TF	NCOA6	0.58937
Human histone mark	H3K27me3	0.25812
Human histone mark	H3K36me3	0.30013
Human histone mark	H2AFZ	0.60522
Human DNase-seq		0.40465
Human TF	ZNF384	0.39522
Human histone mark	H3F3A	0.34194
Human histone mark	H3K27ac	0.37794
Human TF	BCL3	0.45643
Human histone mark	H3K27ac	0.34983
Human DNase-seq		0.32444
Human TF	eGFP-ZNF560	0.36919
Human DNase-seq		0.32352
Human TF	CTCF	0.41285
Human TF	EZH2phosphoT487	0.58116
Human DNase-seq		0.38573
Human TF	MEF2A	0.35279
Human TF	YY1	0.56741
Human histone mark	H3K9ac	0.58612
Human DNase-seq		0.51862
Human histone mark	H2AFZ	0.50682
Human TF	eGFP-FOSL2	0.24238
Human histone mark	H3K27me3	0.49483
Human TF	PKNOX1	0.28405
Human TF	eGFP-PTTG1	0.27898
Human TF	ARID2	0.50223
Human TF	ETS1	0.60856
Human TF	eGFP-ZNF544	0.25725
Human TF	LEF1	0.58912
Human TF	REST	0.40858
Human TF	USF1	0.42168
Human DNase-seq		0.4116
Human histone mark	H3K4me3	0.65308
Human TF	CTCF	0.3635
Human DNase-seq		0.43733
Human TF	SUZ12	0.68817
Human TF	3xFLAG-NFKBIZ	0.50127
Human DNase-seq		0.46937
Human TF	JUND	0.41632
Human TF	SNRNP70	0.46057
Human histone mark	H3K9me3	0.11701
Human histone mark	H3K4me2	0.39541
Human TF	CTCF	0.42717
Human TF	DDX20	0.53283
[truncated: 3,474 more rows]

## Sheet: SupFig9b
Peak call type	Target	Mean LECIF score
Mouse histone mark	H3K27ac	0.43974
Mouse histone mark	H3K4me3	0.607
Mouse histone mark	H3K4me2	0.53251
Mouse histone mark	H3K9me3	0.13291
Mouse histone mark	H3K9me3	0.18203
Mouse histone mark	H3K36me3	0.29608
Mouse histone mark	H3K9ac	0.61515
Mouse TF	MAFK	0.31905
Mouse histone mark	H3K4me3	0.63534
Mouse histone mark	H3K9me3	0.15518
Mouse histone mark	H3K9me3	0.14958
Mouse histone mark	H3K4me3	0.57936
Mouse DNase-seq		0.27421
Mouse histone mark	H3K36me3	0.29873
Mouse histone mark	H3K36me3	0.29209
Mouse histone mark	H3K36me3	0.29956
Mouse histone mark	H3K27ac	0.43698
Mouse histone mark	H3K27me3	0.22969
Mouse histone mark	H3K36me3	0.30428
Mouse histone mark	H3K9me3	0.15282
Mouse histone mark	H3K27ac	0.48669
Mouse histone mark	H3K27ac	0.45362
Mouse histone mark	H3K4me3	0.63576
Mouse histone mark	H3K4me1	0.33472
Mouse histone mark	H3K4me1	0.36544
Mouse histone mark	H3K9me3	0.15663
Mouse histone mark	H3K9ac	0.63117
Mouse histone mark	H3K9me3	0.10986
Mouse histone mark	H3K9ac	0.60884
Mouse histone mark	H3K27ac	0.43874
Mouse TF	MAFK	0.25433
Mouse histone mark	H3K9ac	0.58813
Mouse histone mark	H3K9ac	0.60678
Mouse histone mark	H3K4me1	0.37329
Mouse histone mark	H3K4me1	0.38017
Mouse TF	CTCF	0.46495
Mouse DNase-seq		0.37058
Mouse DNase-seq		0.46215
Mouse TF	POLR2A	0.63443
Mouse histone mark	H3K4me2	0.55099
Mouse TF	POLR2A	0.66756
Mouse histone mark	H3K27me3	0.51842
Mouse histone mark	H3K9me3	0.14696
Mouse histone mark	H3K4me1	0.33775
Mouse TF	MEF2A	0.36072
Mouse histone mark	H3K4me3	0.59895
Mouse DNase-seq		0.4446
Mouse histone mark	H3K27ac	0.44125
Mouse TF	TAL1	0.27657
Mouse histone mark	H3K36me3	0.29015
Mouse TF	CTCF	0.44053
Mouse histone mark	H3K36me3	0.28388
Mouse TF	ZC3H11A	0.48833
Mouse histone mark	H3K4me2	0.57169
Mouse DNase-seq		0.30008
Mouse histone mark	H3K9me3	0.12161
Mouse histone mark	H3K4me1	0.34049
Mouse histone mark	H3K27me3	0.38436
Mouse histone mark	H3K27me3	0.5959
Mouse TF	ETS1	0.37023
Mouse TF	CTCF	0.41213
Mouse histone mark	H3K36me3	0.30014
Mouse histone mark	H3K4me1	0.36508
Mouse histone mark	H3K4me1	0.28018
Mouse histone mark	H3K27ac	0.50429
Mouse histone mark	H3K27me3	0.5834
Mouse TF	MEF2A	0.40707
Mouse histone mark	H3K4me2	0.55384
Mouse histone mark	H3K4me2	0.57927
Mouse histone mark	H3K9me3	0.13832
Mouse DNase-seq		0.43273
Mouse TF	ZKSCAN1	0.35878
Mouse histone mark	H3K4me2	0.54821
Mouse histone mark	H3K27me3	0.65915
Mouse histone mark	H3K4me1	0.35316
Mouse histone mark	H3K4me1	0.38961
Mouse histone mark	H3K9ac	0.58472
Mouse histone mark	H3K4me2	0.52227
Mouse histone mark	H3K4me3	0.62983
Mouse histone mark	H3K4me3	0.60437
Mouse TF	HCFC1	0.52662
Mouse TF	CTCF	0.42227
Mouse histone mark	H3K4me3	0.58306
Mouse histone mark	H3K27me3	0.40478
Mouse histone mark	H3K4me2	0.58063
Mouse histone mark	H3K4me3	0.63491
Mouse histone mark	H3K27ac	0.43593
Mouse DNase-seq		0.29705
Mouse histone mark	H3K4me3	0.63732
Mouse TF	TCF12	0.45894
Mouse histone mark	H3K27me3	0.49082
Mouse histone mark	H3K27ac	0.41327
Mouse histone mark	H3K27ac	0.49156
Mouse histone mark	H3K27me3	0.49759
Mouse DNase-seq		0.37867
Mouse histone mark	H3K36me3	0.30198
Mouse histone mark	H3K4me2	0.59966
Mouse histone mark	H3K27me3	0.6004
Mouse DNase-seq		0.50159
Mouse histone mark	H3K9me3	0.13848
Mouse histone mark	H3K9me3	0.10286
Mouse histone mark	H3K9ac	0.63469
Mouse histone mark	H3K36me3	0.36716
Mouse DNase-seq		0.32757
Mouse histone mark	H3K4me1	0.43265
Mouse TF	GABPA	0.68113
Mouse histone mark	H3K27ac	0.44766
Mouse DNase-seq		0.38901
Mouse histone mark	H3K4me1	0.35192
Mouse histone mark	H3K36me3	0.2965
Mouse histone mark	H3K4me3	0.63056
Mouse histone mark	H3K4me3	0.60274
Mouse DNase-seq		0.46615
Mouse histone mark	H3K4me1	0.35382
Mouse histone mark	H3K4me3	0.64881
Mouse histone mark	H3K4me3	0.66061
Mouse TF	CTCF	0.5353
Mouse histone mark	H3K4me2	0.59129
Mouse histone mark	H3K9me3	0.12149
Mouse histone mark	H3K4me3	0.6353
Mouse histone mark	H3K36me3	0.30705
Mouse histone mark	H3K4me2	0.62545
Mouse histone mark	H3K36me3	0.29842
Mouse histone mark	H3K9ac	0.62913
Mouse histone mark	H3K27me3	0.58917
Mouse histone mark	H3K4me1	0.41786
Mouse histone mark	H3K4me3	0.59784
Mouse histone mark	H3K27me3	0.64464
Mouse TF	CTCF	0.37979
Mouse histone mark	H3K4me2	0.55181
Mouse DNase-seq		0.39974
Mouse histone mark	H3K27me3	0.32591
Mouse TF	CTCF	0.44105
Mouse histone mark	H3K27ac	0.4191
Mouse histone mark	H3K9me3	0.12088
Mouse TF	SMC3	0.42594
Mouse TF	POLR2A	0.65178
Mouse DNase-seq		0.31923
Mouse histone mark	H3K36me3	0.3093
Mouse TF	POLR2A	0.5331
Mouse TF	SIN3A	0.49362
Mouse TF	MYC	0.42911
Mouse histone mark	H3K9me3	0.12788
Mouse TF	EP300	0.46744
Mouse histone mark	H3K4me2	0.63708
Mouse histone mark	H3K36me3	0.31521
Mouse histone mark	H3K9me3	0.14556
Mouse histone mark	H3K36me3	0.2889
Mouse histone mark	H3K4me3	0.53682
Mouse histone mark	H3K9ac	0.62033
Mouse histone mark	H3K27me3	0.52062
Mouse TF	CTCF	0.51434
Mouse histone mark	H3K4me2	0.57258
Mouse histone mark	H3K4me1	0.42367
Mouse histone mark	H3K4me2	0.54134
Mouse DNase-seq		0.44298
Mouse TF	FLI1	0.5755
Mouse histone mark	H3K4me3	0.60901
Mouse histone mark	H3K9ac	0.63305
Mouse histone mark	H3K27ac	0.4277
Mouse histone mark	H3K27ac	0.40801
Mouse histone mark	H3K4me1	0.35107
Mouse histone mark	H3K27ac	0.45979
Mouse histone mark	H3K27ac	0.45821
Mouse TF	GATA1	0.34968
Mouse DNase-seq		0.31199
Mouse histone mark	H3K4me1	0.40741
Mouse TF	CTCF	0.52769
Mouse histone mark	H3K36me3	0.35014
Mouse histone mark	H3K27me3	0.52122
Mouse histone mark	H3K4me2	0.62969
Mouse histone mark	H3K4me2	0.59098
Mouse histone mark	H3K27ac	0.41232
Mouse histone mark	H3K9ac	0.58208
Mouse histone mark	H3K4me3	0.62705
Mouse histone mark	H3K36me3	0.29887
Mouse DNase-seq		0.404
Mouse TF	EP300	0.43648
Mouse histone mark	H3K9ac	0.57273
Mouse histone mark	H3K9me3	0.11523
Mouse histone mark	H3K36me3	0.29893
Mouse TF	ZMIZ1	0.55603
Mouse histone mark	H3K36me3	0.30381
Mouse histone mark	H3K4me2	0.56847
Mouse histone mark	H3K4me3	0.59951
Mouse histone mark	H3K9ac	0.55863
Mouse histone mark	H3K4me3	0.63775
Mouse histone mark	H3K4me1	0.37096
Mouse histone mark	H3K4me1	0.35343
Mouse histone mark	H3K9ac	0.64392
Mouse histone mark	H3K27ac	0.46524
Mouse histone mark	H3K36me3	0.30152
Mouse histone mark	H3K27ac	0.44053
Mouse histone mark	H3K4me1	0.40345
Mouse histone mark	H3K27ac	0.46262
Mouse histone mark	H3K27me3	0.57524
Mouse histone mark	H3K27me3	0.57803
Mouse histone mark	H3K27ac	0.53263
Mouse histone mark	H3K9ac	0.63083
Mouse DNase-seq		0.38422
Mouse histone mark	H3K79me2	0.44506
Mouse histone mark	H3K4me3	0.61303
Mouse histone mark	H3K9me3	0.13362
Mouse histone mark	H3K4me3	0.61528
Mouse histone mark	H3K9me3	0.11662
Mouse histone mark	H3K4me2	0.58782
Mouse histone mark	H3K4me1	0.31229
Mouse histone mark	H3K9me3	0.1464
Mouse histone mark	H3K4me1	0.44833
Mouse histone mark	H3K9me3	0.11117
Mouse histone mark	H3K27ac	0.47264
Mouse histone mark	H3K4me3	0.61815
Mouse histone mark	H3K4me1	0.3371
Mouse histone mark	H3K9me3	0.12521
Mouse histone mark	H3K27me3	0.59862
Mouse TF	GATA1	0.26992
Mouse histone mark	H3K4me2	0.52646
Mouse histone mark	H3K27me3	0.18512
Mouse TF	CTCF	0.43456
Mouse histone mark	H3K27ac	0.43948
Mouse histone mark	H3K27me3	0.65145
Mouse histone mark	H3K4me1	0.42953
Mouse TF	MAX	0.44907
Mouse histone mark	H3K27me3	0.59656
Mouse TF	POLR2A	0.53902
Mouse histone mark	H3K4me3	0.66104
Mouse DNase-seq		0.44446
Mouse TF	CTCF	0.44927
Mouse TF	ZC3H11A	0.46644
Mouse TF	GATA1	0.12767
Mouse histone mark	H3K27me3	0.33159
Mouse DNase-seq		0.41264
Mouse histone mark	H3K27me3	0.3052
Mouse DNase-seq		0.49178
Mouse histone mark	H3K27ac	0.50905
Mouse DNase-seq		0.38336
Mouse DNase-seq		0.39376
Mouse histone mark	H3K4me3	0.62137
Mouse histone mark	H3K27me3	0.50984
Mouse histone mark	H3K4me3	0.60373
Mouse histone mark	H3K27ac	0.43107
Mouse histone mark	H3K9me3	0.17549
Mouse histone mark	H3K36me3	0.3365
Mouse histone mark	H3K4me2	0.55071
Mouse DNase-seq		0.33707
Mouse histone mark	H3K4me3	0.60559
Mouse TF	POLR2A	0.68585
Mouse TF	CTCF	0.43966
Mouse TF	ZNF384	0.33864
Mouse histone mark	H3K4me3	0.60461
Mouse DNase-seq		0.32309
Mouse histone mark	H3K36me3	0.33707
Mouse histone mark	H3K9ac	0.6333
Mouse histone mark	H3K4me1	0.42183
Mouse TF	CHD1	0.44825
Mouse DNase-seq		0.3715
Mouse histone mark	H3K27me3	0.64266
Mouse TF	POLR2AphosphoS5	0.49148
Mouse histone mark	H3K9ac	0.64134
Mouse histone mark	H3K4me3	0.63676
Mouse histone mark	H3K4me1	0.28923
Mouse histone mark	H3K27ac	0.56226
Mouse histone mark	H3K36me3	0.30277
Mouse histone mark	H3K27me3	0.38752
Mouse histone mark	H3K9ac	0.58222
Mouse histone mark	H3K4me3	0.61732
Mouse histone mark	H3K27ac	0.43615
Mouse TF	CTCF	0.42225
Mouse histone mark	H3K4me1	0.36749
Mouse histone mark	H3K4me1	0.3751
Mouse histone mark	H3K27me3	0.64269
Mouse histone mark	H3K9ac	0.62011
Mouse histone mark	H3K27ac	0.42772
Mouse TF	MAFK	0.26003
Mouse histone mark	H3K9ac	0.59231
Mouse histone mark	H3K27ac	0.47011
Mouse histone mark	H3K9me3	0.11673
Mouse histone mark	H3K9ac	0.64299
Mouse histone mark	H3K4me2	0.57459
Mouse histone mark	H3K4me3	0.51555
Mouse histone mark	H3K36me3	0.30071
Mouse histone mark	H3K36me3	0.31497
Mouse histone mark	H3K4me2	0.61568
Mouse histone mark	H3K36me3	0.29353
Mouse histone mark	H3K4me3	0.5545
Mouse histone mark	H3K27ac	0.41245
Mouse histone mark	H3K4me3	0.62615
Mouse TF	KAT2A	0.56735
Mouse histone mark	H3K36me3	0.30409
Mouse histone mark	H3K9me3	0.15628
Mouse TF	CHD2	0.45601
Mouse histone mark	H3K4me3	0.63827
Mouse histone mark	H3K4me3	0.65948
Mouse histone mark	H3K79me2	0.44083
Mouse TF	CTCF	0.41724
Mouse histone mark	H3K27ac	0.41027
Mouse histone mark	H3K36me3	0.30657
Mouse histone mark	H3K27me3	0.37
Mouse TF	CTCF	0.49322
Mouse histone mark	H3K27me3	0.36604
Mouse histone mark	H3K4me1	0.42586
Mouse TF	CTCF	0.46978
Mouse histone mark	H3K4me1	0.31451
Mouse histone mark	H3K27me3	0.58171
Mouse TF	EP300	0.45728
Mouse histone mark	H3K27ac	0.4306
Mouse histone mark	H3K4me1	0.36112
Mouse histone mark	H3K27me3	0.39135
Mouse histone mark	H3K4me1	0.35035
Mouse DNase-seq		0.46624
Mouse histone mark	H3K4me1	0.38803
Mouse histone mark	H3K9me3	0.13939
Mouse TF	CTCF	0.44703
Mouse TF	GATA2	0.32567
Mouse histone mark	H3K4me1	0.35516
Mouse TF	PAX5	0.36398
Mouse histone mark	H3K4me1	0.34469
Mouse histone mark	H3K27ac	0.43443
Mouse histone mark	H3K4me3	0.57565
Mouse DNase-seq		0.39704
Mouse histone mark	H3K9me3	0.12541
Mouse histone mark	H3K4me1	0.41479
Mouse histone mark	H3K4me1	0.33501
Mouse histone mark	H3K9ac	0.60183
Mouse histone mark	H3K9me3	0.15031
Mouse histone mark	H3K4me2	0.56418
Mouse histone mark	H3K4me3	0.64069
Mouse histone mark	H3K4me2	0.55646
Mouse TF	MYB	0.34504
Mouse histone mark	H3K9me3	0.15475
Mouse TF	CTCF	0.38881
Mouse histone mark	H3K4me1	0.39195
Mouse TF	USF1	0.4334
Mouse histone mark	H3K27ac	0.48457
Mouse histone mark	H3K4me1	0.30262
Mouse histone mark	H3K27ac	0.47318
Mouse histone mark	H3K9ac	0.66096
Mouse histone mark	H3K27me3	0.3835
Mouse histone mark	H3K4me3	0.64983
Mouse TF	CTCF	0.46335
Mouse histone mark	H3K4me1	0.27532
Mouse histone mark	H3K27ac	0.39803
Mouse histone mark	H3K4me1	0.35389
Mouse histone mark	H3K4me3	0.62015
Mouse histone mark	H3K27ac	0.42501
Mouse histone mark	H3K4me1	0.39798
Mouse histone mark	H3K9me3	0.18455
Mouse histone mark	H3K9ac	0.64202
Mouse histone mark	H3K36me3	0.30158
Mouse histone mark	H3K4me3	0.62946
Mouse TF	CHD2	0.51003
Mouse histone mark	H3K36me3	0.31023
Mouse TF	EP300	0.31273
Mouse histone mark	H3K4me2	0.58675
Mouse histone mark	H3K36me3	0.29684
Mouse TF	ZC3H11A	0.47592
Mouse histone mark	H3K27me3	0.46695
Mouse histone mark	H3K4me2	0.5766
Mouse histone mark	H3K27ac	0.48856
Mouse histone mark	H3K27ac	0.48192
Mouse histone mark	H3K79me2	0.5669
Mouse TF	EP300	0.46008
Mouse histone mark	H3K4me2	0.58079
Mouse histone mark	H3K27ac	0.47754
Mouse histone mark	H3K27ac	0.44439
Mouse histone mark	H3K9me3	0.1325
Mouse histone mark	H3K27ac	0.43337
Mouse histone mark	H3K27me3	0.57057
Mouse histone mark	H3K27ac	0.36766
Mouse histone mark	H3K27ac	0.41567
Mouse histone mark	H3K4me3	0.62004
Mouse histone mark	H3K4me3	0.69028
Mouse histone mark	H3K4me1	0.33173
Mouse histone mark	H3K27me3	0.37746
Mouse DNase-seq		0.40945
Mouse histone mark	H3K27me3	0.46485
Mouse histone mark	H3K27ac	0.44473
Mouse histone mark	H3K27me3	0.67199
Mouse histone mark	H3K27ac	0.45344
Mouse TF	CHD2	0.52731
Mouse histone mark	H3K27ac	0.41799
Mouse DNase-seq		0.50921
Mouse histone mark	H3K27me3	0.50593
Mouse histone mark	H3K4me3	0.65115
Mouse TF	SMC3	0.39309
Mouse histone mark	H3K9me3	0.12329
Mouse histone mark	H3K4me2	0.6171
Mouse histone mark	H3K4me1	0.39433
Mouse histone mark	H3K4me3	0.50636
Mouse histone mark	H3K9ac	0.64515
Mouse DNase-seq		0.48678
Mouse histone mark	H3K36me3	0.29033
Mouse histone mark	H3K27ac	0.47659
Mouse TF	CTCF	0.44692
Mouse DNase-seq		0.50603
Mouse histone mark	H3K36me3	0.29433
Mouse histone mark	H3K27me3	0.70545
Mouse histone mark	H3K4me1	0.38939
Mouse histone mark	H3K27me3	0.35161
Mouse histone mark	H3K36me3	0.30363
Mouse histone mark	H3K9me3	0.11253
Mouse histone mark	H3K36me3	0.3071
Mouse DNase-seq		0.3382
Mouse histone mark	H3K9me3	0.14575
Mouse histone mark	H3K4me2	0.55991
Mouse histone mark	H3K4me3	0.62143
Mouse DNase-seq		0.45188
Mouse histone mark	H3K4me1	0.40682
Mouse histone mark	H3K9me3	0.13579
Mouse histone mark	H3K4me2	0.5139
Mouse histone mark	H3K36me3	0.29334
Mouse histone mark	H3K36me3	0.29512
Mouse histone mark	H3K4me2	0.53857
Mouse histone mark	H3K4me1	0.39334
Mouse histone mark	H3K9me3	0.19177
Mouse histone mark	H3K27me3	0.45652
Mouse histone mark	H3K4me3	0.60202
Mouse TF	POLR2AphosphoS5	0.52243
Mouse histone mark	H3K4me2	0.57179
Mouse histone mark	H3K27ac	0.5836
Mouse histone mark	H3K27me3	0.16109
Mouse histone mark	H3K9ac	0.61578
Mouse histone mark	H3K27me3	0.44038
Mouse histone mark	H3K9ac	0.60732
Mouse histone mark	H3K36me3	0.32542
Mouse histone mark	H3K4me1	0.30658
Mouse histone mark	H3K9me3	0.10973
Mouse histone mark	H3K4me2	0.56042
Mouse TF	NRF1	0.63394
Mouse TF	CTCF	0.48925
Mouse histone mark	H3K4me3	0.66101
Mouse histone mark	H3K4me1	0.43266
Mouse histone mark	H3K9ac	0.60212
Mouse histone mark	H3K27ac	0.46281
Mouse histone mark	H3K4me2	0.58039
Mouse DNase-seq		0.50071
Mouse histone mark	H3K4me2	0.5312
Mouse TF	UBTF	0.60106
Mouse histone mark	H3K27me3	0.4758
Mouse histone mark	H3K4me1	0.48697
Mouse TF	GATA1	0.30786
Mouse DNase-seq		0.3226
Mouse DNase-seq		0.42448
Mouse histone mark	H3K9me3	0.17999
Mouse TF	POLR2A	0.55025
Mouse histone mark	H3K4me2	0.49404
Mouse histone mark	H3K9ac	0.61171
Mouse DNase-seq		0.51098
Mouse histone mark	H3K4me1	0.43432
Mouse TF	JUND	0.28138
Mouse histone mark	H3K4me1	0.36714
Mouse TF	GATA4	0.37586
Mouse TF	POLR2A	0.66197
Mouse histone mark	H3K4me3	0.60071
Mouse TF	NELFE	0.57887
Mouse histone mark	H3K9ac	0.63776
Mouse DNase-seq		0.43521
Mouse histone mark	H3K27ac	0.41432
Mouse histone mark	H3K27ac	0.46782
Mouse histone mark	H3K27ac	0.45189
Mouse TF	SIN3A	0.44975
Mouse histone mark	H3K27ac	0.48773
Mouse histone mark	H3K9me3	0.15346
Mouse histone mark	H3K27ac	0.47254
Mouse TF	MXI1	0.47998
Mouse histone mark	H3K4me1	0.3544
Mouse TF	POLR2A	0.64428
Mouse histone mark	H3K27me3	0.38458
Mouse histone mark	H3K27me3	0.67765
Mouse histone mark	H3K9ac	0.62873
Mouse DNase-seq		0.42979
Mouse DNase-seq		0.43405
Mouse DNase-seq		0.34317
Mouse histone mark	H3K4me1	0.36617
Mouse DNase-seq		0.34329
Mouse histone mark	H3K4me3	0.62477
Mouse histone mark	H3K9ac	0.62086
Mouse histone mark	H3K36me3	0.29819
Mouse histone mark	H3K4me1	0.31532
Mouse TF	E2F4	0.53353
Mouse histone mark	H3K9ac	0.57742
Mouse histone mark	H3K4me3	0.62128
Mouse DNase-seq		0.4638
Mouse TF	NANOG	0.2245
Mouse TF	POLR2AphosphoS5	0.4769
Mouse histone mark	H3K4me2	0.56519
Mouse TF	POLR2A	0.66704
Mouse DNase-seq		0.18705
Mouse histone mark	H3K4me2	0.56201
Mouse TF	ZKSCAN1	0.32198
Mouse histone mark	H3K4me1	0.39241
Mouse histone mark	H3K9ac	0.62829
Mouse DNase-seq		0.36062
Mouse histone mark	H3K27me3	0.60062
Mouse TF	CTCF	0.46162
Mouse histone mark	H3K4me1	0.32249
Mouse histone mark	H3K4me3	0.64071
Mouse histone mark	H3K4me3	0.60999
Mouse histone mark	H3K4me1	0.30213
Mouse histone mark	H3K27ac	0.46655
Mouse histone mark	H3K27ac	0.483
Mouse histone mark	H3K9ac	0.54103
Mouse histone mark	H3K9me3	0.11876
Mouse histone mark	H3K36me3	0.35781
Mouse histone mark	H3K4me1	0.39354
Mouse DNase-seq		0.32008
Mouse histone mark	H3K4me1	0.32463
Mouse histone mark	H3K9me3	0.12385
Mouse DNase-seq		0.28706
Mouse histone mark	H3K9ac	0.63707
Mouse TF	ETS1	0.33671
Mouse histone mark	H3K27ac	0.45434
Mouse histone mark	H3K4me3	0.62419
Mouse histone mark	H3K27me3	0.45052
Mouse DNase-seq		0.36458
Mouse histone mark	H3K4me3	0.6271
Mouse histone mark	H3K36me3	0.31477
Mouse histone mark	H3K4me2	0.58835
Mouse histone mark	H3K9ac	0.63961
Mouse DNase-seq		0.3543
Mouse histone mark	H3K4me1	0.49181
Mouse TF	CTCF	0.498
Mouse histone mark	H3K9me3	0.15119
Mouse histone mark	H3K27ac	0.43561
Mouse histone mark	H3K27ac	0.4283
Mouse histone mark	H3K4me3	0.60533
Mouse histone mark	H3K9ac	0.60489
Mouse histone mark	H3K27me3	0.72233
Mouse TF	TCF12	0.40184
Mouse DNase-seq		0.4974
Mouse TF	IRF4	0.38061
Mouse histone mark	H3K36me3	0.29775
Mouse histone mark	H3K9ac	0.62493
Mouse histone mark	H3K4me1	0.44828
Mouse histone mark	H3K36me3	0.34328
Mouse histone mark	H3K27me3	0.59649
Mouse histone mark	H3K36me3	0.28278
Mouse histone mark	H3K27me3	0.62919
Mouse TF	ZNF384	0.31281
Mouse histone mark	H3K27ac	0.5226
Mouse histone mark	H3K36me3	0.29936
Mouse TF	GATA2	0.55703
Mouse histone mark	H3K27ac	0.54352
Mouse DNase-seq		0.31178
Mouse histone mark	H3K36me3	0.35668
Mouse TF	RCOR1	0.31494
Mouse histone mark	H3K4me1	0.40087
Mouse histone mark	H3K4me3	0.61959
Mouse histone mark	H3K9ac	0.63031
Mouse histone mark	H3K9ac	0.62828
Mouse histone mark	H3K27ac	0.51637
Mouse TF	MYC	0.43948
Mouse histone mark	H3K4me3	0.64406
Mouse histone mark	H3K4me3	0.63238
Mouse histone mark	H3K27ac	0.44955
Mouse TF	CTCF	0.44929
Mouse histone mark	H3K4me2	0.5291
Mouse histone mark	H3K27ac	0.46314
Mouse histone mark	H3K27ac	0.39197
Mouse histone mark	H3K9ac	0.59023
Mouse histone mark	H3K4me3	0.6181
Mouse histone mark	H3K9ac	0.58563
Mouse histone mark	H3K27ac	0.43955
Mouse histone mark	H3K4me3	0.59536
Mouse TF	JUND	0.33047
Mouse histone mark	H3K27me3	0.54483
Mouse histone mark	H3K27me3	0.51644
Mouse histone mark	H3K4me2	0.56177
Mouse histone mark	H3K4me3	0.58662
Mouse histone mark	H3K4me1	0.342
Mouse TF	MXI1	0.51097
Mouse histone mark	H3K9ac	0.55381
Mouse histone mark	H3K4me3	0.60335
Mouse TF	MAFK	0.27243
Mouse histone mark	H3K4me2	0.57121
Mouse histone mark	H3K9ac	0.52189
Mouse histone mark	H3K9ac	0.58776
Mouse histone mark	H3K36me3	0.30604
Mouse TF	CTCF	0.50344
Mouse histone mark	H3K9ac	0.60267
Mouse histone mark	H3K4me3	0.63325
Mouse TF	POU5F1	0.29018
Mouse DNase-seq		0.32445
Mouse TF	ZNF384	0.32774
Mouse TF	JUN	0.25673
Mouse histone mark	H3K4me3	0.58607
Mouse TF	NRF1	0.58218
Mouse histone mark	H3K36me3	0.30381
Mouse histone mark	H3K4me3	0.63216
Mouse histone mark	H3K9ac	0.51299
Mouse TF	CTCF	0.46043
Mouse histone mark	H3K36me3	0.29724
Mouse TF	CTCF	0.4307
Mouse histone mark	H3K9ac	0.59138
Mouse histone mark	H3K9ac	0.62709
Mouse TF	E2F4	0.60953
Mouse histone mark	H3K4me1	0.32121
Mouse histone mark	H3K27me3	0.64415
Mouse histone mark	H3K4me3	0.63825
Mouse TF	HCFC1	0.53026
Mouse histone mark	H3K27ac	0.47349
Mouse TF	GABPA	0.43419
Mouse DNase-seq		0.445
Mouse histone mark	H3K4me2	0.56522
Mouse histone mark	H3K4me1	0.38942
Mouse TF	UBTF	0.62628
Mouse histone mark	H3K27me3	0.59963
Mouse histone mark	H3K27me3	0.37125
Mouse TF	CHD1	0.52347
Mouse histone mark	H3K4me1	0.26633
Mouse histone mark	H3K4me3	0.62185
Mouse TF	BHLHE40	0.36176
Mouse histone mark	H3K9me3	0.12593
Mouse TF	MAZ	0.53059
Mouse TF	POLR2A	0.61276
Mouse TF	POLR2A	0.64953
Mouse histone mark	H3K4me1	0.30881
Mouse histone mark	H3K9me3	0.17249
Mouse histone mark	H3K4me3	0.65662
Mouse histone mark	H3K27me3	0.61871
Mouse DNase-seq		0.49065
Mouse histone mark	H3K36me3	0.30224
Mouse histone mark	H3K4me3	0.58787
Mouse histone mark	H3K36me3	0.3571
Mouse DNase-seq		0.49215
Mouse histone mark	H3K4me2	0.57841
Mouse histone mark	H3K27me3	0.47705
Mouse histone mark	H3K27ac	0.4228
Mouse histone mark	H3K4me3	0.51352
Mouse histone mark	H3K36me3	0.28927
Mouse DNase-seq		0.43772
Mouse histone mark	H3K36me3	0.32077
Mouse histone mark	H3K9me3	0.13151
Mouse histone mark	H3K27me3	0.38343
Mouse TF	KAT2A	0.56593
Mouse histone mark	H3K4me3	0.63533
Mouse histone mark	H3K9ac	0.66579
Mouse histone mark	H3K9me3	0.15034
Mouse TF	POLR2A	0.52166
Mouse histone mark	H3K27ac	0.49103
Mouse DNase-seq		0.36611
Mouse histone mark	H3K4me3	0.62221
Mouse histone mark	H3K4me3	0.60167
Mouse TF	ELF1	0.48151
Mouse histone mark	H3K79me2	0.49763
Mouse histone mark	H3K4me3	0.5938
Mouse histone mark	H3K27ac	0.50417
Mouse histone mark	H3K27me3	0.51525
Mouse histone mark	H3K36me3	0.29226
Mouse histone mark	H3K4me3	0.63305
Mouse TF	TAL1	0.25684
Mouse histone mark	H3K36me3	0.32898
Mouse TF	RAD21	0.37037
Mouse histone mark	H3K4me2	0.61276
Mouse histone mark	H3K4me1	0.39203
Mouse histone mark	H3K9me3	0.11448
Mouse histone mark	H3K4me3	0.57736
Mouse DNase-seq		0.36419
Mouse histone mark	H3K4me1	0.36502
Mouse TF	TBP	0.47994
Mouse histone mark	H3K27ac	0.43287
Mouse histone mark	H3K9me3	0.14197
Mouse histone mark	H3K4me2	0.56219
Mouse histone mark	H3K27me3	0.4905
Mouse histone mark	H3K27me3	0.53579
Mouse histone mark	H3K9me3	0.13609
Mouse histone mark	H3K36me3	0.29813
Mouse histone mark	H3K36me3	0.29041
Mouse histone mark	H3K27me3	0.64554
Mouse histone mark	H3K4me3	0.63112
Mouse histone mark	H3K36me3	0.29517
Mouse DNase-seq		0.402
Mouse histone mark	H3K9ac	0.64408
Mouse histone mark	H3K36me3	0.31059
Mouse histone mark	H3K9me3	0.13008
Mouse histone mark	H3K4me2	0.57962
Mouse histone mark	H3K9me3	0.13785
Mouse TF	CTCF	0.57346
Mouse TF	MAX	0.46948
Mouse histone mark	H3K9me3	0.12988
Mouse histone mark	H3K9ac	0.61993
Mouse histone mark	H3K27me3	0.37816
Mouse histone mark	H3K36me3	0.25864
Mouse histone mark	H3K4me3	0.62108
Mouse histone mark	H3K4me3	0.62758
Mouse histone mark	H3K27ac	0.48369
Mouse histone mark	H3K36me3	0.31392
Mouse TF	HCFC1	0.65763
Mouse TF	GATA1	0.365
Mouse histone mark	H3K9me3	0.13254
Mouse DNase-seq		0.21892
Mouse histone mark	H3K4me3	0.63806
Mouse histone mark	H3K4me3	0.63598
Mouse histone mark	H3K36me3	0.2893
Mouse histone mark	H3K36me3	0.33681
Mouse histone mark	H3K27ac	0.42757
Mouse histone mark	H3K9me3	0.15277
Mouse histone mark	H3K9ac	0.60236
Mouse histone mark	H3K4me1	0.36625
Mouse TF	RCOR1	0.3879
Mouse histone mark	H3K36me3	0.30972
Mouse TF	CTCF	0.39302
Mouse histone mark	H3K9me3	0.14997
Mouse histone mark	H3K4me2	0.57354
Mouse histone mark	H3K4me3	0.58637
Mouse histone mark	H3K36me3	0.29262
Mouse histone mark	H3K4me3	0.48746
Mouse histone mark	H3K36me3	0.30508
Mouse histone mark	H3K9me3	0.15667
Mouse histone mark	H3K4me1	0.44929
Mouse histone mark	H3K9me3	0.15314
Mouse histone mark	H3K4me1	0.35776
Mouse TF	EP300	0.26521
Mouse histone mark	H3K27ac	0.43855
Mouse TF	CTCF	0.397
Mouse histone mark	H3K27ac	0.46707
Mouse histone mark	H3K4me3	0.60986
Mouse histone mark	H3K9ac	0.64188
Mouse histone mark	H3K27me3	0.48927
Mouse histone mark	H3K36me3	0.30035
Mouse histone mark	H3K36me3	0.29159
Mouse histone mark	H3K36me3	0.30859
Mouse histone mark	H3K27me3	0.40496
Mouse histone mark	H3K4me1	0.38841
Mouse histone mark	H3K4me3	0.64304
Mouse histone mark	H3K4me1	0.32286
Mouse histone mark	H3K27ac	0.4474
Mouse histone mark	H3K27me3	0.40497
Mouse histone mark	H3K27ac	0.4846
Mouse TF	USF2	0.3953
Mouse histone mark	H3K4me3	0.63031
Mouse histone mark	H3K27me3	0.52287
Mouse histone mark	H3K4me3	0.62682
Mouse histone mark	H3K4me1	0.30978
Mouse histone mark	H3K4me1	0.4407
Mouse histone mark	H3K9me3	0.14296
Mouse histone mark	H3K9ac	0.6216
Mouse DNase-seq		0.44815
Mouse histone mark	H3K4me2	0.55576
Mouse TF	POLR2AphosphoS2	0.51222
Mouse histone mark	H3K9ac	0.67043
Mouse histone mark	H3K36me3	0.31744
Mouse histone mark	H3K4me3	0.63567
Mouse histone mark	H3K36me3	0.30202
Mouse TF	CTCF	0.41064
Mouse histone mark	H3K9ac	0.58694
Mouse histone mark	H3K27me3	0.2706
Mouse TF	EP300	0.36002
Mouse histone mark	H3K9ac	0.58273
Mouse histone mark	H3K27me3	0.57535
Mouse histone mark	H3K36me3	0.31174
Mouse TF	POLR2A	0.63784
Mouse DNase-seq		0.33342
Mouse histone mark	H3K9ac	0.62137
Mouse histone mark	H3K4me3	0.62683
Mouse TF	RAD21	0.44557
Mouse histone mark	H3K4me2	0.58485
Mouse histone mark	H3K4me3	0.63863
Mouse DNase-seq		0.37051
Mouse histone mark	H3K4me1	0.44586
Mouse histone mark	H3K9me3	0.11084
Mouse histone mark	H3K4me2	0.58868
Mouse histone mark	H3K9me3	0.12959
Mouse histone mark	H3K9ac	0.63783
Mouse TF	CTCF	0.5116
Mouse histone mark	H3K27me3	0.56911
Mouse DNase-seq		0.4685
Mouse histone mark	H3K4me1	0.36329
Mouse histone mark	H3K4me1	0.37333
Mouse histone mark	H3K4me1	0.41474
Mouse histone mark	H3K27ac	0.42235
Mouse histone mark	H3K36me3	0.31508
Mouse histone mark	H3K4me2	0.52197
Mouse histone mark	H3K9me3	0.13771
Mouse histone mark	H3K4me1	0.38584
Mouse DNase-seq		0.51515
Mouse histone mark	H3K9me3	0.13805
Mouse DNase-seq		0.23979
Mouse histone mark	H3K4me2	0.55988
Mouse histone mark	H3K9me3	0.1451
Mouse histone mark	H3K9me3	0.13351
Mouse histone mark	H3K9me3	0.14703
Mouse histone mark	H3K4me1	0.38332
Mouse histone mark	H3K27ac	0.53995
Mouse histone mark	H3K9me3	0.10916
Mouse histone mark	H3K4me2	0.58558
Mouse histone mark	H3K9ac	0.64307
Mouse histone mark	H3K9me3	0.13408
Mouse TF	ZMIZ1	0.56164
Mouse histone mark	H3K9ac	0.57071
Mouse histone mark	H3K4me2	0.42556
Mouse histone mark	H3K27me3	0.50214
Mouse histone mark	H3K36me3	0.29269
Mouse DNase-seq		0.45608
Mouse histone mark	H3K4me1	0.39793
Mouse TF	USF2	0.42391
Mouse histone mark	H3K27me3	0.51206
Mouse histone mark	H3K9me3	0.12608
Mouse histone mark	H3K9ac	0.56767
Mouse histone mark	H3K36me3	0.30224
Mouse histone mark	H3K9ac	0.64095
Mouse histone mark	H3K4me3	0.62732
Mouse histone mark	H3K36me3	0.31809
Mouse DNase-seq		0.50519
Mouse histone mark	H3K4me3	0.63423
Mouse histone mark	H3K27me3	0.49195
Mouse histone mark	H3K36me3	0.35002
Mouse DNase-seq		0.41082
Mouse histone mark	H3K4me2	0.53012
Mouse histone mark	H3K36me3	0.31698
Mouse histone mark	H3K27me3	0.67955
Mouse histone mark	H3K9me3	0.11809
Mouse histone mark	H3K36me3	0.32466
Mouse histone mark	H3K4me2	0.58548
Mouse histone mark	H3K4me1	0.41009
Mouse DNase-seq		0.48136
Mouse histone mark	H3K9ac	0.57949
Mouse histone mark	H3K4me1	0.38108
Mouse histone mark	H3K36me3	0.31594
Mouse histone mark	H3K4me2	0.54348
Mouse histone mark	H3K27ac	0.47031
Mouse histone mark	H3K4me2	0.57553
Mouse TF	POLR2A	0.64789
Mouse TF	EP300	0.34603
Mouse histone mark	H3K27ac	0.44071
Mouse histone mark	H3K9ac	0.64794
Mouse histone mark	H3K27ac	0.47076
Mouse histone mark	H3K4me3	0.62953
Mouse histone mark	H3K36me3	0.28098
Mouse histone mark	H3K4me1	0.35315
Mouse histone mark	H3K9me3	0.14129
Mouse histone mark	H3K27me3	0.51299
Mouse histone mark	H3K9me3	0.13174
Mouse TF	ELF1	0.51494
Mouse histone mark	H3K27me3	0.2142
Mouse histone mark	H3K27me3	0.50214
Mouse histone mark	H3K27me3	0.6667
Mouse histone mark	H3K27ac	0.42218
Mouse histone mark	H3K36me3	0.30834
Mouse histone mark	H3K27me3	0.54431
Mouse histone mark	H3K4me1	0.37324
Mouse histone mark	H3K27ac	0.54269
Mouse histone mark	H3K4me1	0.38891
Mouse histone mark	H3K27me3	0.42309
Mouse histone mark	H3K4me3	0.5944
Mouse histone mark	H3K4me1	0.32618
Mouse TF	POLR2A	0.58604
Mouse histone mark	H3K4me1	0.38183
Mouse TF	MAZ	0.49537
Mouse histone mark	H3K9me3	0.10813
Mouse histone mark	H3K4me3	0.64264
Mouse histone mark	H3K27ac	0.47285
Mouse histone mark	H3K27me3	0.53264
Mouse histone mark	H3K36me3	0.30701
Mouse histone mark	H3K27me3	0.59179
Mouse histone mark	H3K4me1	0.50715
Mouse DNase-seq		0.5586
Mouse histone mark	H3K36me3	0.28319
Mouse histone mark	H3K9me3	0.10934
Mouse histone mark	H3K9me3	0.15804
Mouse histone mark	H3K4me2	0.56119
Mouse histone mark	H3K9me3	0.15235
Mouse histone mark	H3K4me3	0.65439
Mouse histone mark	H3K9me3	0.11385
Mouse histone mark	H3K4me3	0.64617
Mouse TF	CTCF	0.43503
Mouse histone mark	H3K27me3	0.47699
Mouse histone mark	H3K4me2	0.53486
Mouse histone mark	H3K27me3	0.61934
Mouse histone mark	H3K9ac	0.62769
Mouse histone mark	H3K27me3	0.54712
Mouse histone mark	H3K4me1	0.40177
Mouse DNase-seq		0.38575
Mouse TF	EP300	0.25493
Mouse histone mark	H3K27me3	0.32679
Mouse DNase-seq		0.45684
Mouse histone mark	H3K4me3	0.62861
Mouse histone mark	H3K4me2	0.54675
Mouse DNase-seq		0.44214
Mouse histone mark	H3K4me1	0.35584
Mouse TF	POLR2A	0.60692
Mouse TF	RAD21	0.44131
Mouse histone mark	H3K9ac	0.64113
Mouse histone mark	H3K27ac	0.50399
Mouse TF	POLR2AphosphoS2	0.50397
Mouse histone mark	H3K36me3	0.35055
Mouse histone mark	H3K36me3	0.27709
Mouse histone mark	H3K36me3	0.2939
Mouse histone mark	H3K9me3	0.1276
Mouse histone mark	H3K4me1	0.35517
Mouse histone mark	H3K27me3	0.58015
Mouse histone mark	H3K27ac	0.45396
Mouse histone mark	H3K9me3	0.15228
Mouse histone mark	H3K27ac	0.549
Mouse histone mark	H3K4me3	0.63666
Mouse TF	EP300	0.30094
Mouse histone mark	H3K4me3	0.65658
Mouse DNase-seq		0.33194
Mouse histone mark	H3K4me1	0.45
Mouse DNase-seq		0.37687
Mouse histone mark	H3K36me3	0.31129
Mouse histone mark	H3K27me3	0.48854
Mouse histone mark	H3K4me3	0.6427
Mouse TF	TBP	0.47413
Mouse histone mark	H3K36me3	0.31325
Mouse histone mark	H3K9me3	0.18025
Mouse TF	USF2	0.53483
Mouse histone mark	H3K4me2	0.57205
Mouse TF	TAL1	0.31354
Mouse histone mark	H3K9ac	0.65879
Mouse histone mark	H3K4me3	0.57993
Mouse histone mark	H3K27ac	0.43982
Mouse histone mark	H3K27ac	0.45673
Mouse histone mark	H3K4me2	0.54496
Mouse TF	CTCF	0.44273
Mouse histone mark	H3K27ac	0.48597
Mouse histone mark	H3K9me3	0.09083
Mouse histone mark	H3K4me1	0.37151
Mouse histone mark	H3K4me1	0.38148
Mouse TF	BHLHE40	0.39914
Mouse DNase-seq		0.50117
Mouse histone mark	H3K27me3	0.39212
Mouse histone mark	H3K4me1	0.43768
Mouse histone mark	H3K4me1	0.26541
Mouse histone mark	H3K4me2	0.5746
Mouse histone mark	H3K4me1	0.48528
Mouse histone mark	H3K4me3	0.64032
Mouse TF	CEBPB	0.2502
Mouse TF	NELFE	0.55884
Mouse histone mark	H3K36me3	0.27279
Mouse TF	USF1	0.422
Mouse TF	POLR2A	0.6255
Mouse histone mark	H3K27me3	0.36764
Mouse histone mark	H3K4me1	0.41784
Mouse histone mark	H3K4me2	0.55741
Mouse histone mark	H3K9ac	0.53325
Mouse histone mark	H3K4me1	0.41186
Mouse histone mark	H3K9ac	0.58232
Mouse histone mark	H3K27ac	0.4769
Mouse histone mark	H3K9me3	0.17029
Mouse histone mark	H3K36me3	0.30493
Mouse CAGE		0.27716
Mouse CAGE		0.27111
Mouse CAGE		0.27759
Mouse CAGE		0.27909
Mouse CAGE		0.27847
Mouse CAGE		0.28127
Mouse CAGE		0.27775
Mouse CAGE		0.27848
Mouse CAGE		0.27371
Mouse CAGE		0.27855
Mouse CAGE		0.27308
Mouse CAGE		0.2745
Mouse CAGE		0.27336
Mouse CAGE		0.27334
Mouse CAGE		0.27583
Mouse CAGE		0.27596
Mouse CAGE		0.27509
Mouse CAGE		0.27441
Mouse CAGE		0.27344
Mouse CAGE		0.27348
Mouse CAGE		0.27112
Mouse CAGE		0.26881
Mouse CAGE		0.27483
Mouse CAGE		0.26827
Mouse CAGE		0.26802
Mouse CAGE		0.27283
Mouse CAGE		0.25795
Mouse CAGE		0.27341
Mouse CAGE		0.27577
Mouse CAGE		0.27309
Mouse CAGE		0.27598
Mouse CAGE		0.27795
Mouse CAGE		0.27311
Mouse CAGE		0.2731
Mouse CAGE		0.27716
Mouse CAGE		0.27469
Mouse CAGE		0.27661
Mouse CAGE		0.28363
Mouse CAGE		0.27354
Mouse CAGE		0.27533
Mouse CAGE		0.27377
Mouse CAGE		0.27164
Mouse CAGE		0.27528
Mouse CAGE		0.27604
Mouse CAGE		0.27424
Mouse CAGE		0.27443
Mouse CAGE		0.27465
Mouse CAGE		0.27212
Mouse CAGE		0.27303
Mouse CAGE		0.27471
Mouse CAGE		0.27767
Mouse CAGE		0.27379
Mouse CAGE		0.2744
Mouse CAGE		0.27722
Mouse CAGE		0.27135
Mouse CAGE		0.27471
Mouse CAGE		0.28113
Mouse CAGE		0.2715
Mouse CAGE		0.27752
Mouse CAGE		0.27442
Mouse CAGE		0.27084
Mouse CAGE		0.27033
Mouse CAGE		0.27564
Mouse CAGE		0.27107
Mouse CAGE		0.27149
Mouse CAGE		0.27378
Mouse CAGE		0.26983
Mouse CAGE		0.27327
Mouse CAGE		0.26994
Mouse CAGE		0.26922
Mouse CAGE		0.27433
Mouse CAGE		0.27902
Mouse CAGE		0.27327
Mouse CAGE		0.27402
Mouse CAGE		0.27312
Mouse CAGE		0.27281
Mouse CAGE		0.26983
Mouse CAGE		0.27359
Mouse CAGE		0.27431
Mouse CAGE		0.27359
Mouse CAGE		0.27437
Mouse CAGE		0.27217
Mouse CAGE		0.27412
Mouse CAGE		0.27293
Mouse CAGE		0.27345
Mouse CAGE		0.27384
Mouse CAGE		0.27403
Mouse CAGE		0.27404
Mouse CAGE		0.27526
Mouse CAGE		0.27455
Mouse CAGE		0.27332
Mouse CAGE		0.27579
Mouse CAGE		0.27594
Mouse CAGE		0.27585
Mouse CAGE		0.27527
Mouse CAGE		0.27552
Mouse CAGE		0.27365
Mouse CAGE		0.2738
Mouse CAGE		0.27406
Mouse CAGE		0.27573
Mouse CAGE		0.27659
Mouse CAGE		0.27596
Mouse CAGE		0.27656
Mouse CAGE		0.27623
Mouse CAGE		0.27667
Mouse CAGE		0.27892
Mouse CAGE		0.27349
Mouse CAGE		0.27487
Mouse CAGE		0.27742
Mouse CAGE		0.27637
Mouse CAGE		0.27463
Mouse CAGE		0.27621
Mouse CAGE		0.27529
Mouse CAGE		0.27133
Mouse CAGE		0.27344
Mouse CAGE		0.27932
Mouse CAGE		0.28009
Mouse CAGE		0.27586
Mouse CAGE		0.27444
Mouse CAGE		0.27633
Mouse CAGE		0.27508
Mouse CAGE		0.27059
Mouse CAGE		0.27337
Mouse CAGE		0.27447
Mouse CAGE		0.27198
Mouse CAGE		0.28523
Mouse CAGE		0.28598
Mouse CAGE		0.29289
Mouse CAGE		0.28596
Mouse CAGE		0.28456
Mouse CAGE		0.28547
Mouse CAGE		0.28581
Mouse CAGE		0.28635
Mouse CAGE		0.29477
Mouse CAGE		0.28641
Mouse CAGE		0.28659
Mouse CAGE		0.28652
Mouse CAGE		0.28595
Mouse CAGE		0.28613
Mouse CAGE		0.28676
Mouse CAGE		0.28545
Mouse CAGE		0.28515
Mouse CAGE		0.2854
Mouse CAGE		0.28766
Mouse CAGE		0.28573
Mouse CAGE		0.28549
Mouse CAGE		0.28629
Mouse CAGE		0.28421
Mouse CAGE		0.28526
Mouse CAGE		0.28528
Mouse CAGE		0.28833
Mouse CAGE		0.28645
Mouse CAGE		0.28488
Mouse CAGE		0.28363
Mouse CAGE		0.28379
Mouse CAGE		0.28172
Mouse CAGE		0.28782
Mouse CAGE		0.28283
Mouse CAGE		0.28568
Mouse CAGE		0.28735
Mouse CAGE		0.28677
Mouse CAGE		0.28577
Mouse CAGE		0.28953
Mouse CAGE		0.28502
Mouse CAGE		0.28756
Mouse CAGE		0.28731
Mouse CAGE		0.2855
Mouse CAGE		0.28685
Mouse CAGE		0.28772
Mouse CAGE		0.28437
Mouse CAGE		0.28763
Mouse CAGE		0.28737
Mouse CAGE		0.29026
Mouse CAGE		0.28904
Mouse CAGE		0.28784
Mouse CAGE		0.28757
Mouse CAGE		0.28533
Mouse CAGE		0.28154
Mouse CAGE		0.27818
Mouse CAGE		0.27995
Mouse CAGE		0.2711
Mouse CAGE		0.27283
Mouse CAGE		0.27155
Mouse CAGE		0.27283
Mouse CAGE		0.27186
Mouse CAGE		0.26949
Mouse CAGE		0.27541
Mouse CAGE		0.27142
Mouse CAGE		0.27044
Mouse CAGE		0.2725
Mouse CAGE		0.28496
Mouse CAGE		0.27984
Mouse CAGE		0.27803
Mouse CAGE		0.27625
Mouse CAGE		0.29083
Mouse CAGE		0.27448
Mouse CAGE		0.28182
Mouse CAGE		0.27263
Mouse CAGE		0.27784
Mouse CAGE		0.27448
Mouse CAGE		0.27143
Mouse CAGE		0.27157
Mouse CAGE		0.27435
Mouse CAGE		0.27946
Mouse CAGE		0.27501
Mouse CAGE		0.27723
Mouse CAGE		0.27862
Mouse CAGE		0.28111
Mouse CAGE		0.26647
Mouse CAGE		0.28209
Mouse CAGE		0.2763
Mouse CAGE		0.27876
Mouse CAGE		0.28072
Mouse CAGE		0.27621
Mouse CAGE		0.27921
Mouse CAGE		0.29217
Mouse CAGE		0.27067
Mouse CAGE		0.27292
Mouse CAGE		0.27427
Mouse CAGE		0.28422
Mouse CAGE		0.27622
Mouse CAGE		0.27361
Mouse CAGE		0.2736
Mouse CAGE		0.27122
Mouse CAGE		0.27851
Mouse CAGE		0.27645
Mouse CAGE		0.26717
Mouse CAGE		0.26731
Mouse CAGE		0.27302
Mouse CAGE		0.26994
Mouse CAGE		0.27566
Mouse CAGE		0.27249
Mouse CAGE		0.27159
Mouse CAGE		0.27235
Mouse CAGE		0.26611
Mouse CAGE		0.26854
Mouse CAGE		0.2659
Mouse CAGE		0.27274
Mouse CAGE		0.27022
Mouse CAGE		0.26787
Mouse CAGE		0.26984
Mouse CAGE		0.28039
Mouse CAGE		0.27258
Mouse CAGE		0.27218
Mouse CAGE		0.27518
Mouse CAGE		0.27163
Mouse CAGE		0.2668
Mouse CAGE		0.26974
Mouse CAGE		0.26955
Mouse CAGE		0.27381
Mouse CAGE		0.29277
Mouse CAGE		0.27283
Mouse CAGE		0.28113
Mouse CAGE		0.25973
Mouse CAGE		0.27354
Mouse CAGE		0.27257
Mouse CAGE		0.27568
Mouse CAGE		0.27549
Mouse CAGE		0.27065
Mouse CAGE		0.2752
Mouse CAGE		0.27647
Mouse CAGE		0.27251
Mouse CAGE		0.27223
Mouse CAGE		0.27634
Mouse CAGE		0.27302
Mouse CAGE		0.27478
Mouse CAGE		0.27547
Mouse CAGE		0.27279
Mouse CAGE		0.27358
Mouse CAGE		0.27418
Mouse CAGE		0.27422
Mouse CAGE		0.27592
Mouse CAGE		0.27522
Mouse CAGE		0.27685
Mouse CAGE		0.27742
Mouse CAGE		0.27956
Mouse CAGE		0.27354
Mouse CAGE		0.27603
Mouse CAGE		0.27926
Mouse CAGE		0.27261
Mouse CAGE		0.27602
Mouse CAGE		0.2823
Mouse CAGE		0.27545
Mouse CAGE		0.27732
Mouse CAGE		0.27441
Mouse CAGE		0.27541
Mouse CAGE		0.27644
Mouse CAGE		0.27615
Mouse CAGE		0.27169
Mouse CAGE		0.27582
Mouse CAGE		0.27903
Mouse CAGE		0.27268
Mouse CAGE		0.27446
Mouse CAGE		0.27774
Mouse CAGE		0.27324
Mouse CAGE		0.27722
Mouse CAGE		0.27612
Mouse CAGE		0.2737
Mouse CAGE		0.27611
Mouse CAGE		0.27638
Mouse CAGE		0.27389
Mouse CAGE		0.27691
Mouse CAGE		0.27644
Mouse CAGE		0.27312
Mouse CAGE		0.27446
Mouse CAGE		0.2774
Mouse CAGE		0.27313
Mouse CAGE		0.27601
Mouse CAGE		0.27602
Mouse CAGE		0.27278
Mouse CAGE		0.27596
Mouse CAGE		0.27613
Mouse CAGE		0.27355
Mouse CAGE		0.27618
Mouse CAGE		0.27471
Mouse CAGE		0.27287
Mouse CAGE		0.27392
Mouse CAGE		0.27547
Mouse CAGE		0.27339
Mouse CAGE		0.27292
Mouse CAGE		0.27555
Mouse CAGE		0.27344
Mouse CAGE		0.27433
Mouse CAGE		0.27676
Mouse CAGE		0.27332
Mouse CAGE		0.27345
Mouse CAGE		0.27942
Mouse CAGE		0.2725
Mouse CAGE		0.27437
Mouse CAGE		0.27359
Mouse CAGE		0.27205
Mouse CAGE		0.2766
Mouse CAGE		0.2732
Mouse CAGE		0.27336
Mouse CAGE		0.27594
Mouse CAGE		0.27469
Mouse CAGE		0.27382
Mouse CAGE		0.27732
Mouse CAGE		0.27539
Mouse CAGE		0.27488
Mouse CAGE		0.27792
Mouse CAGE		0.27107
Mouse CAGE		0.2757
Mouse CAGE		0.27609
Mouse CAGE		0.27337
Mouse CAGE		0.2729
Mouse CAGE		0.27479
Mouse CAGE		0.2717
Mouse CAGE		0.27282
Mouse CAGE		0.27353
Mouse CAGE		0.27036
Mouse CAGE		0.28011
Mouse CAGE		0.28477
Mouse CAGE		0.28837
Mouse CAGE		0.27281
Mouse CAGE		0.27312
Mouse CAGE		0.27182
Mouse CAGE		0.27482
Mouse CAGE		0.2722
Mouse CAGE		0.27264
Mouse CAGE		0.27196
Mouse CAGE		0.27357
Mouse CAGE		0.27297
Mouse CAGE		0.27367
Mouse CAGE		0.27234
Mouse CAGE		0.2734
Mouse CAGE		0.27336
Mouse CAGE		0.27238
Mouse CAGE		0.2735
Mouse CAGE		0.2739
Mouse CAGE		0.27163
Mouse CAGE		0.27291
Mouse CAGE		0.27153
Mouse CAGE		0.27218
Mouse CAGE		0.27244
Mouse CAGE		0.27196
Mouse CAGE		0.2707
Mouse CAGE		0.27113
Mouse CAGE		0.27138
Mouse CAGE		0.27185
Mouse CAGE		0.27186
Mouse CAGE		0.27398
Mouse CAGE		0.27865
Mouse CAGE		0.27145
Mouse CAGE		0.27154
Mouse CAGE		0.27162
Mouse CAGE		0.2724
Mouse CAGE		0.26998
Mouse CAGE		0.2717
Mouse CAGE		0.27319
Mouse CAGE		0.27229
Mouse CAGE		0.27209
Mouse CAGE		0.27197
Mouse CAGE		0.27216
Mouse CAGE		0.27119
Mouse CAGE		0.27362
Mouse CAGE		0.27473
Mouse CAGE		0.27467
Mouse CAGE		0.2719
Mouse CAGE		0.27473
Mouse CAGE		0.27283
Mouse CAGE		0.27419
Mouse CAGE		0.27333
Mouse CAGE		0.27388
Mouse CAGE		0.27718
Mouse CAGE		0.27413
Mouse CAGE		0.27233
Mouse CAGE		0.27274
Mouse CAGE		0.25778
Mouse CAGE		0.26738
Mouse CAGE		0.26797
Mouse CAGE		0.26983
Mouse CAGE		0.27176
Mouse CAGE		0.26893
Mouse CAGE		0.26698
Mouse CAGE		0.26396
Mouse CAGE		0.2684
Mouse CAGE		0.27027
Mouse CAGE		0.26594
Mouse CAGE		0.27392
Mouse CAGE		0.26494
Mouse CAGE		0.26433
Mouse CAGE		0.26696
Mouse CAGE		0.27677
Mouse CAGE		0.28323
Mouse CAGE		0.28762
Mouse CAGE		0.28603
Mouse CAGE		0.28394
Mouse CAGE		0.2799
Mouse CAGE		0.2815
Mouse CAGE		0.28148
Mouse CAGE		0.27795
Mouse CAGE		0.27389
Mouse CAGE		0.27073
Mouse CAGE		0.2695
Mouse CAGE		0.26757
Mouse CAGE		0.26984
Mouse CAGE		0.27039
Mouse CAGE		0.27059
Mouse CAGE		0.27291
Mouse CAGE		0.2689
Mouse CAGE		0.27113
Mouse CAGE		0.26854
Mouse CAGE		0.26885
Mouse CAGE		0.2695
Mouse CAGE		0.26707
Mouse CAGE		0.2694
Mouse CAGE		0.26697
Mouse CAGE		0.26783
Mouse CAGE		0.26695
Mouse CAGE		0.26858
Mouse CAGE		0.26744
Mouse CAGE		0.26979
Mouse CAGE		0.26788
Mouse CAGE		0.27023
Mouse CAGE		0.26964
Mouse CAGE		0.26801
Mouse CAGE		0.27178
Mouse CAGE		0.27466
Mouse CAGE		0.26706
Mouse CAGE		0.26988
Mouse CAGE		0.26718
Mouse CAGE		0.26854
Mouse CAGE		0.27143
Mouse CAGE		0.26907
Mouse CAGE		0.26958
Mouse CAGE		0.27273
Mouse CAGE		0.2694
Mouse CAGE		0.2699
Mouse CAGE		0.27209
Mouse CAGE		0.26899
Mouse CAGE		0.26969
Mouse CAGE		0.27107
Mouse CAGE		0.27945
Mouse CAGE		0.26995
Mouse CAGE		0.26747
Mouse CAGE		0.27174
Mouse CAGE		0.26992
Mouse CAGE		0.26846
Mouse CAGE		0.26917
Mouse CAGE		0.26774
Mouse CAGE		0.26818
Mouse CAGE		0.26547
Mouse CAGE		0.26232
Mouse CAGE		0.26787
Mouse CAGE		0.26636
Mouse CAGE		0.26739
Mouse CAGE		0.2732
Mouse CAGE		0.27007
Mouse CAGE		0.2625
Mouse CAGE		0.26501
Mouse CAGE		0.26349
Mouse CAGE		0.26425
Mouse CAGE		0.26498
Mouse CAGE		0.27558
Mouse CAGE		0.27053
Mouse CAGE		0.27092
Mouse CAGE		0.272
Mouse CAGE		0.26633
Mouse CAGE		0.26847
Mouse CAGE		0.26534
Mouse CAGE		0.26975
Mouse CAGE		0.27731
Mouse CAGE		0.27591
Mouse CAGE		0.27307
Mouse CAGE		0.27121
Mouse CAGE		0.26783
Mouse CAGE		0.26944
Mouse CAGE		0.26934
Mouse CAGE		0.2685
Mouse CAGE		0.2667
Mouse CAGE		0.26721
Mouse CAGE		0.27002
Mouse CAGE		0.2657
Mouse CAGE		0.26707
Mouse CAGE		0.2642
Mouse CAGE		0.2638
Mouse CAGE		0.26698
Mouse CAGE		0.26586
Mouse CAGE		0.26595
Mouse CAGE		0.28092
Mouse CAGE		0.28355
Mouse CAGE		0.29643
Mouse CAGE		0.28135
Mouse CAGE		0.28277
Mouse CAGE		0.28126
Mouse CAGE		0.28079
Mouse CAGE		0.2857
Mouse CAGE		0.2848
Mouse CAGE		0.28493
Mouse CAGE		0.27469
Mouse CAGE		0.27521
Mouse CAGE		0.28064
Mouse CAGE		0.27595
Mouse CAGE		0.27521
Mouse CAGE		0.28052
Mouse CAGE		0.27047
Mouse CAGE		0.27339
Mouse CAGE		0.27422
Mouse CAGE		0.27859
Mouse CAGE		0.27978
Mouse CAGE		0.27537
Mouse CAGE		0.27603
Mouse CAGE		0.27796
Mouse CAGE		0.27431
Mouse CAGE		0.27322
Mouse CAGE		0.27465
Mouse CAGE		0.26842
Mouse CAGE		0.27075
Mouse CAGE		0.2709
Mouse CAGE		0.27766
Mouse CAGE		0.29039
Mouse CAGE		0.27344
Mouse CAGE		0.274
Mouse CAGE		0.27432
Mouse CAGE		0.27473
Mouse CAGE		0.26942
Mouse CAGE		0.26791
Mouse CAGE		0.27169
Mouse CAGE		0.27029
Mouse CAGE		0.27062
Mouse CAGE		0.26738
Mouse CAGE		0.26843
Mouse CAGE		0.27072
Mouse CAGE		0.27075
Mouse CAGE		0.27008
Mouse CAGE		0.2698
Mouse CAGE		0.26845
Mouse CAGE		0.26611
Mouse CAGE		0.26663
Mouse CAGE		0.26703
Mouse CAGE		0.27017
Mouse CAGE		0.26556
Mouse CAGE		0.26698
Mouse CAGE		0.27413
Mouse CAGE		0.26496
Mouse CAGE		0.27671
Mouse CAGE		0.26653
Mouse CAGE		0.26652
Mouse CAGE		0.26311
Mouse CAGE		0.26376
Mouse CAGE		0.26608
Mouse CAGE		0.26621
Mouse CAGE		0.26696
Mouse CAGE		0.27702
Mouse CAGE		0.27393
Mouse CAGE		0.27732
Mouse CAGE		0.28188
Mouse CAGE		0.28488
Mouse CAGE		0.27919
Mouse CAGE		0.28418
Mouse CAGE		0.28257
Mouse CAGE		0.2807
Mouse CAGE		0.27753
Mouse CAGE		0.28048
Mouse CAGE		0.27511
Mouse CAGE		0.27482
Mouse CAGE		0.27734
Mouse CAGE		0.27498
Mouse CAGE		0.27021
Mouse CAGE		0.2717
Mouse CAGE		0.27266
Mouse CAGE		0.27093
Mouse CAGE		0.27211
Mouse CAGE		0.27147
Mouse CAGE		0.26998
Mouse CAGE		0.26888
Mouse CAGE		0.26396
Mouse CAGE		0.26603
Mouse CAGE		0.26142
Mouse CAGE		0.26591
Mouse CAGE		0.26435
Mouse CAGE		0.26713
Mouse CAGE		0.26713
Mouse CAGE		0.27004
Mouse CAGE		0.26339
Mouse CAGE		0.27179
Mouse CAGE		0.26905
Mouse CAGE		0.26711
Mouse CAGE		0.26722
Mouse CAGE		0.26704
Mouse CAGE		0.2663
Mouse CAGE		0.26364
Mouse CAGE		0.26251
Mouse CAGE		0.26353
Mouse CAGE		0.263
Mouse CAGE		0.26019
Mouse CAGE		0.25971
Mouse CAGE		0.26245
Mouse CAGE		0.2609
Mouse CAGE		0.26255
Mouse CAGE		0.26326
Mouse CAGE		0.26336
Mouse CAGE		0.2567
Mouse CAGE		0.26785
Mouse CAGE		0.26375
Mouse CAGE		0.26397
Mouse CAGE		0.26944
Mouse CAGE		0.26641
Mouse CAGE		0.26663
Mouse CAGE		0.26939
Mouse CAGE		0.27217
Mouse CAGE		0.2734
Mouse CAGE		0.26946
Mouse CAGE		0.27185
Mouse CAGE		0.26485
Mouse CAGE		0.26584
Mouse CAGE		0.26512
Mouse CAGE		0.27101
Mouse CAGE		0.27119
Mouse CAGE		0.26542
Mouse CAGE		0.26927
Mouse CAGE		0.27093
Mouse CAGE		0.26637
Mouse CAGE		0.26886
Mouse CAGE		0.27043
Mouse CAGE		0.26533
Mouse CAGE		0.26959
Mouse CAGE		0.27036
Mouse CAGE		0.26725
Mouse CAGE		0.27495
Mouse CAGE		0.26951
Mouse CAGE		0.2689
Mouse CAGE		0.27396
Mouse CAGE		0.27079
Mouse CAGE		0.26778
Mouse CAGE		0.26366
Mouse CAGE		0.26177
Mouse CAGE		0.25981
Mouse CAGE		0.26659
Mouse CAGE		0.26875
Mouse CAGE		0.2619
Mouse CAGE		0.27191
Mouse CAGE		0.26326
Mouse CAGE		0.26298
Mouse CAGE		0.27181
Mouse CAGE		0.26372
Mouse CAGE		0.26117
Mouse CAGE		0.27246
Mouse CAGE		0.26651
Mouse CAGE		0.26322
Mouse CAGE		0.26919
Mouse CAGE		0.26793
Mouse CAGE		0.26438
Mouse CAGE		0.26742
Mouse CAGE		0.26793
Mouse CAGE		0.26488
Mouse CAGE		0.26476
Mouse CAGE		0.27042
Mouse CAGE		0.26355
Mouse CAGE		0.26822
Mouse CAGE		0.26825
Mouse CAGE		0.26558
Mouse CAGE		0.27187
Mouse CAGE		0.27131
Mouse CAGE		0.26547
Mouse CAGE		0.26401
Mouse CAGE		0.27317
Mouse CAGE		0.26766
Mouse CAGE		0.26523
Mouse CAGE		0.26923
Mouse CAGE		0.27098
Mouse CAGE		0.26512
Mouse CAGE		0.26952
Mouse CAGE		0.27328
Mouse CAGE		0.26615
Mouse CAGE		0.27288
Mouse CAGE		0.27147
Mouse CAGE		0.26629
Mouse CAGE		0.27205
Mouse CAGE		0.26929
Mouse CAGE		0.26826
Mouse CAGE		0.26612
Mouse CAGE		0.26303
Mouse CAGE		0.26236
Mouse CAGE		0.26867
Mouse CAGE		0.26466
Mouse CAGE		0.26875
Mouse CAGE		0.26381
Mouse CAGE		0.25196
Mouse CAGE		0.27337
Mouse CAGE		0.2641
Mouse CAGE		0.26297
Mouse CAGE		0.27385
Mouse CAGE		0.26545
Mouse CAGE		0.26467
Mouse CAGE		0.2689
Mouse CAGE		0.2701
Mouse CAGE		0.2656
Mouse CAGE		0.27095
Mouse CAGE		0.26941
Mouse CAGE		0.26491
Mouse CAGE		0.26794
Mouse CAGE		0.27298
Mouse CAGE		0.26552
Mouse CAGE		0.27367
Mouse CAGE		0.27057
Mouse CAGE		0.26624
Mouse CAGE		0.272
Mouse CAGE		0.27218
Mouse CAGE		0.26558
Mouse CAGE		0.26455
Mouse CAGE		0.26807
Mouse CAGE		0.27393
Mouse CAGE		0.26546
Mouse CAGE		0.27043
Mouse CAGE		0.27098
Mouse CAGE		0.26665
Mouse CAGE		0.26971
Mouse CAGE		0.27157
Mouse CAGE		0.26621
Mouse CAGE		0.27043
Mouse CAGE		0.27359
Mouse CAGE		0.26944
Mouse CAGE		0.27024
Mouse CAGE		0.27298
Mouse CAGE		0.26894
Mouse CAGE		0.26589
Mouse CAGE		0.2634
Mouse CAGE		0.26245
Mouse CAGE		0.26773
Mouse CAGE		0.26294
Mouse CAGE		0.26312
Mouse CAGE		0.26807
Mouse CAGE		0.26408
Mouse CAGE		0.26423
Mouse CAGE		0.27
Mouse CAGE		0.26433
Mouse CAGE		0.26439
Mouse CAGE		0.27198
Mouse CAGE		0.26388
Mouse CAGE		0.26388
Mouse CAGE		0.26885
Mouse CAGE		0.27563
Mouse CAGE		0.26588
Mouse CAGE		0.26723
Mouse CAGE		0.274
Mouse CAGE		0.26593
Mouse CAGE		0.26528
Mouse CAGE		0.27116
Mouse CAGE		0.26581
Mouse CAGE		0.26623
Mouse CAGE		0.2706
Mouse CAGE		0.26583
Mouse CAGE		0.26752
Mouse CAGE		0.27186
Mouse CAGE		0.26467
Mouse CAGE		0.26605
Mouse CAGE		0.26847
Mouse CAGE		0.27232
Mouse CAGE		0.26622
Mouse CAGE		0.2658
Mouse CAGE		0.27383
Mouse CAGE		0.2659
Mouse CAGE		0.26693
Mouse CAGE		0.2717
Mouse CAGE		0.2684
Mouse CAGE		0.26742
Mouse CAGE		0.2722
Mouse CAGE		0.26745
Mouse CAGE		0.26524
Mouse CAGE		0.27309
Mouse CAGE		0.27147
Mouse CAGE		0.2649
Mouse CAGE		0.26381
Mouse CAGE		0.2622
Mouse CAGE		0.26695
Mouse CAGE		0.26427
Mouse CAGE		0.26259
Mouse CAGE		0.27237
Mouse CAGE		0.26415
Mouse CAGE		0.26377
Mouse CAGE		0.27101
Mouse CAGE		0.26366
Mouse CAGE		0.26281
Mouse CAGE		0.27193
Mouse CAGE		0.26357
Mouse CAGE		0.26225
Mouse CAGE		0.27031
Mouse CAGE		0.26985
Mouse CAGE		0.26578
Mouse CAGE		0.26715
Mouse CAGE		0.26902
Mouse CAGE		0.26506
Mouse CAGE		0.26707
Mouse CAGE		0.27272
Mouse CAGE		0.26657
Mouse CAGE		0.26705
Mouse CAGE		0.27022
Mouse CAGE		0.26591
Mouse CAGE		0.27092
Mouse CAGE		0.26923
Mouse CAGE		0.26654
Mouse CAGE		0.26499
Mouse CAGE		0.27187
Mouse CAGE		0.27164
Mouse CAGE		0.26524
Mouse CAGE		0.27025
Mouse CAGE		0.27079
Mouse CAGE		0.26609
Mouse CAGE		0.27317
Mouse CAGE		0.27048
Mouse CAGE		0.26517
Mouse CAGE		0.27291
Mouse CAGE		0.27261
Mouse CAGE		0.26574
Mouse CAGE		0.27145
Mouse CAGE		0.27451
Mouse CAGE		0.26806
Mouse CAGE		0.27389
Mouse CAGE		0.2687
Mouse CAGE		0.2663
Mouse CAGE		0.26793
Mouse CAGE		0.26954
Mouse CAGE		0.26817
Mouse CAGE		0.26834
Mouse CAGE		0.267
Mouse CAGE		0.2748
Mouse CAGE		0.26859
Mouse CAGE		0.26935
Mouse CAGE		0.27688
Mouse CAGE		0.27034
Mouse CAGE		0.27298
Mouse CAGE		0.27571
Mouse CAGE		0.27033
Mouse CAGE		0.27242
Mouse CAGE		0.28024
Mouse CAGE		0.26778
Mouse CAGE		0.27329
Mouse CAGE		0.29116
Mouse CAGE		0.26838
Mouse CAGE		0.28655
Mouse CAGE		0.27047
Mouse CAGE		0.28531
Mouse CAGE		0.27063
Mouse CAGE		0.28117
Mouse CAGE		0.27141
Mouse CAGE		0.27978
Mouse CAGE		0.26909
Mouse CAGE		0.27091
Mouse CAGE		0.27575
Mouse CAGE		0.27064
Mouse CAGE		0.28188
Mouse CAGE		0.27034
Mouse CAGE		0.27172
Mouse CAGE		0.28082
Mouse CAGE		0.26773
Mouse CAGE		0.27281
Mouse CAGE		0.27988
Mouse CAGE		0.2694
Mouse CAGE		0.27387
Mouse CAGE		0.27446
Mouse CAGE		0.27222
Mouse CAGE		0.2741
Mouse CAGE		0.27165
Mouse CAGE		0.27579
Mouse CAGE		0.27508
Mouse CAGE		0.27152
Mouse CAGE		0.27442
Mouse CAGE		0.27043
Mouse CAGE		0.26766
Mouse CAGE		0.26663
Mouse CAGE		0.26965
Mouse CAGE		0.26642
Mouse CAGE		0.26616
Mouse CAGE		0.27803
Mouse CAGE		0.27031
Mouse CAGE		0.2744
Mouse CAGE		0.26694
Mouse CAGE		0.27533
Mouse CAGE		0.2717
Mouse CAGE		0.26868
Mouse CAGE		0.26962
Mouse CAGE		0.26719
Mouse CAGE		0.26683
Mouse CAGE		0.28036
Mouse CAGE		0.27631
Mouse CAGE		0.27076
Mouse CAGE		0.26899
Mouse CAGE		0.27292
Mouse CAGE		0.27061
Mouse CAGE		0.27123
Mouse CAGE		0.26788
Mouse CAGE		0.26795
Mouse CAGE		0.27464
Mouse CAGE		0.27033
Mouse CAGE		0.26962
Mouse CAGE		0.27157
Mouse CAGE		0.26458
Mouse CAGE		0.26613
Mouse CAGE		0.26395
Mouse CAGE		0.26568
Mouse CAGE		0.26565
Mouse CAGE		0.26732
Mouse CAGE		0.26749
Mouse CAGE		0.26695
Mouse CAGE		0.26878
Mouse CAGE		0.26431
Mouse CAGE		0.26425
Mouse CAGE		0.26516
Mouse CAGE		0.26767
Mouse CAGE		0.27169
Mouse CAGE		0.27209
Mouse CAGE		0.27062
Mouse CAGE		0.27084
Mouse CAGE		0.27244
Mouse CAGE		0.26997
Mouse CAGE		0.26436
Mouse CAGE		0.26564
Mouse CAGE		0.26576
Mouse CAGE		0.26218
Mouse CAGE		0.2623
Mouse CAGE		0.26512
Mouse CAGE		0.26656
Mouse CAGE		0.26975
Mouse CAGE		0.27355
Mouse CAGE		0.2708
Mouse CAGE		0.27036
Mouse CAGE		0.26998
Mouse CAGE		0.2675
Mouse CAGE		0.266
Mouse CAGE		0.2652
Mouse CAGE		0.26633
Mouse CAGE		0.27013
Mouse CAGE		0.26731
Mouse CAGE		0.26645
Mouse CAGE		0.26973
Mouse CAGE		0.26878
Mouse CAGE		0.26483
Mouse CAGE		0.2651
Mouse CAGE		0.26769
Mouse CAGE		0.26661
Mouse CAGE		0.26492
Mouse CAGE		0.26541
Mouse CAGE		0.26298
Mouse CAGE		0.26509
Mouse CAGE		0.26494
Mouse CAGE		0.26324
Mouse CAGE		0.26368
Mouse CAGE		0.26344
Mouse CAGE		0.26802
Mouse CAGE		0.27776
Mouse CAGE		0.2762
Mouse CAGE		0.27753
Mouse CAGE		0.27774
Mouse CAGE		0.27647
Mouse CAGE		0.27627
Mouse CAGE		0.27682
Mouse CAGE		0.27505
Mouse CAGE		0.28039
Mouse CAGE		0.27784
Mouse CAGE		0.27719
Mouse CAGE		0.2789
Mouse CAGE		0.28065
Mouse CAGE		0.27675
Mouse CAGE		0.27614
Mouse CAGE		0.27717
Mouse CAGE		0.27795
Mouse CAGE		0.27832
Mouse CAGE		0.27602
Mouse CAGE		0.27956
Mouse CAGE		0.27778
Mouse CAGE		0.2744
Mouse CAGE		0.26588
Mouse CAGE		0.26552
Mouse CAGE		0.26235
Mouse CAGE		0.26626
Mouse CAGE		0.26811
Mouse CAGE		0.26639
Mouse CAGE		0.2666
Mouse CAGE		0.26764
Mouse CAGE		0.27254
Mouse CAGE		0.26846
Mouse CAGE		0.27085
Mouse CAGE		0.26567
Mouse CAGE		0.27351
Mouse CAGE		0.27224
Mouse CAGE		0.27105
Mouse CAGE		0.26863
Mouse CAGE		0.26786
Mouse CAGE		0.27009
Mouse CAGE		0.26871
Mouse CAGE		0.26855
Mouse CAGE		0.26825
Mouse CAGE		0.26461
Mouse CAGE		0.27058
Mouse CAGE		0.27234
Mouse CAGE		0.27093
Mouse CAGE		0.2696
Mouse CAGE		0.2687
Mouse CAGE		0.26831
Mouse CAGE		0.26881
Mouse CAGE		0.27256
Mouse CAGE		0.26958
Mouse CAGE		0.26824
Mouse CAGE		0.26995
Mouse CAGE		0.26886
Mouse CAGE		0.26373
Mouse CAGE		0.26253
Mouse CAGE		0.26713
Mouse CAGE		0.26569
Mouse CAGE		0.26573
Mouse CAGE		0.26376
Mouse CAGE		0.26168
Mouse CAGE		0.25988
Mouse CAGE		0.25982
Mouse CAGE		0.26772
Mouse CAGE		0.26241
Mouse CAGE		0.2638
Mouse CAGE		0.26784
Mouse CAGE		0.2628
Mouse CAGE		0.26351
Mouse CAGE		0.26013
Mouse CAGE		0.26346
Mouse CAGE		0.26244
Mouse CAGE		0.26032
Mouse CAGE		0.26028
Mouse CAGE		0.26362
[truncated: 15 more rows]
